# Supplementary material for: Tracing the expression of circular RNAs in human pre-implantation embryos
Source: Genome Biol. 2016 Jun 17;17:130. doi: 10.1186/s13059-016-0991-3 (PMC4911693; doi:10.1186/s13059-016-0991-3)
Supplement: Additional file 1: Table S1. — Sequencing statistics summary of samples analyzed in this study. (XLS 65 kb) [file 13059_2016_991_MOESM1_ESM.xls]

## Sheet: Sequencing Statistics Summary
Samples	HTSeq_Refseq_Reads	HTSeq_NONCODE_V4_Reads	HTSeq_Yan et al., 2013_Reads	HTSeq_NovelGene_Reads	Circular_reads	ERCC copy number added	RFP copy number added	GFP copy number added	CRE copy number added	ERCC_mapped_Reads	RFP_mapped_Reads	GFP_mapped_Reads	CRE_mapped_Reads
Oocyte_#1	19267052	598064	155020	200904	3152	60200000	6000000	600000	60000	4443992	632944	91754	17030
Oocyte_#2	12668024	432842	78908	127914	520	30100000	3000000	300000	30000	932079	604424	60846	2359
Oocyte_#3	17844770	591980	94136	138328	1068	30100000	3000000	300000	30000	1658456	813257	87637	4517
Zygote_#1	20118402	774894	252872	287822	2532	20200000	2000000	200000	20000	3513673	629981	75032	14076
Zygote_#2	18458238	610440	204886	257150	1818	10100000	1000000	100000	10000	849599	178480	20351	2781
Zygote_#3	18504024	720040	251726	294720	2982	10100000	1000000	100000	10000	1342196	237540	29297	4143
Zygote_#4	22740944	721672	248306	280868	4104	10100000	1000000	100000	10000	1742227	284744	34197	6042
#2cell_#1	15371384	504922	226076	231890	6418	12040000	1200000	120000	12000	1897914	303466	36278	8497
#2cell_#2	21804512	654006	224772	267944	3650	6020000	600000	60000	6000	1891301	355233	43415	7422
#2cell_#3	21591760	681516	275408	308348	6078	6020000	600000	60000	6000	1126862	193874	22943	4150
#4cell_#1	13672862	1058476	148982	259276	15626	1204000	1200000	120000	12000	235552	936114	138211	17375
#4cell_#2	18648170	861648	161290	324248	22232	602000	600000	60000	6000	116059	459119	59557	8373
#4cell_#3	22359198	998798	220052	422352	21916	602000	600000	60000	6000	216327	1009120	124442	18084
8cell_#1	25949622	1285586	220926	380372	43686	804000	800000	80000	8000	650383	1930356	214688	40280
8cell_#2	32298902	881420	106650	369764	25736	402000	400000	40000	4000	204931	680434	74799	9782
8cell_#3	25869256	782198	91744	340822	8722	402000	400000	40000	4000	51061	252059	29137	4909
8cell_#4	29139826	879452	99806	284066	13156	402000	400000	40000	4000	60013	285756	34737	5004
Morula_#1	8680674	325272	12096	34732	2478	20200000	20000000	2000000	200000	1467992	6441191	1693087	289598
Morula_#2	8195590	312460	18088	44706	2088	10100000	10000000	1000000	100000	764510	5050540	915377	173624
Morula_#3	15882802	370318	27246	111256	12748	10100000	10000000	1000000	100000	1207667	5228777	1255718	285327
EarlyBst_#1	6897310	205182	6138	14772	1326	40200000	40000000	4000000	400000	1885317	6069304	1077152	123918
EarlyBst_#2	16746210	438434	24018	64496	4496	20100000	20000000	2000000	200000	1635842	3176384	617320	109490
Bst_#1	13211724	281886	8536	17252	588	40200000	40000000	4000000	400000	1080593	4972718	996308	90889
Bst_#2	20617808	267210	7482	32322	1088	20100000	20000000	2000000	200000	548876	2087138	354202	51649
HatchedBst_#1	3622682	79372	1980	4630	64	402000000	40000000	4000000	400000	9728308	2249118	344030	30308
HatchedBst_#2	12765008	127132	3758	8864	386	201000000	20000000	2000000	200000	6556444	1329377	220486	30022
ICM_#1	17626030	264732	14848	36592	646	5020000	5000000	500000	50000	224780	958729	140635	18160
ICM_#2	16642006	308660	5714	26192	736	5020000	5000000	500000	50000	279808	1300425	203457	26483
ICM_#3	21366018	273394	8660	32594	686	5020000	5000000	500000	50000	229464	1553472	206692	23608
TE_#1	16798882	262404	11180	22412	390	15100000	15000000	1500000	150000	240903	986786	161010	20952
TE_#2	14521678	363310	1998	7086	166	15100000	15000000	1500000	150000	296542	2440803	373293	31979
TE_#3	12305942	332808	1366	6922	76	15100000	15000000	1500000	150000	173379	2643500	346115	16370
