# Supplementary material for: Tracing the expression of circular RNAs in human pre-implantation embryos
Source: Genome Biol. 2016 Jun 17;17:130. doi: 10.1186/s13059-016-0991-3 (PMC4911693; doi:10.1186/s13059-016-0991-3)
Supplement: Additional file 3: Table S2. — Normalized RPKM of RefSeq gene. Corresponding to Fig. 2b, the 5573 RefSeq genes clustered in group 1 were defined as maternal genes and the 7427 genes in groups 2 to 5 transcribed de novo at later stages from the late 4-cell stage were defined as zygotically activated genes. (XLSX 1359 kb) [file 13059_2016_991_MOESM3_ESM.xlsx]

## Sheet: round2.RPKM.less.norm.lexsort.r
Gene symbol	Group ID	Oocyte	Zygote	2-Cell	4-Cell	8-Cell	Morula	Blastocyst
FTL	group1	26380.1	6373.87	4450.59	555.909	639.775	320.967	2056.01
H1FOO	group1	30176.4	5398.99	3733.4	473.559	309.787	22.0349	6.27847
TUBB8	group1	26492.2	4560.24	4500.1	434.782	384.9	26.8943	17.7353
DPPA5	group1	5777.5	2412.98	1402.84	1020.38	1279.55	193.526	119.681
KPNA7	group1	6277.48	1745.3	1300.68	233.859	156.654	7.55727	2.19283
ZP3	group1	7322.12	854.189	488.427	129.963	232.365	37.2998	17.5419
UBB	group1	3526.95	1059.44	927.906	525.238	1455.37	472.3	1004.83
PTTG1	group1	3029.73	2340.23	1408.3	738.356	1007.54	181.277	121.622
DPPA3	group1	2142.54	2194.95	1103.55	569.204	1120.55	809.917	590.183
TCL1A	group1	5441.67	1043.43	1017.42	132.418	148.898	14.0518	5.98866
TUBBP5	group1	5022.03	1137.43	788.51	126.146	118.714	6.40544	3.53825
KHDC3L	group1	4481.37	747.279	494.511	231.107	232.435	31.9008	6.67146
NLRP4	group1	2266.39	1248	1207.89	361.151	222.756	8.45526	5.07428
DNMT1	group1	3026.61	799.474	734.94	353.87	153.356	12.5966	11.5361
OOEP	group1	2842.13	889.313	602.006	178.688	193.931	32.8499	32.349
WFDC2	group1	3278.59	502.513	394.974	96.1849	131.723	28.1156	10.681
BOD1	group1	1815.62	1250.56	930.384	154.829	85.5829	6.81958	51.4141
ZAR1L	group1	3727.69	363.662	161.152	23.4778	14.7552	2.74471	0.854261
PCBP1	group1	2148.67	501.424	385.05	75.9722	113.134	125.579	724.63
C3orf56	group1	2308.56	852.929	595.458	21.1658	20.3234	1.03738	0.592356
GRB7	group1	2701.24	390.788	296.67	6.85552	3.61438	3.95799	65.2852
PCNA	group1	1090.82	1216.22	433.983	131.985	151.688	77.0321	149.208
SIVA1	group1	2020.59	178.56	140.71	40.1911	51.1632	49.4221	728.175
BCL2L10	group1	1241.25	1175.05	451.437	47.0364	24.0601	1.76719	0.422128
RGS2	group1	712.561	784.005	657.44	224.867	165.349	49.1971	23.9219
WEE2	group1	882.593	971.973	516.682	129.656	62.9378	5.73721	2.27901
UCHL1	group1	1670.58	375.164	247.393	112.678	68.6395	8.91397	7.08703
H3F3B	group1	932.418	443.784	281.444	147.503	324.315	104.991	177.036
GDF9	group1	1011.49	743.951	417.971	107.503	117.078	8.07595	2.07127
AURKA	group1	1177.29	566.643	380.67	53.7425	93.4632	47.2284	87.3271
HIST1H1A	group1	999.348	468.23	306.173	384.462	173.829	31.5246	23.1807
TACC3	group1	1762.8	194.892	152.006	39.2759	41.0493	21.694	142.166
ACTL8	group1	887.237	552.856	339.687	169.023	172.607	9.9032	4.61947
CDK2AP2	group1	1458.34	273.074	180.625	52.8389	66.1088	22.9115	47.4294
TMSB4X	group1	598.914	592.413	340.187	222.375	269.715	25.3536	44.3135
CKS1B	group1	623.804	403.866	233.144	62.4042	126.055	115.491	276.886
BTG4	group1	989.96	463.082	312.649	18.0257	7.03888	0.215965	0.447151
HINT1	group1	667.419	285.977	204.37	174.69	174.398	20.8687	189.341
PARL	group1	471.298	494.907	285.682	137.928	183.123	26.0803	69.8993
ACCSL	group1	639.043	457.293	418.731	61.8908	30.6403	3.46157	1.87976
PCP4L1	group1	604.997	574.56	235.422	87.8333	91.7654	4.29688	3.88549
IWS1	group1	631.548	338.459	359.026	76.5265	65.1566	31.7531	67.3906
PDCD5	group1	1340.54	48.3642	24.6548	13.2784	10.3715	5.30913	117.447
NLRP13	group1	618.234	413.267	325.523	117.116	67.4539	4.5512	0.512164
RNF34	group1	682.438	377.814	252.494	51.9709	61.9505	24.3533	63.9513
OTX2	group1	418.023	377.526	381.24	247.929	76.2962	6.6372	7.01173
NOP10	group1	334.686	149.596	118.121	47.3425	304.855	218.497	311.245
C4orf27	group1	798.262	358.067	199.695	42.4017	33.0488	14.0227	15.8438
DLGAP5	group1	546.541	442.331	308.726	93.0331	33.1411	9.82128	24.8271
HSPB1	group1	960.317	142.373	89.9214	50.5002	102.103	20.5421	16.0848
OOSP2	group1	414.501	418.021	288.147	181.389	71.981	3.18851	0.458962
UHRF1	group1	946.165	225.689	108.562	29.5465	15.0913	1.83735	17.1931
NLRP2	group1	331.419	236.498	201.295	23.7541	29.7822	47.6627	389.549
FAM220A	group1	549.609	391.732	230.68	38.7862	24.9818	2.61729	9.17026
CLPTM1L	group1	682.677	144.627	82.3419	23.2897	64.6428	44.5667	177.496
ETFA	group1	459.874	341.632	198.612	59.2584	46.0125	6.05271	92.969
NLRP9	group1	436.985	377.925	298.927	36.4707	26.2521	4.33355	2.33451
ZP2	group1	590.351	282.246	179.477	44.892	55.4622	10.7316	2.74021
TRMT112	group1	496.902	141.406	111.636	60.3112	140.508	67.3404	136.683
LMAN2	group1	767.697	98.7225	58.5867	19.8104	37.2803	21.6961	149.955
LINC01118	group1	653.886	270.61	180.565	21.8795	18.3701	0.795517	0.636205
PABPN1L	group1	917.326	122.633	52.498	25.0808	15.546	1.18467	0.4893
CDK7	group1	424.922	245.244	201.676	117.204	76.9761	27.0602	35.8379
ANAPC11	group1	604.221	69.7375	46.2712	35.4181	79.5237	30.42	249.189
YPEL5	group1	275.684	259.666	160.261	100.434	232.652	61.7686	18.361
PSMD2	group1	345.115	177.637	155.961	65.643	109.996	37.0184	195.642
PAIP1	group1	295.232	292.762	222.515	136.558	50.1535	9.30936	49.6137
GEMIN5	group1	514.346	278.518	182.968	33.902	11.6688	3.96867	7.76752
POLR2J	group1	518.217	111.345	79.0004	21.2482	44.5294	44.7273	204.667
AHSA1	group1	290.97	191.266	135.53	35.3215	88.9643	55.9323	223.191
AURKC	group1	396.757	208.949	175.35	52.2669	137.407	36.6919	11.1592
RBBP7	group1	311.594	301.04	190.309	38.2989	58.2864	29.7476	69.6476
MFSD10	group1	783.732	108.646	48.7634	8.53212	6.88141	0.922811	17.127
MRPL18	group1	376.5	197.169	112.198	37.108	79.9691	48.6645	105.151
ZFAND2A	group1	246.464	173.103	158.404	87.023	185.175	41.37	56.8889
MT2A	group1	789.279	57.1962	33.4441	10.1541	16.768	4.33269	32.5499
DNAJC9	group1	397.079	151.867	101.836	70.8058	65.2496	51.2758	100.486
EZR	group1	382.057	148.308	148.953	40.666	24.615	9.70563	176.345
MVP	group1	688.607	91.0328	69.7405	27.112	31.1348	2.05392	11.2578
LGMN	group1	427.182	84.2282	55.1362	41.065	183.793	85.6963	36.7202
ZP1	group1	754.086	75.6604	58.2495	8.45418	11.1218	3.0736	3.09487
ZP4	group1	618.839	156.805	88.8264	14.2471	20.6909	7.47848	4.31574
MED10	group1	492.242	50.8279	37.7821	20.9819	120.727	53.6073	130.438
IL17B	group1	611.172	63.2393	83.0337	36.006	60.6455	34.4323	7.19641
CTRB2	group1	593.182	79.7332	75.4234	61.418	74.6998	4.69292	2.40206
CCNI	group1	186.846	204.158	202.441	110.486	88.2416	18.7024	74.0249
SUSD3	group1	659.615	114.138	69.1715	10.008	11.8396	0.576778	7.77163
PAPD7	group1	456.733	217.657	141.083	16.9323	13.1587	6.23351	20.0852
MOS	group1	761.25	60.2128	32.1347	4.11105	1.33063	0.152581	0
TSG101	group1	352.857	233.337	140.966	9.99708	21.6011	25.8056	66.8865
CLEC10A	group1	672.612	107.432	58.821	5.93415	3.16688	0.366997	0.0326178
NFKBIA	group1	568.936	98.6718	99.2179	21.0893	13.2277	11.6082	34.1057
LGALS1	group1	567.376	95.0925	67.4717	35.2994	62.4853	6.11879	11.1568
PLK3	group1	651.44	49.1872	39.9108	6.25167	5.54945	17.3423	65.4407
PSMA2	group1	175.186	217.341	96.1323	57.526	56.8801	51.7149	179.979
C6orf52	group1	389.309	173.435	133.734	63.1532	48.7261	9.36123	4.82687
NPM3	group1	471.736	115.177	71.6517	39.564	42.6987	2.46904	71.3494
TAX1BP1	group1	254.978	249.4	154.465	39.8851	21.8223	38.4337	50.5328
GINS2	group1	149.53	201.473	159.075	20.2746	29.9636	29.1238	216.618
SH2D4A	group1	336.398	202.574	178.96	40.3034	17.7852	2.71006	20.3957
MAGOH	group1	270.078	134.281	111.378	55.1972	118.442	41.706	67.9836
TPRXL	group1	438.653	167.702	142.918	28.239	17.1887	1.21322	0.386271
HMGB2	group1	245.837	74.8585	57.3027	76.6538	147.763	49.8616	141.223
NLRP11	group1	226.579	251.041	186.105	63.2612	47.6277	3.95104	0.995819
LIMA1	group1	249.22	199.037	190.123	72.5074	45.4548	7.87696	11.8976
BAIAP2	group1	604.18	75.5118	52.572	6.3488	8.06762	2.79318	22.3055
FDFT1	group1	322.682	201.967	173.104	7.60426	6.80722	1.82382	57.5813
C21orf59	group1	413.088	88.8572	66.3713	14.4248	24.5165	36.8518	99.6119
MCM3	group1	259.606	128.326	128.944	39.0031	60.0149	24.5477	103.26
MIS18A	group1	476.657	112.974	86.4565	8.99406	24.9744	9.7819	23.7611
REXO2	group1	259.465	269.382	110.714	25.9086	19.6562	7.5354	50.1685
HENMT1	group1	234.757	269.839	134.651	36.6072	28.2597	8.05735	28.5266
BPGM	group1	235.028	252.892	131.799	63.754	42.5306	5.88125	4.23899
C16orf74	group1	535.617	86.6884	63.9751	17.8393	10.9056	2.4492	15.9105
MORF4L1	group1	153.242	163.804	69.7566	30.2579	60.515	56.7704	194.056
CSDE1	group1	156.358	123.428	112.229	44.4534	75.4239	33.9352	179.72
UNKL	group1	571.66	84.7774	45.6091	2.56393	5.30841	1.13813	11.1124
CNBP	group1	187.211	84.1094	86.9802	42.2856	148.778	74.8632	76.9768
EXOSC7	group1	248.723	137.35	90.9657	10.5519	34.6841	26.2015	148.105
FAM46C	group1	297.624	198.46	146.433	23.0599	16.94	2.11559	0.934502
NPM2	group1	468.705	85.3869	83.0019	24.1544	16.337	2.43477	4.34046
PLEK2	group1	380.976	129.371	105.686	35.6118	13.4897	8.24253	7.73843
CCNB2	group1	139.484	180.73	104.652	18.5951	66.5094	25.7199	139.215
PCGF1	group1	317.425	110.826	135.284	21.3917	22.7076	18.1422	32.0688
KCTD5	group1	445.287	93.8685	53.6857	5.73055	15.1723	10.5064	32.3444
PPP1R35	group1	466.233	79.097	65.33	15.3538	17.0316	2.25981	10.2133
YWHAB	group1	146.894	121.657	71.0202	40.529	85.3559	46.2092	141.454
NASP	group1	193.963	110.225	82.9386	62.4385	76.5864	32.6221	93.0977
TMEM14B	group1	358.929	142.882	92.7765	7.82568	7.6623	6.11048	29.9039
SOX15	group1	217.713	78.9973	80.4688	23.0376	118.923	88.2286	31.1954
BCAR4	group1	163.871	203.625	96.5454	97.5213	67.3752	6.0376	2.11424
PSMD9	group1	270.334	87.7236	49.7726	34.0309	83.8571	30.1847	80.8668
FAM13A	group1	315.917	157.694	130.407	20.1494	10.0075	1.46777	0.917713
SPDL1	group1	222.328	164.189	125.56	53.5776	39.9709	7.89389	23.0289
OFD1	group1	351.164	133.003	107.67	15.6811	13.2848	3.31788	12.0877
RABAC1	group1	362.608	40.6921	28.6677	18.1168	45.8543	27.7964	109.893
EMX1	group1	507.983	63.9723	47.3096	4.7405	1.75132	0.334591	0.235901
PITHD1	group1	155.85	133.276	65.7851	33.5507	124.469	33.8193	78.2754
TROAP	group1	421.394	76.9446	81.539	4.86657	9.3757	6.27263	24.5065
PTGES3	group1	224.177	124.798	65.6709	42.0174	62.0216	17.3034	76.7491
TSSC1	group1	447.288	30.9726	25.4347	5.0225	3.55984	6.20178	84.8857
NECAP2	group1	370.982	105.223	62.7628	4.3924	12.2596	9.14028	37.9193
BRI3	group1	297.644	123.644	103.543	6.67593	5.33653	5.75694	59.3067
KLHDC3	group1	230.749	124.498	99.2052	8.79027	23.4689	24.6397	89.9791
PROSER1	group1	195.526	188.106	169.684	13.7688	6.73722	2.09411	20.1818
SEC13	group1	231.787	59.0766	55.7666	19.6546	82.4101	47.7776	97.0123
NSMCE4A	group1	151.925	218.506	121.222	34.4206	18.864	4.02653	43.7662
TUBG2	group1	379.029	101.381	95.8843	5.63528	4.37954	1.53021	4.75788
C11orf40	group1	181.028	249.513	99.3899	38.3975	14.5351	2.78015	2.18411
PLA2G16	group1	331.984	75.2699	56.7717	44.6873	55.24	4.88568	17.053
EBLN1	group1	239.276	197.192	116.183	12.9537	8.14051	1.19541	0.472078
TBCB	group1	294.448	59.0314	46.2353	28.7541	49.5723	13.6581	83.036
RNF114	group1	192.164	104.31	70.0909	13.9355	48.4646	48.0731	96.6362
VPS72	group1	398.6	40.2874	39.0168	10.4022	15.3356	4.33023	65.1072
GRN	group1	336.542	40.2885	23.8038	20.5219	42.3491	29.6297	77.647
TRMT44	group1	421.095	56.8663	49.3239	9.73618	13.1876	2.46228	10.6552
ANXA7	group1	191.025	162.905	117.51	11.3742	9.55234	7.73929	59.5569
NR1H2	group1	302.406	38.4619	27.7602	6.31886	34.7874	25.3575	122.294
SERPINF1	group1	286.416	74.8784	55.7774	33.8016	70.2898	21.3843	10.1836
MED15	group1	345.94	43.4955	38.2121	10.7284	39.9681	37.3622	36.6759
CHAF1A	group1	258.405	84.4089	86.7831	50.4954	33.8584	4.84987	33.4687
POLB	group1	180.14	158.767	94.7753	23.0599	36.7034	20.2643	37.4381
GYG1	group1	118.26	160.508	133.253	58.2161	35.0175	6.13157	34.9388
HES6	group1	381.946	65.3752	64.3751	8.4341	3.96052	2.19803	13.3171
C12orf57	group1	131.229	39.188	22.2242	30.3877	132.543	77.859	105.955
RADIL	group1	433.461	56.9144	35.1026	3.97013	3.33211	0.415877	2.93831
MT1X	group1	268.836	66.8423	42.2295	27.6632	27.6602	28.0645	71.073
TCL1B	group1	338.9	81.01	41.5361	3.96805	33.5112	20.672	3.68835
EIF5B	group1	226.757	120.708	47.1969	37.7474	40.5815	20.1409	28.3502
SRSF11	group1	166.962	87.9601	77.6966	39.3722	65.3309	31.3384	51.7683
SKP2	group1	225.435	157.265	90.0358	7.2427	5.68723	2.04358	24.0473
CSRP2	group1	218.295	148.984	89.5682	20.4775	15.7508	8.8857	8.46091
RNF10	group1	159.329	138.552	99.0295	16.1817	30.431	14.1177	50.7565
KIF2C	group1	142.584	68.7083	60.0726	49.5187	122.904	18.0874	44.9578
HJURP	group1	150.343	80.3802	90.6162	28.4635	89.8287	24.5825	41.9585
SPDYC	group1	188.79	120.755	128.965	19.4013	41.1782	2.57002	1.15825
SMC3	group1	144.423	124.248	62.3373	28.3722	58.4529	30.5204	48.7511
WBSCR22	group1	223.904	40.3279	18.5169	23.0289	95.3799	26.1883	63.7913
RBM38	group1	286.168	48.4222	27.4693	14.1683	13.7998	14.8228	81.104
CALM1	group1	173.646	101.458	69.8768	38.1814	20.1841	10.127	69.6673
BMP6	group1	255.636	93.6859	96.6674	18.7789	12.5283	1.37004	1.32466
USP2	group1	139.298	132.872	132.982	42.8689	21.5441	5.14493	2.12921
BLCAP	group1	183.597	138.211	78.18	7.8449	29.5507	10.5185	22.8351
CRELD2	group1	315.319	61.9133	44.011	18.3973	12.9757	4.79898	12.8665
RBMX2	group1	115.888	120.754	104.676	32.8525	35.7647	18.2599	40.843
TUBA4A	group1	305.709	83.0929	60.5384	8.07974	7.0393	0.644103	0.779467
DDX10	group1	117.758	111.192	103.368	52.549	41.2475	15.9285	20.3353
FLYWCH2	group1	393.349	25.5124	10.0003	5.61925	3.75522	6.64669	14.0489
ETHE1	group1	239.873	46.7666	37.0766	17.0657	12.9854	10.5629	93.4944
HSF2BP	group1	223.196	109.059	80.7771	13.197	17.299	3.22113	9.99444
GMNN	group1	159.321	65.1148	39.7865	48.4228	69.7503	21.9311	51.6528
MYLIP	group1	273.974	81.4905	69.3183	7.30984	6.79521	1.87481	10.5669
SLC35B1	group1	74.6137	55.7262	41.7402	22.5039	82.856	62.1446	111.344
CCDC27	group1	268.579	75.4458	77.9788	11.2386	13.1215	0.542169	1.06524
CUL1	group1	181.615	90.692	74.334	23.4048	21.3227	10.683	45.8565
GNA12	group1	319.354	70.9198	40.722	3.59036	3.75628	4.00422	4.57002
TLE6	group1	315.017	51.088	54.0168	14.6691	8.76609	0.772731	1.06434
ALAS1	group1	210.292	71.4735	81.4305	9.19354	12.6086	16.2105	41.1173
PADI6	group1	270.843	63.034	62.0898	26.0941	15.8195	2.63997	0.893915
CNN3	group1	160.289	115.683	56.6229	12.5715	6.3255	11.3322	78.5339
PDE8B	group1	200.21	106.638	95.5224	21.6905	15.5325	1.40781	0.32485
TFG	group1	179.592	89.7563	71.6917	8.68	17.3887	6.94331	62.8866
RAE1	group1	107.88	76.459	71.0108	24.0386	65.6454	27.9856	62.1468
POLR1D	group1	96.6886	68.2649	49.9141	19.5478	53.5265	54.0895	91.3851
FAM104A	group1	224.062	56.4559	30.8546	20.4679	56.527	19.7558	24.9436
TAOK3	group1	209.564	86.4184	64.0235	18.0772	19.9245	11.9487	22.2689
CLPX	group1	116.646	65.0004	58.9241	30.564	60.0836	43.1499	57.1156
DKC1	group1	101.115	54.4244	40.4866	21.0535	93.8477	44.0585	75.9882
FLOT1	group1	210.292	58.6508	46.7552	20.1082	41.1262	9.81416	41.8039
STAU1	group1	130.477	66.5299	60.9609	35.1138	49.7214	29.1706	56.4909
EPSTI1	group1	229.362	109.397	63.4673	10.1067	5.71776	0.363309	9.00698
TUBB3	group1	306.761	20.8013	18.9044	4.25796	9.96689	8.50531	57.997
TRAFD1	group1	248.692	88.7433	58.3802	7.67125	9.89587	2.12126	10.2065
NUDCD2	group1	233.293	66.3488	37.188	7.81954	15.0005	13.0054	48.8395
NTHL1	group1	267.175	24.617	15.8115	6.98853	13.1174	7.99017	84.175
JARID2	group1	264.453	81.8128	44.9239	10.6783	6.52274	2.71593	7.62412
CIR1	group1	136.804	117.153	89.9625	18.7366	22.033	15.1386	17.4753
PEBP1	group1	224.3	60.0583	50.8085	2.72144	8.99759	2.12687	67.1089
ALKBH5	group1	113.313	116.691	94.1806	14.5628	21.6338	11.1737	43.3758
UBAC1	group1	189.728	72.4081	45.5911	9.90479	14.92	3.72973	78.4281
UBE2D3	group1	105.424	96.9132	77.5973	34.4234	42.0129	18.3501	38.3678
PMM1	group1	183.914	29.3021	25.5689	46.2933	84.4102	24.265	18.8749
UBE2Q2	group1	175.309	121.123	74.6819	17.1043	7.26317	1.75177	14.318
ESRP1	group1	89.866	101.594	99.0704	19.3867	25.8811	25.4727	49.3766
PRR15	group1	253.031	78.9038	61.7231	12.2835	2.96311	0.608961	0.821973
MED25	group1	306.643	38.7871	37.3326	2.20746	5.98077	3.46425	14.6459
GRTP1	group1	289.235	60.068	38.2041	3.6589	3.01346	0.135364	12.8123
SIN3A	group1	136.533	108.798	75.6245	31.8227	30.3851	7.62466	15.4065
TJAP1	group1	267.864	68.2747	39.0375	2.79284	9.65709	4.52415	13.393
SNW1	group1	58.1491	66.5477	47.9673	28.0706	64.0958	42.5235	96.9904
GGNBP2	group1	172.426	72.1925	40.601	32.6858	33.4299	12.9685	39.0667
BMP15	group1	137.541	129.231	109.247	10.3955	13.7468	1.14787	0.821036
HSPA5	group1	129.387	41.1214	38.0691	55.2615	58.9336	36.8472	42.51
DTX2	group1	277.178	50.109	36.003	4.43723	4.76504	7.68961	21.2564
B3GNT2	group1	138.29	109.58	92.2002	32.7236	19.832	2.87224	5.77689
UGP2	group1	119.807	104.665	56.3648	11.6376	16.6073	15.3033	74.4159
STARD7	group1	109.038	87.2294	38.1604	9.19158	16.5309	23.2841	114.257
SKP1	group1	110.826	106.141	49.9905	26.0937	22.718	16.7432	64.2168
EEF2	group1	152.686	29.9246	37.9671	35.6329	60.5969	19.9593	57.6549
LCMT1	group1	86.5888	71.2867	75.8465	30.7784	42.5067	7.92049	78.8019
C15orf60	group1	174.789	95.9567	94.1477	22.0514	5.14343	0.801115	0.0667221
MAD2L1	group1	106.524	101.865	47.0584	28.7287	49.7762	15.0136	43.7815
CNNM2	group1	75.9047	84.0211	118.242	64.9962	37.3242	6.39054	3.23809
ZC3H18	group1	263.383	44.1034	38.9123	11.4402	11.6524	3.77387	15.4482
PSMA5	group1	84.4371	92.74	49.8752	20.5062	27.9156	21.8149	90.828
PRPF40A	group1	187.426	72.6238	65.8037	21.5522	17.4048	7.7546	14.6878
ALKBH2	group1	255.572	39.3639	36.2233	8.66538	10.4194	14.7891	21.7164
PPFIA1	group1	206.821	68.8181	56.6859	14.4978	10.4709	5.81851	22.6746
CSTF2	group1	159.135	46.9739	32.2378	8.49546	43.3317	18.5831	76.7123
CTNNA1	group1	135.908	68.1696	50.0142	20.7933	32.4531	23.1427	53.3413
LAMB1	group1	157.361	92.7174	69.4909	14.6085	7.47776	3.0434	38.2594
GOLM1	group1	204.894	53.3624	61.5473	31.8854	17.7129	3.04272	8.71546
PPP4C	group1	171.051	31.943	25.3754	10.0905	43.1888	17.8013	80.8625
PSMG1	group1	96.5408	97.0251	60.0174	26.3916	20.3057	19.4401	59.4661
HAUS4	group1	135.708	106.351	71.4233	16.9647	18.7737	1.58593	27.2673
TBPL1	group1	121.528	77.4567	43.1624	35.9943	61.2779	22.0794	14.5899
IPO8	group1	148.733	112.566	70.7986	24.8138	10.0457	2.82455	4.73202
PWP1	group1	126.124	52.7207	44.2454	22.7405	53.4802	23.3244	51.5307
MAP2K1	group1	155.65	125.557	48.343	8.22634	9.26558	2.41163	24.0856
GNA11	group1	239.756	41.8548	28.5966	5.65276	14.3019	9.12562	34.1712
PAK1IP1	group1	119.41	57.7307	41.0165	16.1727	40.8452	40.0054	57.6438
MT1G	group1	295.793	22.4668	4.72103	6.38363	16.6976	2.61358	21.7055
RIOK1	group1	125.627	85.8956	71.8598	14.3042	20.8507	14.6932	30.5115
DCTN3	group1	118.212	27.0858	19.8453	18.8171	80.1136	28.7669	70.4899
KIF4A	group1	101.142	86.4404	79.7396	18.3142	30.5333	14.2496	32.8129
HSP90B1	group1	95.7953	76.4685	46.4545	10.6783	10.273	9.27689	113.256
COPS8	group1	115.808	135.461	73.3149	5.94754	5.61198	0.448958	25.2474
IMMT	group1	89.4973	67.4505	60.2348	19.9701	37.0092	21.658	65.87
ADPGK	group1	141.874	77.7513	66.5931	12.4312	11.9175	8.25057	42.2046
HMGB3	group1	83.2668	81.5418	32.7036	26.6615	56.6212	21.8542	55.0914
RARRES2	group1	198.667	54.9436	35.2342	27.8219	28.7816	7.0247	4.78347
WDR45B	group1	168.704	45.9385	35.7074	20.6195	30.5203	8.33774	46.979
SF3B4	group1	148.194	29.9315	28.6959	10.6225	45.3574	18.9285	72.4341
C18orf8	group1	169.851	91.1556	51.1464	10.5104	4.33676	3.8186	21.9523
DPY30	group1	105.871	75.1398	36.8103	8.66528	19.5645	34.917	71.6282
TRIM77	group1	109.254	117.951	78.1399	31.7073	11.3462	2.04076	1.62138
NLRP5	group1	187.321	66.6826	71.6333	13.9972	6.11285	2.6103	2.08434
LTV1	group1	91.4649	51.6532	40.5819	34.6128	50.6122	25.6186	53.8698
TM2D3	group1	210.905	55.677	27.0426	3.61586	15.1018	10.7917	24.0386
CSNK2A2	group1	74.9749	50.6734	46.3305	25.8658	68.2487	44.5135	34.6107
NPC1	group1	185.607	84.8157	50.0398	7.21102	5.25259	1.76323	9.47641
MPG	group1	220.186	32.527	32.5089	14.1978	12.8475	1.91944	29.895
FN1	group1	178.822	89.1349	54.9818	10.3326	8.97841	0.892616	0.864155
ASF1A	group1	172.673	75.5887	60.5463	10.2568	7.77793	4.03334	10.1295
AKTIP	group1	107.758	114.183	58.4101	9.54189	5.31421	2.22686	42.6261
SLC29A1	group1	196.479	42.5726	40.8051	6.68767	5.51521	4.30068	43.2181
PPRC1	group1	86.6286	55.4802	55.9705	19.8897	52.248	22.347	44.9322
KIFC3	group1	288.56	26.9283	15.4289	0.620097	0.457574	1.44492	2.53543
YY1AP1	group1	79.7157	66.2279	40.1055	14.0832	37.725	35.7303	61.577
MED11	group1	152.337	32.6489	26.7625	8.48615	33.125	35.6817	44.9623
EXOSC9	group1	83.1142	63.3637	52.7928	8.01546	37.6875	35.3898	53.5275
DAAM1	group1	153.804	89.6587	53.8548	16.6245	8.85701	3.05378	5.74466
CDC25B	group1	92.3424	52.9741	50.1911	21.267	63.4432	29.7602	21.4966
RNF20	group1	108.018	71.3287	77.1904	26.8338	26.0887	8.8012	9.20289
MGC72080	group1	95.5847	78.3453	62.1108	12.7689	9.52838	5.15607	62.1926
ATXN2	group1	212.342	43.4527	33.1094	5.38677	7.4624	5.45519	17.9156
MTMR3	group1	141.286	94.2021	62.1799	11.5016	10.2269	2.45917	2.47954
C8orf12	group1	183.963	59.0354	62.0983	14.2752	4.62883	0.230767	0.0709634
DDX3X	group1	90.022	52.1741	34.7653	47.8096	44.7888	17.7957	36.424
ADD3	group1	126.577	99.2288	63.6044	16.8961	9.38752	1.88047	6.02444
R3HDM4	group1	183.192	48.6214	35.9685	13.3394	18.1881	2.66849	21.3707
CDCA8	group1	98.7564	54.2379	38.1054	16.3725	60.8484	13.1589	41.5899
EIF4ENIF1	group1	131.383	65.7346	72.2412	26.1524	14.5643	4.74759	7.90963
FEZ2	group1	76.286	74.6686	53.6373	15.6869	21.5865	12.1183	66.3474
DEPDC7	group1	151.54	91.9287	56.5928	7.49411	9.0393	2.79919	0.684388
TCOF1	group1	151.466	38.4546	39.5648	15.7958	27.4168	10.2163	35.9175
HMHA1	group1	245.31	31.0397	22.1465	2.81929	2.18626	0.251242	14.5177
PARP16	group1	155.669	83.2601	54.1351	9.3637	7.74595	6.49382	1.50139
CCDC147	group1	105.606	66.8566	67.4917	44.085	32.4432	0.987117	0.255266
GTF2F2	group1	91.8149	37.8078	30.8141	27.8527	63.2371	28.0792	36.6279
THYN1	group1	67.2012	104.951	69.6694	21.5517	26.3189	2.9235	22.405
ZDHHC7	group1	163.247	62.838	32.3067	2.88666	12.1233	5.61639	32.7855
MT1E	group1	231.233	24.9624	17.7215	15.1669	10.6359	1.05026	10.883
USP1	group1	171.24	37.0807	19.5099	41.0796	22.8572	7.34768	12.436
DCDC2	group1	103.291	87.1017	63.5344	37.7662	16.2773	1.54244	0.614184
SLC1A5	group1	131.908	62.616	42.9487	16.5117	16.58	19.956	18.8443
AKAP1	group1	166.188	48.3054	52.9211	10.5822	10.3525	4.3677	16.2451
OSR2	group1	240.875	26.0366	19.1056	6.41961	2.29286	9.6962	2.17618
MIXL1	group1	122.913	90.0287	69.6974	11.8118	10.4741	0.790266	0.115254
PATL2	group1	100.828	71.6308	100.435	14.2049	15.7809	2.03773	0.0316887
EXOSC3	group1	107.584	76.1395	36.1506	19.6233	27.6482	14.9581	22.1901
TULP3	group1	123.996	66.1854	44.8854	20.1572	29.8855	9.41395	7.33853
GARS	group1	56.3981	45.7252	53.9351	23.507	16.1336	9.38332	93.4362
CBX1	group1	92.8924	64.1261	40.1786	25.5138	21.4295	14.7038	39.4835
HIST1H1E	group1	152.215	26.1555	22.4622	42.3498	26.7408	11.2759	16.7944
SAMD1	group1	175.879	32.4473	32.0873	8.1491	9.57481	10.055	29.0351
B4GALT3	group1	128.063	45.9309	23.5053	6.03425	32.3657	14.7997	46.4966
MSRA	group1	79.3847	82.3473	62.9647	33.5093	30.8429	3.75541	1.25825
TXNDC17	group1	121.49	38.9023	30.3114	26.8872	28.6642	4.80396	42.8734
AP1M2	group1	151.915	44.9728	39.2532	7.95611	6.7314	4.88556	37.1782
TTC5	group1	154.448	65.2533	52.2762	3.24722	5.3679	2.92112	7.94522
KIAA0922	group1	146.333	72.5859	53.4656	12.1123	2.50231	1.33578	3.04193
CYB5A	group1	144.337	53.9361	36.0497	6.57611	3.81158	1.06236	44.4909
CEP85	group1	145.356	52.9178	51.2521	9.79501	11.4402	3.27414	16.0141
ARMC1	group1	111.578	58.063	42.8413	19.8717	22.4471	13.7099	19.8126
YEATS4	group1	161.538	52.5738	39.1409	11.7401	3.91082	2.35394	13.7887
TMEM59	group1	68.4164	64.9523	28.0138	26.1395	31.0977	16.3993	49.7105
SLC26A6	group1	200.26	31.3673	32.5237	6.7465	5.39214	1.79973	6.44131
CCZ1	group1	148.231	77.2627	42.836	3.20059	1.85466	2.12096	8.69222
TMEM9	group1	124.884	48.1394	41.6961	7.33185	8.0875	6.82137	47.1878
SUGCT	group1	167.193	58.8942	38.7592	5.53959	5.51919	1.1601	3.02681
CLK3	group1	129.897	31.0527	25.7931	13.0759	27.1545	17.5579	34.8091
HSPA1A	group1	158.258	53.9932	25.1235	17.1624	18.3406	0.213646	6.11618
NUP35	group1	108.521	52.9447	30.463	15.8231	38.919	11.7315	20.1888
HYLS1	group1	33.7274	51.6349	37.1364	7.51365	60.0688	61.3602	27.1183
PDPN	group1	153.268	45.5193	41.9665	9.20852	6.55563	2.42638	18.3832
PCID2	group1	126.501	45.1618	33.3999	3.37414	4.67151	9.01014	54.2617
DMRTB1	group1	168.529	57.1819	27.0817	4.59501	11.0751	3.01514	4.73332
ZMYND8	group1	142.661	46.196	35.8016	15.3427	14.1165	4.22218	17.0795
COPRS	group1	80.576	65.6104	55.3319	24.0727	15.0173	7.4576	27.0366
ZNF598	group1	186.027	22.3964	15.089	2.42984	5.54248	6.36376	36.3934
CCDC25	group1	109.557	63.2862	47.8146	26.2647	13.2552	2.69344	9.39445
CCDC59	group1	88.6367	53.5048	49.6389	16.2338	37.4618	10.8353	15.9325
LAD1	group1	108.847	50.0377	51.3779	14.5342	10.6287	1.45084	34.4641
RIIAD1	group1	145.6	55.0789	48.1412	12.7736	7.86985	0.638308	0.127717
NDEL1	group1	220.304	18.2288	10.7534	1.58326	0.808732	0.817564	15.1379
TIAM1	group1	140.529	54.4394	50.7777	8.6395	5.12907	1.44131	5.8135
ARHGAP18	group1	114.963	71.8624	43.8704	16.5213	6.49161	1.95324	9.54251
NSG1	group1	128.649	57.6151	49.1106	11.6052	8.19745	3.83563	6.04014
CAMLG	group1	142.479	44.0021	35.8187	8.14593	11.5249	5.9141	17.099
PSMD1	group1	65.8365	51.5818	40.4407	15.0635	24.2297	13.0209	53.4927
COMMD1	group1	93.8436	45.1687	28.0794	12.7788	25.7497	5.80528	52.0345
KLHL7	group1	139.43	49.4278	35.3487	13.6599	8.45444	4.07154	12.128
ZNF574	group1	63.6055	34.2655	35.9304	14.7252	48.7429	17.9788	46.9323
ASF1B	group1	135.087	57.9909	27.7384	4.7415	5.09001	7.92459	23.4147
BUB1B	group1	99.6286	76.533	50.0246	11.5287	8.49446	3.18737	12.5622
BAZ1A	group1	67.4863	66.1399	33.9335	37.0891	26.8297	14.1221	16.3529
COA1	group1	81.8107	51.6787	31.5706	10.2349	15.2719	9.70524	59.1519
FOS	group1	201.744	18.0156	13.8671	13.1275	4.3928	3.12607	4.68483
DPF2	group1	116.731	62.7924	42.0683	2.51438	14.2916	4.32582	16.052
CKAP5	group1	88.69	62.0322	39.5906	11.8171	18.5365	11.4364	26.6682
MBD4	group1	91.2837	60.8432	40.9529	14.442	17.1462	13.2171	20.804
MED27	group1	126.337	26.2548	16.836	3.83863	24.249	15.7183	43.6193
OIP5	group1	119.037	21.1921	9.16646	13.3076	32.5594	18.6823	42.5572
METTL9	group1	69.2914	79.0387	40.3513	10.7118	12.199	12.6774	31.1143
TTC1	group1	46.4124	34.0602	27.489	10.611	47.4965	30.6536	58.5007
TAF3	group1	96.8995	54.3903	47.7152	16.7499	19.5634	8.56716	9.15533
TOPORS	group1	66.3193	36.4332	28.4296	38.1794	63.3578	16.5062	3.7604
VAMP3	group1	53.8455	46.0269	31.3089	7.42396	25.5572	23.5146	65.2477
LARP7	group1	85.3772	75.6444	39.1053	7.04288	13.5181	6.4873	25.1118
HABP2	group1	71.0098	50.8864	71.1542	34.274	21.8917	0.452729	0.392087
SLC6A5	group1	59.1315	66.048	79.5598	17.157	25.9112	2.09539	0
IAH1	group1	63.7342	77.8989	59.6065	16.5406	9.02661	1.65899	21.0183
SLC43A3	group1	144.376	47.5069	44.6934	5.23698	2.39174	1.68962	3.44772
MAEL	group1	78.2046	72.2311	36.2232	9.23845	22.0618	23.5082	7.72362
C1orf131	group1	90.7732	40.9073	27.299	3.26823	21.5834	21.0913	43.7043
ITM2C	group1	75.7901	61.3365	49.2789	10.7268	14.1483	8.61502	26.6989
SSB	group1	83.3994	55.4498	30.2294	30.9669	15.1611	12.9444	17.9918
PARP12	group1	141.291	57.2036	39.0978	2.40022	1.9275	0.874765	2.34609
ADAR	group1	76.2377	64.9639	56.013	13.5809	6.21754	1.3563	26.5315
WRAP73	group1	153.263	16.2551	13.0124	0.902053	2.6217	7.49606	50.241
KTN1	group1	79.7804	59.2145	35.3903	18.7778	9.39427	7.21916	33.7572
TMEM69	group1	64.7157	55.1642	48.0962	10.6399	16.1775	12.0198	34.5595
ZNF215	group1	100.046	66.3981	52.0867	10.4061	6.35788	1.92815	4.14585
PRC1	group1	79.991	55.4752	43.8913	13.5855	20.9663	3.97402	23.2958
UBXN11	group1	84.8905	47.6596	68.6913	14.2962	18.9541	1.82602	3.95728
EXOC3L2	group1	176.81	29.7675	26.2078	2.4022	3.49244	0.94007	0.386786
AKT1	group1	143.457	31.9526	25.0641	1.87756	1.81851	1.14738	33.0199
PLIN3	group1	109.274	10.9198	7.73592	8.82042	49.3298	9.49048	42.1539
BACH1	group1	120.603	58.1054	34.8068	11.16	6.16851	2.71022	3.50267
USP10	group1	80.6976	39.8614	38.7692	7.6911	17.0161	13.2888	39.6945
SYTL3	group1	99.2878	52.0638	54.6051	18.3528	10.3684	1.10005	1.08579
CENPA	group1	59.7881	39.9042	23.0522	26.9019	24.4913	40.6182	22.0268
RPA1	group1	75.577	67.0463	45.4899	7.09804	11.9457	4.22045	24.8795
PIAS1	group1	56.8805	42.3414	34.898	15.9452	27.5426	14.3679	43.9727
CPSF4	group1	115.016	36.8292	19.8762	3.99229	14.8263	6.63622	38.6733
ABCD4	group1	168.702	29.861	20.2283	4.77064	5.3389	1.6161	4.86831
PABPC1L	group1	183.12	22.5332	15.2529	3.72195	2.38518	1.16644	6.65833
NUF2	group1	104.647	59.6402	44.7298	9.26578	5.598	3.0075	7.65546
HOMER2	group1	100.817	45.9374	41.0518	10.5929	11.7746	2.97978	21.3246
TBC1D1	group1	64	35.7997	40.8941	23.137	12.6029	1.89584	55.3886
C4orf47	group1	127.007	58.6612	36.3364	8.40678	2.23621	0.625257	0.208031
NUP37	group1	86.5565	52.0272	32.0657	1.90532	7.32654	12.3543	40.9976
ZNF330	group1	70.2853	44.8721	35.7917	18.0832	26.6254	11.7394	25.6744
NEFM	group1	108.523	30.4255	22.1473	44.1421	25.0996	1.22968	1.49613
TMEM80	group1	177.826	27.9165	18.1605	1.06196	0.592931	1.35124	5.93088
KMT2C	group1	86.1958	60.4169	32.8709	22.5439	12.6333	8.2134	8.50255
SNAPIN	group1	94.6048	58.6079	34.5379	12.2604	6.69112	2.79833	21.3874
CDH3	group1	125.032	44.8331	30.562	9.63639	12.3398	3.967	4.33141
SUGT1	group1	78.9594	48.0414	35.055	18.2398	20.3182	8.98906	21.0806
DCLK2	group1	141.648	49.8773	30.1739	5.92025	2.53073	0.297315	0.0473794
DIRAS3	group1	129.405	38.7457	46.852	9.96259	4.13614	0.551402	0.604568
RIOK3	group1	79.6972	40.1782	35.0027	32.4067	17.4286	6.13195	18.9263
DUSP7	group1	121.63	52.8125	38.5166	5.67216	2.79614	1.28676	6.88927
ABCC6P1	group1	88.4958	44.0664	40.7918	18.516	34.6864	2.68697	0.232939
BANP	group1	162.908	14.9644	16.9476	1.60204	8.66774	6.14513	17.3592
DCAF5	group1	122.128	41.2258	41.0583	10.0264	8.97986	0.997263	3.57052
CLSTN1	group1	159.18	27.3853	16.9541	4.85727	7.94937	4.71073	6.90389
MGST2	group1	66.2841	64.3395	33.15	16.9098	11.8124	9.87605	25.1545
PHF13	group1	90.2435	54.6445	25.2484	27.2218	20.1199	3.4584	5.69645
ZSWIM3	group1	113.203	63.6752	41.0576	2.85321	1.28272	1.35207	3.0809
CDC37L1	group1	171.022	25.043	14.109	1.97824	3.55673	2.18135	8.4672
HPRT1	group1	54.3624	61.8545	34.0511	20.2111	12.433	10.1276	33.0091
KLHL18	group1	112.527	34.8675	28.805	7.81647	16.3317	10.7398	13.9831
TESC	group1	170.879	25.7483	18.5247	4.54341	3.97935	0.870173	0.452563
CUL5	group1	88.719	61.5731	36.8986	24.4021	8.93251	1.80647	2.64539
CCDC77	group1	57.4646	58.0876	42.0106	24.2525	25.5274	5.24623	12.2168
POLR2A	group1	125.328	26.1767	18.7839	5.53377	11.8208	8.04842	28.9604
BRD7	group1	44.5895	44.1455	29.8569	16.9813	23.4751	9.74151	55.5846
DEAF1	group1	169.702	21.5387	17.1178	1.98226	3.53931	2.24644	8.07027
HSPB11	group1	86.7843	43.975	18.3119	17.9436	13.316	15.8443	28.0102
CSF1R	group1	90.3086	48.8374	50.2268	14.2884	18.0045	0.745449	0.678624
DDX47	group1	35.5383	38.3675	35.8723	13.6924	53.5306	14.4923	30.9425
LOC101927722	group1	118.323	44.8088	39.0855	12.1674	6.05184	1.66217	0.322257
FBXW12	group1	112.97	55.783	40.0686	9.17419	3.60665	0.346951	0.449763
UBXN4	group1	74.3974	51.4428	39.8937	12.5432	17.7525	7.89706	18.3957
LRRC42	group1	67.3486	53.0548	30.6403	14.1996	18.5559	8.98834	28.9117
CCNO	group1	105.456	38.7075	50.278	14.3748	10.2768	1.03749	1.02983
WDFY1	group1	101.175	48.5633	40.3761	16.5279	12.1753	0.971365	1.14711
SPPL3	group1	48.9352	24.3731	18.0632	14.1389	49.5483	36.7327	29.0292
TDP1	group1	79.5575	66.3226	43.4891	4.41018	9.35725	2.18453	15.485
RNF38	group1	56.3026	65.2895	51.1935	15.7667	10.6748	5.0397	16.1285
CWC25	group1	88.0143	37.5344	35.1604	12.9981	23.4436	8.385	14.3965
TSTD1	group1	107.607	19.6992	7.8362	14.3996	45.2372	8.95274	15.7375
CIDECP	group1	64.8917	21.3072	18.3235	12.2789	60.7369	19.808	21.8357
IER3IP1	group1	68.1784	58.8318	36.7642	11.5896	20.8705	7.13502	14.4283
TNPO3	group1	83.1423	42.9635	48.8939	14.1214	16.2461	3.0143	9.09988
CAPN10	group1	173.851	20.0379	11.4316	0.433933	0.314248	0.559956	10.6876
XRN2	group1	71.3966	46.522	34.0424	10.98	10.2864	10.1288	32.8031
ALOX15	group1	132.719	38.6695	34.7302	4.92076	3.62508	1.21433	0.0444907
TMEM256	group1	81.446	23.8502	18.819	22.7926	19.6624	7.82443	41.5249
FAM117A	group1	132.538	48.3704	24.4785	1.49614	4.86004	1.88815	1.98519
SUN1	group1	116.014	47.9124	32.317	3.19773	5.22749	1.94966	8.34327
KDM3A	group1	76.1482	59.5853	33.4912	17.002	13.786	7.83871	6.84075
FURIN	group1	125.106	21.2464	11.3263	1.72253	1.86568	1.48293	51.2071
BNIP1	group1	115.264	31.4866	30.7975	2.14511	13.047	3.27822	17.7167
PAPSS1	group1	88.4053	49.4308	35.1818	3.97312	8.75263	5.09016	22.2921
ARHGEF16	group1	136.726	21.4324	12.1665	1.27036	1.01397	0	40.4448
GPHA2	group1	129.489	33.4183	15.559	9.57064	19.3244	2.15919	2.83141
ZFAND6	group1	70.2158	31.8748	17.1088	19.7955	24.7688	17.1074	31.3815
ZCRB1	group1	67.6841	35.4945	26.6674	13.2986	23.6239	13.6775	31.4754
PARP1	group1	73.5026	33.9491	38.8355	9.89571	6.84762	8.86454	39.9272
ATP6V1B2	group1	65.1901	53.9207	28.7924	5.02075	14.2454	8.3558	35.426
NKAP	group1	98.5084	18.311	9.3979	3.59229	21.4313	25.8044	33.7744
CCDC6	group1	73.4248	58.2025	41.3548	12.9934	5.22859	1.7283	17.7546
PAXIP1	group1	121.465	38.2187	29.0957	5.98052	3.73213	3.38017	8.7342
ANKRD37	group1	131.639	29.2192	16.6715	9.80234	16.1682	4.17973	2.28304
IGF2BP3	group1	86.5542	56.8485	37.7915	12.2746	6.0849	1.81277	8.58622
RAB20	group1	121.301	42.419	19.2217	2.41414	0.64474	6.51608	17.2937
STK24	group1	55.3534	60.2631	36.0869	10.5125	6.57369	4.55271	36.3254
GUCD1	group1	72.3221	58.0581	27.8832	8.82689	18.8619	8.07717	15.1584
DCAF7	group1	78.7217	48.1224	36.7638	11.0195	15.54	6.35489	12.5249
GTF2F1	group1	71.6307	11.9114	10.5039	34.0017	29.2448	13.7715	37.8545
DCP1A	group1	79.0249	39.02	26.6093	12.6098	23.8589	7.97203	18.7935
CSTF1	group1	49.9054	40.6477	42.9923	12.1072	18.1779	12.1704	31.8037
BIN3	group1	100.49	31.2122	19.4921	1.8043	13.1685	6.35529	35.2372
ACVR1B	group1	101.043	58.0997	35.2952	3.86195	5.42466	1.07518	2.75579
MCM2	group1	74.575	39.2152	28.5848	5.94394	13.3321	10.0428	35.8203
ASTL	group1	143.121	26.6614	21.9183	5.44739	7.64269	1.43596	1.27288
CERS2	group1	56.6943	56.8968	38.0521	6.90268	16.3415	12.1338	19.9112
MPHOSPH8	group1	82.5935	46.5592	32.5556	17.3254	10.6973	4.90852	11.5508
HIST1H3G	group1	91.2575	18.9827	13.7246	31.4543	32.5219	13.5469	4.3503
CASP6	group1	69.7522	28.6759	9.09621	1.73526	11.1981	50.5818	33.7915
LAGE3	group1	131.569	28.9361	20.9195	4.0458	4.25918	1.30992	12.8893
SPATA2	group1	88.5415	33.0602	24.4949	8.4094	28.7673	10.3542	10.0521
UNG	group1	66.7574	50.2931	34.8635	10.9333	21.8845	6.99771	11.7913
GIT2	group1	81.7377	46.9558	41.4837	11.8108	9.04624	2.70746	8.64701
ZFR	group1	96.797	33.972	23.3844	5.20052	14.273	9.68518	18.736
DNAL4	group1	139.68	27.5815	19.0666	1.21264	4.32191	4.16676	5.98184
NELFA	group1	126.427	23.1011	14.9477	3.04041	11.5271	2.99496	19.8493
ABHD16A	group1	123.369	38.1243	17.0451	3.292	5.89409	1.81975	12.1179
IQGAP1	group1	62.1116	45.0901	30.3947	20.373	13.0603	4.70621	25.7534
LTA4H	group1	52.1957	66.5917	33.9925	11.6293	8.66642	0.402777	27.8677
BUB1	group1	46.2159	43.5965	37.142	14.6892	15.5548	10.3518	33.7728
B3GNT4	group1	152.777	25.9041	15.6421	3.17893	2.41884	0.494218	0.598681
CLIP1	group1	84.9087	32.0455	19.8721	13.2233	9.32693	11.2566	30.0162
MED8	group1	46.5264	36.258	25.9302	3.66111	22.9076	16.7627	47.5997
AP1M1	group1	110.422	20.6859	19.3959	7.04051	16.2953	4.43884	19.8043
ANLN	group1	62.5087	46.7336	34.6946	11.26	8.19514	3.57218	30.7768
CD164	group1	60.5922	41.0218	28.6147	11.9232	9.34224	7.88353	38.2535
IQGAP2	group1	50.3921	49.3623	33.0306	19.9731	10.8979	2.40062	31.0799
AIP	group1	84.8562	15.1448	20.7745	12.5338	27.0717	16.3339	20.2688
NUP133	group1	63.9333	51.8874	31.259	20.1197	8.51532	7.4448	13.5599
NEK2	group1	43.8727	28.4881	25.8421	11.0169	36.3139	21.8543	28.7228
TOX2	group1	93.9043	30.2602	26.9776	28.5122	12.6191	2.36735	0.867197
SMARCB1	group1	83.6765	22.4411	25.4711	9.76932	18.3424	8.35947	27.202
CDCA2	group1	80.1446	32.8851	26.0152	7.45295	15.5831	11.15	21.98
TRAK1	group1	81.5409	49.1993	33.5877	3.87859	5.6397	7.32979	13.436
ADIPOR2	group1	37.1776	28.1259	18.143	12.4297	32.4552	18.8393	47.0815
BRD4	group1	107.388	17.4849	15.5245	11.1708	17.2681	4.69769	20.5249
GNA14	group1	101.293	42.172	37.9636	7.95592	3.54883	0.452805	0.350982
CCDC137	group1	104.644	16.7917	18.0647	9.6812	15.923	6.97973	21.5392
ATP6V0D1	group1	41.4742	32.3042	52.14	9.37366	16.9931	3.66524	37.44
ARG2	group1	54.8796	45.0927	40.8462	24.9621	15.3148	5.56106	6.60022
GPR143	group1	80.6629	36.2622	30.4664	19.1422	22.6455	1.66324	2.28735
MTERFD1	group1	89.626	53.0363	30.276	2.90741	3.88799	6.68192	6.70538
UCP2	group1	29.4785	48.6507	58.0395	10.6619	14.1307	7.43606	24.5052
COPB2	group1	39.5831	43.5301	32.6958	15.3454	17.4147	11.9974	32.1742
DAP	group1	91.3218	34.3993	21.1556	3.53111	5.25347	4.59586	31.6884
CNOT7	group1	36.8968	37.0833	26.9338	10.7664	16.4318	16.5466	47.1875
MPHOSPH10	group1	55.7343	27.1969	12.6592	11.9416	35.3336	15.031	33.8155
FAM149A	group1	125.241	36.8198	26.833	1.47251	0.503212	0.130733	0.0320523
ZNF143	group1	60.7889	38.2116	32.9998	13.0684	20.351	12.9563	12.5557
RNF216P1	group1	63.834	30.9386	23.242	5.15269	33.5445	12.1332	22.0021
OGFOD1	group1	45.6887	39.5369	38.7162	6.81747	9.46463	9.96972	40.4011
WHSC1	group1	63.5719	39.6442	39.885	12.4487	9.69038	3.3532	21.9724
INTS8	group1	52.059	59.0448	34.8086	14.8821	6.74619	6.55941	16.3183
CHEK1	group1	64.661	54.3427	33.7215	8.68394	8.46229	4.77807	15.183
ESCO2	group1	65.7859	57.3	37.2521	13.6259	6.71481	5.63637	3.47141
BAZ1B	group1	65.5411	45.0224	27.1041	16.5505	14.2462	9.11516	10.9797
LAPTM4A	group1	54.6157	25.2998	19.1259	24.9703	28.9108	20.6587	14.8213
RBM34	group1	47.4975	19.9031	14.2078	14.1942	35.2171	23.7417	33.5205
SEMA4B	group1	120.69	25.0703	14.7442	1.73459	6.12787	7.37935	12.0642
THOC7	group1	50.1859	47.7042	26.6673	11.9064	13.4419	9.17761	28.6437
NAA35	group1	53.4186	59.5577	32.986	12.4022	8.35653	4.46495	16.2567
AIMP2	group1	102.553	26.9141	21.2313	2.8656	4.68142	1.91928	26.9873
CDC45	group1	100.329	32.7806	29.3862	3.73621	4.45347	1.30718	14.3303
CRMP1	group1	115.201	34.5338	28.2192	3.80282	2.50728	0.855585	0.17728
DNAJB11	group1	46.9845	27.0889	21.8684	18.8563	22.8588	16.3224	30.6968
ATP1B1	group1	38.1941	41.5247	35.6731	19.2752	12.3644	8.23909	29.4039
SLC38A8	group1	106.213	30.5765	34.5875	3.17674	8.04336	0.632975	1.17649
TMEM150A	group1	116.837	27.9234	16.9528	1.33831	1.02149	0.478828	19.5528
MTF2	group1	75.1807	44.1116	26.7645	4.63531	14.4205	6.6152	12.3535
GOLGA5	group1	71.3138	40.2627	26.2026	8.76856	11.3127	9.83787	16.3524
SHCBP1	group1	66.6826	34.7258	26.7481	3.47051	16.8246	4.15607	31.0222
QRICH1	group1	68.9303	24.1735	23.7147	12.3757	29.1668	7.01719	17.8573
PIGU	group1	39.1468	38.1968	29.6474	4.13221	5.51212	4.90161	61.6354
ANKRD10	group1	62.1671	43.1809	25.0618	8.26677	7.09668	4.79343	32.2305
ZNF155	group1	44.7538	61.91	63.1851	7.77035	2.90121	0.570734	1.07292
TOP1	group1	53.183	40.55	26.9403	24.0285	18.9826	5.83773	11.9088
GLB1	group1	83.9988	28.5814	17.0206	4.47221	6.21547	3.44556	37.352
ADD1	group1	92.1275	23.5026	14.8888	1.30254	3.05764	5.26399	40.7751
DDX42	group1	53.6276	33.4129	25.2577	10.8181	21.4362	9.49134	26.0261
SPTBN1	group1	88.1043	22.2696	17.544	12.091	5.35733	5.27093	29.1811
LEO1	group1	62.4088	42.1222	27.2775	6.48368	14.6418	15.67	11.0764
GTSE1	group1	94.6167	22.3803	17.2659	1.39205	18.1714	5.15823	20.6179
PDXDC1	group1	67.0288	44.1908	26.778	11.3496	8.28922	1.32064	20.1616
CRKL	group1	48.577	40.7902	26.7762	8.86514	22.8397	12.3902	18.2782
ZCCHC7	group1	43.5438	41.9184	38.3264	17.0859	11.6592	9.75783	15.8015
ID3	group1	118.586	8.00499	4.66328	10.5353	1.20579	2.30092	32.4877
CALML4	group1	101.933	37.0857	22.7893	7.0553	4.46986	0.886736	3.34413
HHLA2	group1	22.186	40.9633	47.0991	28.7391	26.788	4.40807	6.23436
DARS	group1	33.4455	38.409	29.8325	3.32486	3.50628	5.90031	61.8506
FHOD3	group1	116.181	25.6651	22.323	6.99685	3.76104	0.691407	0.522396
CEP57	group1	80.1612	35.523	24.491	9.36268	11.2885	3.82446	10.7036
MED20	group1	48.3634	53.7566	26.3998	4.65357	10.7815	6.47779	24.625
PHACTR3	group1	101.359	28.3827	24.6284	10.7123	7.73465	1.33651	0.308259
YARS2	group1	62.5105	32.8118	21.2472	7.41072	17.9002	9.81495	22.0394
ING3	group1	45.7736	46.7526	41.23	16.5385	13.0783	3.94029	5.87996
MKNK2	group1	110.331	22.0257	12.3944	3.97982	5.82159	1.96553	16.4418
EPAS1	group1	87.5012	33.8092	31.0996	7.47422	6.34749	4.61169	1.74702
ZNF281	group1	51.0447	36.1243	18.8368	14.7141	27.8115	8.28919	15.7133
FAM222B	group1	62.3664	42.2535	28.7276	7.02343	11.9633	6.29622	13.3739
GCH1	group1	65.4972	61.1572	29.5084	3.81053	2.08918	1.10545	8.77274
THOC2	group1	55.663	43.8653	35.5096	13.8086	7.33983	8.27133	7.29316
GGACT	group1	108.216	27.5008	20.0642	7.41899	6.39628	0.0473753	2.08215
DDX4	group1	65.4696	51.3979	30.2305	7.99214	11.5782	3.63582	1.4039
ACTN1	group1	93.754	19.1912	18.2657	5.93348	2.63266	1.23346	30.4212
SNRPE	group1	52.8705	18.8699	10.1028	22.7438	23.6658	12.5286	30.0923
PPP1R12A	group1	62.534	42.0347	31.1931	15.2073	10.1509	3.18383	6.14609
CNOT11	group1	40.1328	66.1184	33.8444	8.16004	5.07974	4.06988	12.9883
APH1A	group1	69.8166	38.2761	16.8736	6.47098	5.19708	4.16372	29.2782
KAT7	group1	53.5039	28.9149	24.6797	10.1893	21.9202	13.5472	17.2975
SH3KBP1	group1	73.6704	34.6965	29.5077	5.86547	3.15423	1.6501	21.2546
ACLY	group1	69.6022	30.2671	22.7394	7.33784	7.18019	3.12819	29.4093
MTUS1	group1	58.9174	49.4127	34.935	14.0804	7.50876	1.62713	3.10218
PEBP4	group1	88.0315	35.7442	40.8136	2.28225	1.58969	0.283133	0
CEP78	group1	51.676	56.9265	29.9044	7.54207	7.29905	6.0918	9.27183
GOLGA7	group1	43.1471	34.3157	28.9358	8.10455	10.5318	18.8342	24.2193
MBIP	group1	42.7232	37.1803	28.1868	12.3529	30.959	10.3402	6.16653
AKR1C3	group1	44.789	31.508	38.2663	18.2392	32.6109	2.30629	0.0473025
POLR1E	group1	48.0156	28.5067	25.6433	13.7035	25.6219	6.94455	19.0271
DDX43	group1	68.6401	28.0613	18.7478	17.3795	19.1592	11.1433	4.14383
SDE2	group1	39.3356	30.8199	32.0232	26.6246	26.3807	6.92485	5.11051
HIC2	group1	84.4722	19.409	13.2247	3.69801	5.31646	6.89832	33.4666
SASS6	group1	61.3736	39.1147	31.7626	22.8864	8.03374	0.890201	2.18517
KATNA1	group1	40.1782	38.2402	21.7472	5.04628	8.65208	7.20401	45.0482
FCHO1	group1	138.553	17.3947	8.45599	0.941257	0.21767	0.106484	0.191857
SLC3A1	group1	72.6014	37.89	27.8279	18.5775	7.98171	0.708791	0.101184
SSTR5-AS1	group1	52.0946	51.5241	48.5196	8.21264	4.53685	0.477424	0.315303
PITRM1	group1	52.8035	37.5861	32.0392	12.9912	15.6792	3.21256	11.2217
HDAC3	group1	46.7698	33.3493	21.199	6.42039	12.4025	15.2473	29.9788
RRAGC	group1	66.5272	47.7848	25.5506	8.0566	4.19261	3.37749	9.79459
ZNF618	group1	124.772	19.9904	14.4554	2.7618	1.84164	0.617949	0.760382
OSBPL10	group1	62.293	35.0553	37.9748	17.9301	8.68068	0.928156	2.28185
TMEM60	group1	45.7393	71.7091	29.3452	5.28254	6.50607	1.2428	5.21585
RBM17	group1	43.3549	31.4208	25.216	11.7769	16.7074	12.3398	23.2553
BRPF1	group1	87.3786	18.9349	20.8764	6.91819	8.87812	3.51848	17.0297
PRPF3	group1	27.3061	26.5539	23.5694	10.8061	29.7637	16.6118	28.7813
ZBTB49	group1	88.6998	37.9168	28.9947	3.0152	1.9846	0.74298	1.96632
TMEM87A	group1	56.1162	40.5782	28.2355	4.08628	11.392	11.6317	11.1206
TMEM14C	group1	76.5409	20.9717	17.6109	4.91271	7.44071	3.21394	32.2173
C6orf136	group1	61.9873	27.8419	23.6206	4.9689	8.34478	6.35189	29.7413
UBE2H	group1	63.1746	55.7269	25.9741	4.64127	3.37099	2.66551	6.7686
ZNF131	group1	45.1501	23.9806	13.7655	18.809	22.798	9.68318	28.0654
EIF2A	group1	39.6676	40.3854	26.1947	11.4022	12.0679	8.59571	23.6716
SIRT7	group1	82.1183	15.1354	10.6548	1.69683	8.60879	8.41584	35.1196
PPHLN1	group1	38.2018	32.0704	19.842	8.6928	22.2705	10.3443	30.3112
RANBP9	group1	48.1236	38.8317	24.7316	6.04104	8.13777	6.55772	29.2618
PRPF6	group1	75.4089	13.8085	17.6462	9.39676	19.3981	5.12792	20.4751
AIM1	group1	60.1863	45.4404	31.6656	17.1919	5.71076	0.289202	0.723929
GCNT3	group1	23.9748	40.0857	40.116	16.8135	17.419	20.5257	2.15348
AGO2	group1	65.5606	19.4141	19.1786	11.0739	12.4742	7.43902	25.8453
ENY2	group1	46.6311	22.6284	15.4762	18.3468	22.1247	13.0337	22.4486
C1orf210	group1	89.6304	44.9578	20.814	2.29934	1.22573	0.0399191	1.44092
WIPF2	group1	52.5636	50.7076	30.8769	7.80291	8.87837	2.81388	6.68759
PXK	group1	71.1054	45.5244	30.5668	7.82925	2.61338	0.514086	1.97001
CAMK2G	group1	83.338	25.8678	25.4687	7.21255	4.77811	1.40144	11.9929
OSBP	group1	43.8917	37.4134	31.3947	12.2799	15.7226	3.30263	15.8878
TMEM248	group1	58.3594	33.1845	19.9974	9.21057	10.28	6.68306	21.5341
PARD3	group1	43.9837	27.9483	27.6471	9.93317	13.1851	14.0134	22.0566
TBC1D7	group1	34.3658	38.8027	16.1073	5.05086	26.0195	10.6687	27.4832
CDR2	group1	46.4426	25.5188	13.2363	10.2117	31.5229	24.023	7.47456
SMKR1	group1	66.169	53.0285	28.1826	6.17327	4.57642	0.221761	0.0556365
NUMB	group1	58.4144	44.7842	33.9733	10.1867	4.13786	2.05724	4.81953
DDX50	group1	37.876	27.8831	24.7457	15.7594	11.9003	6.2158	33.9815
NCAPH	group1	45.8908	32.98	37.5948	12.1935	8.8766	2.57383	17.9237
RRAGA	group1	36.309	33.3975	20.5458	2.75222	7.59957	4.35872	53.019
UNC93A	group1	118.967	19.3406	15.3367	1.63287	1.88729	0.163962	0.583144
PFKP	group1	59.6124	15.2018	15.672	6.84985	12.3282	15.5125	32.6989
OTUD3	group1	85.8374	38.1482	18.8044	4.05791	4.56682	0.639616	5.72195
AKR1B1	group1	76.5566	41.541	23.8179	2.7694	2.1612	1.19612	9.21606
IGFBP2	group1	113.042	13.4541	10.9738	5.20302	4.13894	1.62535	7.6577
KIAA1257	group1	90.9522	25.635	25.6284	7.27705	3.64255	1.65248	1.21093
WWOX	group1	94.0057	23.841	26.4596	3.83447	2.56371	0.359232	4.78774
ABTB2	group1	86.4367	35.9581	19.415	1.71332	4.17236	4.42212	3.68694
FAM188A	group1	52.5632	37.6978	32.5617	11.0271	11.1451	5.02118	5.62633
FADS3	group1	91.869	25.3976	24.3918	3.08869	2.46899	3.64551	4.7531
BARD1	group1	90.0675	28.4079	18.6682	4.70482	4.29155	2.67704	6.65861
EPC1	group1	98.0852	26.103	16.3526	3.07423	6.0815	1.36697	4.32519
FAM154A	group1	92.179	25.1064	25.5342	7.17925	2.85524	1.54007	0.867175
PTN	group1	68.4815	24.1908	20.3822	7.85934	4.22673	0.917676	29.1934
FAM193A	group1	78.7863	23.3292	25.5746	5.21616	4.60474	3.19015	14.2708
NOL8	group1	41.7143	36.3515	28.5167	7.42955	15.2489	6.3549	19.0402
KLF11	group1	58.4927	40.3825	22.2039	10.631	14.4275	5.489	2.99446
TMEM2	group1	66.2119	44.3147	26.5698	8.56535	4.83165	1.54144	2.5354
CNOT8	group1	35.1803	47.1574	22.9244	6.20771	13.2425	10.8802	18.5423
USP34	group1	41.5629	40.5774	22.8369	22.803	11.0469	4.5423	10.3941
ZC3H13	group1	49.3161	38.5595	26.4469	9.2725	12.9056	7.51482	9.64761
TOR2A	group1	113.466	20.9169	8.3099	0.477821	1.30762	0.634459	8.41456
CCNYL1	group1	42.0185	42.8902	21.5493	17.4876	17.7557	8.1851	3.63996
RBM4B	group1	95.3568	13.6354	15.1498	3.84634	7.93199	8.44222	9.13225
SMS	group1	40.0218	23.221	26.49	20.8696	13.1648	1.32215	28.2645
UPF3A	group1	64.0385	25.6518	16.2028	7.7732	7.48147	3.85516	28.2462
C7orf26	group1	97.0387	18.6865	12.5366	2.23642	6.0182	2.7997	13.8805
HSPA1B	group1	103.905	21.5624	10.0215	6.21319	6.09732	1.44308	3.82154
ARIH1	group1	35.8964	37.0392	27.3058	11.8196	15.3677	6.25738	19.3259
USB1	group1	75.4797	31.1611	20.364	3.05324	3.53513	4.1514	14.9961
SYCP3	group1	40.9701	31.0535	17.408	23.4254	15.7822	10.3493	13.6259
INPP5E	group1	104.429	24.8952	18.4918	0.776485	0.823353	0.465768	2.72732
CCDC34	group1	78.2109	14.5244	8.9422	2.06288	9.59499	10.7855	28.3951
CPEB1	group1	109.564	24.4183	11.9879	2.08342	2.31718	1.81099	0.156251
NDUFC1	group1	87.6307	9.32731	6.55869	8.51853	5.72047	5.28299	29.168
SYNE2	group1	59.3797	37.8089	24.306	13.7142	6.50733	5.78295	4.18306
POLD3	group1	41.541	36.2877	32.8482	10.591	15.3487	7.05663	7.8297
TOMM34	group1	39.3333	25.6069	27.5304	10.5504	4.20485	3.08718	40.6871
ASB8	group1	60.6722	37.081	33.0955	5.83146	3.9051	1.97113	8.33305
CCDC15	group1	72.1736	43.9231	26.6789	5.19156	1.84691	0.785766	0.213486
SUPV3L1	group1	36.9828	28.7299	20.1936	12.8634	17.5138	10.723	23.7407
DCP2	group1	64.6436	32.095	20.5993	12.9432	11.5714	3.52163	5.22639
DAW1	group1	58.1442	57.1917	30.059	2.75815	2.12491	0.311816	0
UHRF2	group1	47.839	50.9465	24.5344	7.65048	6.93315	2.98261	9.01285
PPP1R2	group1	69.6527	9.25744	6.26481	22.3179	17.7602	11.4408	13.1878
MSL2	group1	54.4415	39.1606	28.1296	12.1243	9.83969	2.63746	3.17524
PHF8	group1	60.3956	31.122	28.3524	8.92134	10.2843	5.07475	5.32565
NEK1	group1	55.6974	37.3537	27.0924	15.4541	8.66601	1.89826	3.19204
UBE2R2	group1	33.105	24.5939	19.7348	9.1542	19.2787	14.1972	28.98
C10orf82	group1	45.8672	40.1701	40.9271	12.7869	8.01314	0.928604	0
LRRC16A	group1	60.1926	44.9986	24.9979	11.4383	3.91541	1.46564	1.4617
NOC3L	group1	54.7689	39.5102	22.3805	5.55428	9.25296	5.23168	11.6866
HDC	group1	42.421	40.9501	47.9633	10.3099	5.75003	0.887512	0.102728
NCOA6	group1	74.9223	25.0659	19.094	9.85265	8.65954	2.73793	7.95659
DNAJC2	group1	59.5969	26.6742	13.653	5.17959	7.10467	5.98713	29.9409
WAC	group1	41.4159	26.1395	17.84	8.98189	21.1366	7.90152	24.5917
DOPEY1	group1	64.0764	41.7335	27.8558	9.29664	3.6678	0.457738	0.767403
EFCAB14	group1	51.385	36.1612	21.0623	6.96124	11.2021	4.52489	16.4741
ADH5	group1	36.8745	25.7058	23.0706	6.29287	8.91124	6.73512	40.1557
MLLT1	group1	122.319	9.43139	5.22159	0.652031	1.10642	1.6108	7.29938
TSPAN5	group1	57.4948	47.6091	26.0518	5.76513	5.06292	3.33971	2.04835
DTL	group1	33.6401	34.0198	27.8981	12.5208	15.6836	9.83624	13.6309
PACSIN2	group1	90.4301	18.3185	14.571	5.06292	5.51637	5.11349	8.071
MEST	group1	31.6111	37.0022	20.538	7.10817	8.80661	5.35487	36.5335
POLR2K	group1	25.3299	29.3449	14.4662	9.55479	33.5154	16.0146	18.599
ECT2	group1	45.0379	35.243	22.9327	14.4394	13.0196	4.95857	11.0476
C14orf1	group1	40.411	32.0593	21.6694	3.1576	4.83262	2.33262	42.0386
FH	group1	35.7261	29.9531	28.2412	8.0221	9.56666	3.1937	31.7694
TMEM163	group1	75.5258	36.4886	24.3504	6.9244	2.66412	0.332802	0.108759
TIPARP	group1	41.4834	44.6432	31.6471	20.1562	5.19251	1.22104	1.91419
EMC2	group1	21.9369	29.3146	17.8907	8.04783	14.7346	22.3222	31.9762
FBXL6	group1	82.6172	11.6361	7.5534	3.1255	1.31195	1.26095	38.702
DSTN	group1	53.3788	27.0098	16.2672	11.1683	7.0619	3.56177	27.4475
CD82	group1	110.451	14.4551	10.6212	2.40229	4.49723	2.19686	1.11928
CHCHD6	group1	79.8667	17.2716	21.9702	4.06048	8.34632	1.11986	11.9679
PSEN2	group1	83.8372	30.7709	23.5833	2.54917	3.22194	0.238104	0.365591
FKBP6	group1	80.8744	24.36	13.9482	4.62358	14.4651	4.71204	1.5414
THAP1	group1	53.4441	24.1961	16.5648	13.0894	24.7471	8.53475	3.60259
C6orf106	group1	25.2792	18.4915	21.076	10.4411	22.4998	13.0818	32.9492
SLC7A9	group1	89.7736	32.4732	17.6863	2.31937	1.36698	0.0711244	0.0487122
ZNF93	group1	44.2378	25.3845	24.4028	10.0344	20.7105	3.78312	15.0217
MTRNR2L2	group1	58.3547	8.9022	9.51368	11.1724	11.9667	17.3597	26.2694
LRRC17	group1	69.2432	42.3105	23.5993	5.31936	2.15333	0.536673	0.139563
CCZ1B	group1	74.5295	31.0088	24.7076	1.79333	2.08782	1.09084	8.07327
KIAA1279	group1	56.9626	35.6572	28.9671	4.03491	2.24069	0.478019	14.8082
TBC1D23	group1	36.3479	29.7169	23.1894	12.9676	15.2675	14.0864	11.1281
BFAR	group1	40.112	22.4391	22.9216	4.31817	16.9204	10.2686	25.4386
NAA11	group1	20.6029	30.0129	39.074	8.68602	19.1201	7.89546	16.6917
CIART	group1	63.1191	24.0308	13.7159	8.60181	27.0579	5.15773	0.0849385
RALA	group1	64.6212	31.7573	18.3244	3.88725	4.4492	1.96246	16.2635
GPR37	group1	68.1283	36.6207	26.122	1.91881	2.17012	0.763044	5.02702
CCDC88C	group1	103.907	15.2155	11.2185	5.72537	2.69064	0.409704	1.48807
CMTM4	group1	60.5197	36.612	24.0824	3.33276	3.52954	1.0275	11.1829
KDM1B	group1	62.2081	31.4961	24.7303	14.1971	5.12977	1.57878	0.933376
FAM71E1	group1	63.809	17.4701	14.5336	8.1159	13.2707	2.98469	19.2785
PRKD2	group1	35.3319	11.1621	14.5895	9.91714	35.3122	22.844	10.2232
PSIP1	group1	51.804	36.1834	22.5607	15.5816	5.53367	0.960487	6.59611
WDR75	group1	43.8273	31.2334	19.3647	6.26407	14.7793	10.3996	13.1599
BTBD10	group1	44.4134	41.2626	22.6518	8.31382	8.03324	2.2976	11.9104
COQ6	group1	58.2457	21.711	21.5778	3.78204	8.39682	5.17193	19.7613
SUB1	group1	34.3972	14.935	8.61169	9.70985	28.6375	18.7039	23.4753
KMT2B	group1	96.7861	13.8784	9.18783	1.61104	3.05808	2.2654	11.1345
RABGAP1	group1	49.1898	38.7183	27.2908	10.3974	6.56796	2.30644	3.21025
SVOPL	group1	70.8344	31.015	23.2269	4.26836	4.60399	1.81321	1.54972
ARID3B	group1	41.8988	20.6982	16.6291	6.8471	22.9965	6.09234	22.0702
TARDBP	group1	24.3695	21.5903	16.6464	7.23674	15.5109	18.6594	33.1604
VPS4B	group1	36.0313	18.4792	13.5542	11.8992	24.3695	8.66979	23.8828
AKIP1	group1	54.3271	19.388	10.9839	5.99948	10.8993	11.4901	23.6891
POLDIP3	group1	27.9983	19.8233	9.76664	6.21241	24.1737	16.0086	32.7644
PPP6R1	group1	80.0443	8.88235	5.81631	2.02583	4.99356	4.75825	30.2164
CAMSAP1	group1	72.0473	27.8614	19.0153	6.5796	3.95639	2.06169	5.15805
SPECC1	group1	37.4979	30.8148	30.6008	14.9145	8.47385	3.34967	10.9932
PPIL4	group1	50.7783	40.5153	23.6985	8.58561	4.35661	1.2246	7.33503
ZC2HC1B	group1	42.8392	36.4379	38.5036	13.6275	4.79075	0.127921	0.124629
MKRN2	group1	41.2031	26.9583	19.0979	8.92807	18.999	4.50608	16.458
FBXO18	group1	68.0827	16.9308	12.7473	2.15083	5.61886	5.85191	24.6862
YWHAH	group1	30.5916	29.6945	15.2062	7.73082	5.33886	12.7533	34.7403
CARKD	group1	57.269	18.4877	22.1547	5.54936	9.24254	4.17921	18.5776
CHCHD7	group1	27.4606	31.5782	17.1192	14.068	12.2746	6.6966	26.2562
CNRIP1	group1	47.7113	52.0823	27.9292	3.48237	3.79929	0.347629	0.0614713
BRINP1	group1	88.5989	19.7069	20.119	4.24527	1.20782	0.574485	0.600451
ELF1	group1	51.9896	38.2081	21.2871	7.43343	6.974	4.05029	4.89433
BRI3BP	group1	105.307	9.82694	4.28495	2.58398	2.05002	2.49243	8.16696
WDR70	group1	54.301	24.6553	17.8353	6.89335	16.0579	5.7232	9.14922
NFXL1	group1	66.4737	28.0806	24.1148	2.98566	1.35371	1.01476	10.5603
ESF1	group1	46.8679	29.7428	13.1687	8.3087	19.7587	9.07072	7.4809
VPS37B	group1	79.6171	19.4759	12.9399	3.71871	7.70432	0.766299	10.004
NFRKB	group1	56.5821	22.3262	15.8626	3.7659	10.6735	4.91177	19.9207
CHAF1B	group1	58.5344	23.7478	17.7549	5.00996	5.13966	0.973014	22.7813
PRR14	group1	45.0969	20.8232	18.9074	10.8538	18.1547	5.35617	14.6873
HERC6	group1	22.5384	42.3463	42.1461	17.3097	6.59916	1.41198	0.69878
PPP2R3C	group1	49.1855	17.6747	14.3407	5.73495	15.7086	17.0763	13.2679
WDR41	group1	36.2067	35.7502	30.3066	6.30278	4.78289	6.36341	13.0495
SCAPER	group1	56.3748	35.3761	25.8954	6.87364	3.34867	2.0767	2.61493
CHD8	group1	55.3689	22.3193	20.7173	13.0208	11.6654	3.99861	5.39794
IGDCC3	group1	112.025	11.392	6.47934	1.00658	0.508497	0.283314	0.599509
SLC25A46	group1	45.3431	31.0481	23.0004	13.4601	9.09362	1.98862	8.14842
DNMT3A	group1	47.7722	20.2197	26.5017	5.07642	4.69943	5.98029	21.691
TBP	group1	45.2278	14.1729	12.6378	8.02026	26.0177	7.98092	17.7738
2016-09-11	group1	29.1778	24.9771	17.6275	9.84763	6.9354	17.8884	25.3574
ELMO2	group1	24.7364	39.7316	48.0654	5.69389	6.41482	2.37492	4.75591
MINA	group1	64.059	30.2802	26.0186	4.44768	4.07849	1.08024	1.3583
UXS1	group1	54.725	29.398	18.3535	8.02801	6.28154	2.56027	11.3878
SESN2	group1	38.5167	9.50759	8.66201	13.5802	34.8512	6.78577	18.7919
SRP19	group1	38.0015	10.9139	6.94828	13.4007	30.0647	9.6591	21.6333
SUPT20H	group1	33.7101	19.9571	22.8401	4.32981	8.61104	8.05578	33.0609
EHMT1	group1	81.3085	18.1172	14.3408	4.03784	3.39764	1.49882	7.65863
RBM27	group1	65.8757	23.378	16.8686	7.19697	6.29737	3.96982	6.65579
H1F0	group1	78.4124	19.5963	20.8333	3.4529	1.69631	1.03571	4.99841
JAG1	group1	66.7295	25.5545	25.7342	6.79378	3.89695	0.971327	0.319803
EMILIN2	group1	39.8552	30.0236	27.7786	10.9942	6.07887	2.0472	13.1952
STRBP	group1	29.9212	26.398	19.0135	6.28221	6.75865	6.59344	34.9287
RTN4R	group1	103.588	13.5175	8.2428	1.20754	0.790394	0.731706	1.79303
DNAJC3	group1	53.4547	33.1113	15.9833	7.13091	4.4768	3.3321	12.354
HNRNPA1L2	group1	57.4056	32.1775	22.1383	5.75545	5.6918	1.86044	4.64163
ZC3H12A	group1	100.838	15.8716	7.20756	0.495658	0.0714002	0.276086	4.76111
PI4KB	group1	52.167	21.7356	13.3919	4.75274	11.7775	7.71662	17.9802
ZNF134	group1	17.4898	18.7575	17.5627	5.83939	25.9005	19.4504	24.4017
FAM208B	group1	44.8632	36.5806	22.117	12.466	4.69151	0.730425	7.92531
DRAP1	group1	67.4503	4.25573	3.77376	8.46158	9.28308	6.15963	29.969
CA5BP1	group1	74.5675	12.3311	11.4013	3.42648	6.16393	4.52523	16.302
TTK	group1	37.466	30.8092	22.5815	15.0803	11.3378	2.99193	8.41038
B4GALT1	group1	34.8322	25.3671	16.7028	4.62552	3.68483	3.74064	39.4365
CCDC146	group1	40.2642	30.3771	24.0818	20.6835	8.71473	2.89413	1.2696
CCNB3	group1	52.6931	41.4935	27.3709	4.4146	1.79384	0.329082	0.185233
DDX19A	group1	49.8829	19.3811	18.402	4.69016	6.52271	3.62952	25.7307
LPIN2	group1	38.2578	26.0689	21.8283	5.63947	4.42515	5.29927	26.5338
LMBRD1	group1	43.3842	40.7982	18.7415	9.87648	4.23851	2.66344	8.11731
UPF3B	group1	51.9538	10.2216	6.03676	14.5184	22.4523	7.49617	15.1112
NUP98	group1	25.0766	18.9631	13.6871	5.80572	27.8646	13.5164	22.7144
MEPCE	group1	10.9723	34.0156	33.6684	7.23359	10.1461	7.335	24.0863
GOT2	group1	20.073	23.8655	22.015	7.76647	8.13062	4.06662	41.5208
DDX59	group1	39.3109	35.9793	29.5052	8.57064	8.92326	3.36219	1.4411
CASC3	group1	37.9491	37.9053	17.647	3.50806	8.60586	2.18324	19.1707
CBY1	group1	41.9091	38.9507	23.9839	2.20713	8.03642	4.55354	7.15199
DUSP10	group1	81.0122	19.8433	19.5792	3.08565	2.54184	0.477064	0.153442
HSPA4L	group1	58.1487	26.7053	19.1313	10.1478	6.82051	0.822255	4.8171
CRY1	group1	53.6968	36.9655	20.0474	4.8754	1.30169	2.24976	7.44814
OGG1	group1	75.6999	12.4143	9.21105	2.92099	8.60468	5.59841	11.8604
KCTD10	group1	54.156	26.091	20.2799	3.76271	7.82338	1.90395	12.2003
MED13	group1	34.2374	30.7811	19.4332	12.7057	11.0452	5.60171	12.3341
CKAP2	group1	35.1568	19.8573	14.8929	7.65191	17.6388	12.9957	17.9271
ORC5	group1	39.7627	30.8281	21.6146	3.51307	8.10208	5.69799	16.5995
FAHD2A	group1	62.8595	12.1244	10.635	4.49627	7.82047	0.879208	27.2565
ESPL1	group1	74.0645	14.6347	6.74715	2.27832	8.90959	5.87571	13.5138
HIRIP3	group1	68.243	20.1052	14.4844	6.80327	6.48302	2.67802	7.18724
ERLEC1	group1	62.8486	22.8286	13.5209	3.68861	6.6499	2.13884	14.1051
THUMPD1	group1	49.7441	22.0465	14.7602	8.46004	14.6936	4.74248	11.1898
TXNDC11	group1	70.8685	15.9739	9.18403	3.19674	7.73904	2.98758	15.657
CDK12	group1	47.6911	26.3147	20.0175	14.3948	8.62794	2.40505	6.00699
BRD2	group1	36.6711	19.7159	18.4915	16.8685	9.81643	7.4899	16.2558
KCNK9	group1	48.7294	25.0925	42.3029	5.10982	2.88878	0.498179	0.511788
GGCT	group1	60.734	27.374	20.5824	5.22402	1.68173	0.359876	9.13588
POLR3GL	group1	52.5463	33.2669	23.7086	9.32122	4.80434	0.796094	0.602752
PRDM10	group1	60.3614	26.0585	26.8712	6.84482	2.48061	0.827447	1.58385
SLC5A11	group1	70.1886	28.9226	21.1338	1.92911	1.17544	0.305487	1.24546
LMOD3	group1	46.9852	35.2555	28.4763	8.93449	4.05282	0.612377	0.120208
BCAS2	group1	31.0966	26.7825	21.2551	14.3181	7.35659	3.67251	19.8372
FAM214A	group1	42.6049	28.8047	23.428	12.6244	9.31697	3.60284	3.64701
HKR1	group1	12.644	18.9213	26.0005	7.13095	18.7689	16.0445	24.2286
RSPO2	group1	46.4667	46.4879	24.0573	3.17582	2.70278	0.557514	0.0652277
NUP88	group1	31.4648	28.8814	19.8003	7.55514	8.56548	4.34736	22.8929
ENG	group1	45.4177	27.9264	34.0753	9.51929	5.73243	0.614062	0.146695
ARHGAP10	group1	29.6595	26.7091	22.7437	16.3119	13.9402	6.59536	7.2295
DDX55	group1	53.2096	22.2886	17.1491	2.12881	6.85224	8.65067	12.793
NUFIP1	group1	46.6315	14.0236	9.69093	12.9201	23.0236	8.50416	8.24667
CENPE	group1	43.613	25.8684	19.8709	12.6214	7.47775	4.711	8.65185
PIWIL3	group1	74.6538	22.9067	13.8495	5.83635	2.4182	0.564664	2.07987
ARID4A	group1	42.8457	30.1353	16.9808	18.9349	9.87561	1.70502	1.54036
ARID1A	group1	63.5394	15.6266	13.3735	2.94083	6.42946	2.89007	16.9304
CELF1	group1	53.9551	27.32	13.4932	2.40592	7.89684	2.68747	13.8457
ZMYM6NB	group1	50.4754	29.4074	13.0572	1.13993	10.6721	11.8027	5.02482
ZNF227	group1	36.1035	33.6671	23.6713	6.7463	4.98544	3.7592	12.6143
PCM1	group1	47.8046	27.5374	16.2777	10.018	5.7912	5.23738	8.54336
CRYZ	group1	34.8306	42.9755	22.7824	3.72464	7.04803	1.35083	8.4564
ELANE	group1	94.4858	7.41664	7.20963	4.78688	5.64126	1.06625	0.533777
GDAP1	group1	40.9641	35.9091	24.6195	10.4494	7.56961	0.736511	0.797329
KLHDC2	group1	32.9829	30.2028	15.2112	5.22938	13.4384	10.5377	13.4206
KCTD2	group1	55.8033	18.5872	9.19684	2.42576	12.3989	6.11019	16.3725
COPS7B	group1	21.1137	27.0104	36.5669	9.50838	12.924	3.1492	10.5446
BTRC	group1	25.9728	21.8297	15.6451	9.15066	25.5442	15.3163	7.28069
UCMA	group1	86.3651	12.5252	17.1338	3.16761	1.17187	0.110891	0.105404
ZNF597	group1	41.2972	18.3746	12.169	15.1011	26.2039	3.9619	3.46064
STX6	group1	38.9081	39.099	24.1039	5.08674	4.99712	1.95073	6.35836
PIM3	group1	61.1979	10.9638	6.04406	5.15757	13.1829	6.86652	17.0888
ARMC8	group1	42.8898	24.7881	17.7981	7.06803	8.15691	4.25599	15.4047
FBXO34	group1	50.8302	26.931	22.8248	3.83302	2.60876	2.48446	10.7346
CDIP1	group1	58.7657	19.5163	9.93709	5.59066	8.78019	3.25405	14.3553
CCAR1	group1	38.4174	14.8996	6.99536	6.56624	14.4678	17.2172	21.4358
SLC39A6	group1	55.0019	21.9837	18.3167	9.14911	7.13974	3.83754	4.48875
GOLGA3	group1	63.1033	18.3492	11.7816	7.10902	5.26186	2.70707	11.4921
RAI14	group1	39.2798	23.8648	16.3435	3.54416	1.58007	0.445238	34.6635
GLYATL1	group1	38.6565	39.5357	28.8321	7.5636	3.81185	1.23806	0.0365341
RPUSD4	group1	28.8896	18.2461	18.1064	8.29963	20.4411	4.23306	21.4559
ALKBH1	group1	26.421	21.3918	14.0821	5.65758	17.7966	16.5912	17.6992
DYNC1I2	group1	28.1545	26.7554	19.6947	7.35963	3.5049	2.50362	31.6075
ADAD1	group1	52.2727	31.0786	22.5519	5.49665	4.37377	0.972014	2.72455
HEATR1	group1	38.6896	22.3584	16.4363	10.3975	16.2157	8.15629	7.15217
IER2	group1	47.9608	18.4396	14.918	2.98561	3.47051	7.12103	24.3176
FUBP1	group1	22.7149	11.4027	6.40452	8.9426	24.6714	15.8029	29.2234
HHEX	group1	64.2434	26.8395	17.1089	7.94754	2.06238	0.887598	0.0491285
SART3	group1	40.3128	22.1374	23.5738	4.8599	9.33297	4.02237	14.8751
TXLNG	group1	39.861	26.9971	16.0602	8.51245	8.19539	4.94573	14.5202
CNOT4	group1	45.2446	24.4477	21.1144	7.59654	10.2306	4.12986	6.15611
ZNF395	group1	80.8427	16.9611	13.5167	0.718993	0.77359	0.526708	5.57617
RAD54L2	group1	61.847	20.4551	17.2599	4.34006	7.42509	1.65784	5.92415
ILKAP	group1	50.524	17.6895	11.178	5.42941	9.10948	4.57273	20.3497
IMPA2	group1	59.6704	11.4978	9.39058	4.74912	6.11576	6.85836	20.4446
REV1	group1	41.8158	36.6919	20.4923	6.47774	4.90545	2.664	5.60471
GNS	group1	43.5374	30.4203	19.8739	6.76468	7.85311	2.27299	7.91938
XRCC1	group1	67.8493	17.7367	16.8088	4.31677	4.3453	0.217032	6.91884
DHX29	group1	62.1218	14.9719	8.37303	5.46584	8.20761	4.77689	13.9748
SPCS2	group1	24.7399	29.3543	12.8501	3.17722	11.4914	8.22524	27.9756
CDC42BPB	group1	68.8326	15.5537	14.0017	7.8478	4.18732	1.63326	5.5903
ATXN2L	group1	49.8315	25.3892	30.2458	4.43997	4.34356	1.01306	2.31315
RNF216	group1	67.7973	15.7585	13.3692	3.09025	4.90055	2.57968	9.93762
NCOR1	group1	36.5676	25.4641	18.1292	7.65001	11.5722	3.86463	14.1237
STX2	group1	49.9147	32.6324	19.8246	2.00569	7.43767	2.38821	2.80248
RNF14	group1	45.0783	30.1571	25.1807	6.01137	4.06215	0.843893	5.23433
GNPDA2	group1	49.1197	35.5306	25.0754	2.23153	3.08037	0.480551	0.829229
DNAJC13	group1	44.468	28.9078	17.3924	8.74992	5.57431	3.1933	7.95419
LOH12CR1	group1	62.8064	15.405	15.8429	7.78139	6.33918	2.75744	4.99142
ZSCAN2	group1	77.5306	19.0713	10.318	0.930498	3.74951	0.924179	3.0414
TRIM33	group1	47.8569	27.0122	15.7212	4.79675	4.28055	3.98901	11.7444
GIGYF2	group1	43.8998	22.4743	18.0581	8.07147	5.86649	3.29038	13.5164
CTNNB1	group1	38.8647	26.9592	18.8443	7.18806	7.38829	3.62407	12.1967
SLC39A14	group1	49.2212	28.9468	11.4023	0.912438	1.39123	9.4272	13.7533
TMBIM1	group1	38.2039	24.4499	17.1364	1.31968	1.734	4.41638	27.4993
UBFD1	group1	43.0803	26.5076	13.7098	3.20905	6.61788	4.17492	17.4168
ITSN1	group1	45.1567	19.6335	16.1965	8.25208	5.51184	3.55505	16.2765
LPCAT4	group1	24.0511	21.5595	41.5526	11.2329	8.97854	1.68071	5.48795
SRRM2	group1	49.6113	14.7051	13.3583	6.52301	10.9798	5.49717	13.8493
MT1F	group1	85.391	9.39857	3.88118	6.25011	4.84634	0.728562	3.98083
EPS15L1	group1	40.9039	18.6055	23.9757	6.09894	3.51351	1.83861	19.4363
NUP107	group1	24.4411	24.292	16.6086	5.55164	8.01708	9.77317	25.5758
CNOT2	group1	28.8409	21.8468	17.908	2.92763	8.53537	9.38005	24.7868
SHC1	group1	19.7251	27.6973	20.047	4.5123	13.2202	4.60676	24.281
RAD50	group1	55.4458	25.4958	12.5468	8.73961	4.53583	2.23172	5.00557
SMC2	group1	36.7901	31.9011	16.1372	3.90019	6.73262	5.25299	13.1376
DEDD	group1	15.553	19.2052	21.5908	6.24039	23.2789	12.6044	15.2121
SYVN1	group1	83.6853	10.7388	6.99456	0.842399	2.00246	0.657844	8.61313
LOC339166	group1	50.4416	31.894	25.2501	2.70909	2.07184	0.910757	0
INTS10	group1	39.9877	21.1738	17.6726	4.09882	6.00723	5.59988	18.5722
GNAT2	group1	40.954	32.6051	30.7292	4.96439	2.87436	0.834833	0
NUDCD1	group1	38.4913	26.7383	16.1159	4.80341	10.3337	6.12782	10.2995
BRD8	group1	23.716	11.4053	10.0597	4.97496	26.3551	11.6436	24.7185
ZNF267	group1	44.4172	18.8924	14.0373	6.47403	13.2333	5.49883	10.2816
NUDT21	group1	25.1358	21.6538	13.5043	8.41913	9.09862	7.47012	27.5092
RMDN3	group1	46.6952	16.2162	12.2812	2.13766	11.0346	2.66609	21.3568
PITPNA-AS1	group1	34.6252	12.9224	8.22414	5.33585	14.0696	17.4859	19.7223
GORASP2	group1	32.8612	23.4663	15.6997	2.46551	14.611	5.5164	17.6163
NEDD1	group1	49.2993	31.359	18.4565	7.01159	2.63835	1.85302	1.57306
ZNF689	group1	31.8352	19.1491	13.5281	9.55925	20.4049	6.98425	10.6696
EP300	group1	49.9884	22.559	16.1513	6.53167	4.99835	8.05969	3.79003
WDR53	group1	39.9675	24.9397	17.1556	3.67744	7.63998	5.21074	13.4168
CDC5L	group1	35.2685	25.8704	19.0366	7.04443	6.84179	4.29434	13.3584
COMMD6	group1	30.2834	19.7883	14.98	15.5727	13.7493	3.59669	13.6576
RGS16	group1	72.7557	16.0856	13.0226	3.64409	4.24998	0.926954	0.942634
JMY	group1	42.4322	26.7969	16.317	8.75767	6.38031	8.81294	2.04969
ATG14	group1	30.7549	12.4903	8.66578	13.4268	27.2603	11.2743	7.61343
TTLL4	group1	24.6556	28.7064	30.1732	4.55567	6.88345	2.55608	13.8799
LRR1	group1	34.4977	15.6431	17.0735	5.58936	12.8965	11.2952	14.4148
SLC4A1AP	group1	29.0718	15.4054	5.96969	6.4954	25.5004	9.0671	19.5641
DEGS2	group1	83.5366	10.9502	6.64638	1.19495	2.17846	0.875964	5.55411
WDR26	group1	19.5869	25.4684	20.7558	7.39467	13.0228	8.05267	16.442
ERCC6L	group1	27.0683	25.8438	17.8912	12.0475	11.3007	5.3268	10.8424
TADA2A	group1	33.9184	28.2277	21.6617	10.21	9.19375	2.82339	4.07439
ABL1	group1	60.428	17.0742	9.97413	3.57394	5.72085	1.92228	11.4064
AGK	group1	33.2121	35.3531	25.8044	4.60003	2.95975	0.740134	7.27563
TNRC6A	group1	50.3727	31.4398	13.032	3.66035	4.19636	2.41035	4.74378
THOC6	group1	58.6434	19.8204	11.4027	0.558505	3.22985	2.01355	14.0525
RBBP8	group1	38.2093	23.8465	16.8911	4.12562	7.0278	6.024	13.5512
ZNF419	group1	34.1885	25.2816	22.5344	5.13001	8.33253	4.12924	9.83429
C1orf174	group1	56.374	14.5521	11.3739	0.81874	1.95196	1.84616	21.8972
MAP3K7CL	group1	34.5657	29.857	27.6867	8.61895	6.63994	0.97414	0.217628
SYCP2	group1	52.3799	27.507	15.7635	8.23353	3.96248	0.57484	0.0814185
RUNX1T1	group1	66.328	18.952	15.1505	3.6367	1.73257	1.46188	1.1332
PPP2R5C	group1	33.5924	23.5901	17.8186	5.24661	7.83612	3.54047	16.7558
FAM189A2	group1	28.5578	38.4721	30.4567	5.74172	2.54344	1.87004	0.483016
CHD7	group1	55.6223	19.1641	15.0778	4.49711	4.51315	2.41143	6.78258
RTN3	group1	33.0685	15.5041	11.1909	5.54009	14.8337	9.02506	18.8809
CCDC127	group1	15.5837	17.439	20.1456	7.19708	11.1635	10.636	25.3475
CTAGE5	group1	41.9988	32.0265	19.4485	6.42369	2.77164	0.928357	3.91416
TRIO	group1	55.2483	18.949	17.0121	7.95862	5.58814	1.4378	1.31408
MOB1A	group1	34.2538	21.948	13.8011	4.8673	4.82047	4.91565	22.7316
RBM22	group1	31.1563	21.1051	16.7282	5.16654	13.7699	7.13711	11.7435
BAZ2A	group1	34.0462	21.2957	19.3949	10.4892	10.656	3.98462	6.87299
ANKRD11	group1	56.8439	11.4739	8.27972	2.44013	3.13352	3.50064	20.9274
NUP54	group1	27.7507	14.1646	8.8783	11.2059	18.3923	8.92467	17.2428
THOC3	group1	44.8114	14.5859	13.3612	5.77979	11.5683	4.79093	11.5648
PRDM4	group1	34.4625	30.5044	22.5186	5.77698	4.54529	1.42477	7.17271
ARCN1	group1	28.3289	20.6153	13.2053	6.41135	8.44451	6.32235	23.0521
SLC4A7	group1	30.7839	32.4279	21.5469	13.5706	5.91396	1.0849	0.701085
EPB41L2	group1	25.1981	21.8481	20.3139	17.8846	11.9769	6.84077	1.95414
RAVER1	group1	59.8938	9.9271	8.7036	0.910663	6.94561	2.75936	16.8464
INTS12	group1	12.6534	17.5707	9.38043	3.32628	21.4889	17.597	23.9319
ZNF513	group1	56.7898	12.9994	8.24752	1.82975	3.60383	3.10863	19.1753
IFI27L1	group1	50.2145	7.90739	9.14457	3.23929	12.2357	2.04548	20.9008
SRI	group1	29.0591	36.21	15.2372	3.46024	2.05888	2.08607	16.9704
ODF2	group1	34.9931	15.4545	18.1713	7.92542	13.3456	2.48868	12.6668
WLS	group1	33.9457	27.9345	22.9532	4.922	4.26116	0.94812	9.9824
DFNA5	group1	60.1734	20.8582	18.3656	3.3934	1.2766	0.191354	0.609078
TICRR	group1	36.8732	26.0933	19.2766	3.33908	4.05352	1.38172	13.6276
IRF6	group1	28.2859	45.287	24.7353	1.50118	2.25407	0.359454	2.11296
SACM1L	group1	32.8744	33.8214	19.7809	3.68299	2.59597	1.89031	9.88066
OLIG1	group1	83.2387	12.4697	8.39209	0.317504	0	0.0530306	0
TECTA	group1	47.6472	26.3842	18.8202	6.90973	4.441	0.163088	0.0808567
ZC3H8	group1	40.7297	28.3294	18.6189	2.13071	4.98323	2.7727	6.78018
THBS4	group1	53.916	20.1355	20.4778	4.79183	4.25729	0.518487	0.173151
TNRC6B	group1	74.3197	17.8026	8.54502	1.28962	0.619055	0.47147	1.2025
ERLIN1	group1	22.425	24.2683	12.0991	4.80696	7.48146	7.66503	25.4499
KRR1	group1	36.0818	23.4836	19.1943	5.13926	11.1128	5.06724	4.02212
FBLN7	group1	61.22	19.4309	18.4956	1.98055	2.27636	0.414675	0.250862
TMEM50B	group1	31.969	30.5793	14.769	6.13579	9.02381	6.0861	5.43887
CAPN13	group1	43.2995	24.3291	17.7221	8.07253	9.1618	1.23563	0
PCIF1	group1	36.2919	20.9412	24.6999	3.99136	3.32035	1.01643	13.5352
OSTF1	group1	31.1031	23.2856	17.1195	5.479	6.35032	4.28899	16.1665
BHLHE40	group1	46.4747	22.7465	24.1503	5.82668	3.41307	0.413203	0.730584
DNAJC7	group1	21.9489	15.2695	14.0371	7.28461	16.6262	9.66683	18.7838
HAP1	group1	58.8403	18.5836	17.9254	3.75095	3.04976	1.02684	0.38828
SAP130	group1	38.4439	17.9645	19.2762	7.35906	8.01903	2.17042	10.3312
GBF1	group1	51.2487	17.0841	16.7645	3.68288	2.41056	2.12168	10.1557
ACOT9	group1	34.1918	25.2054	13.6028	7.0816	7.68741	11.4905	4.01455
RAC2	group1	51.2308	17.6263	16.15	5.55295	4.07993	0.553851	7.9237
ZBTB16	group1	60.6073	15.5716	15.3143	5.50454	3.08618	0.988454	1.95275
ACTR2	group1	28.8949	23.953	18.1359	8.0292	6.99119	4.2017	12.6779
ATL2	group1	28.8846	26.0569	15.7942	7.84963	9.06882	7.65156	7.52084
FKBP1A	group1	20.1151	24.1071	11.4165	4.52905	3.10399	6.88613	32.5774
CLINT1	group1	37.3039	20.6986	18.1562	5.73218	7.22219	3.43649	10.1443
CDA	group1	18.2832	16.4967	28.8105	4.91964	9.52041	9.42755	15.1797
TACC1	group1	32.8527	21.6924	13.1423	5.20323	4.26888	3.33875	21.8528
PRKCG	group1	52.9434	16.9779	19.6741	4.93314	6.95352	0.731695	0.117061
DUSP18	group1	35.6854	14.7418	8.46827	5.50531	28.3562	8.82461	0.579202
HAGH	group1	44.8998	14.3612	14.6947	5.6172	4.17468	0.376241	17.762
NEO1	group1	38.5284	25.7098	24.5714	6.08029	2.62131	2.90967	1.40656
VAV3	group1	30.2708	31.2542	22.2565	11.6554	4.43638	1.36597	0.552736
C3orf38	group1	41.766	22.7536	21.0091	4.78408	3.02986	1.42495	6.45423
TUBA4B	group1	38.0714	21.9653	24.5516	10.535	4.58637	0.88365	0.501282
ZC3H14	group1	23.5092	19.5857	14.1484	4.81871	6.30192	5.71231	26.8287
BUD13	group1	34.5586	22.5742	21.4093	7.04453	5.48338	1.87228	7.93555
PDGFRL	group1	38.3019	21.1351	21.9144	11.5144	7.29889	0.437832	0.226145
GCAT	group1	61.2302	8.30747	9.39157	5.13969	6.83865	2.19351	7.68853
TRMT6	group1	25.5352	17.0707	11.5874	5.31537	13.282	10.8742	17.0738
LRRC8A	group1	54.3818	11.5825	9.55238	4.04504	5.26701	2.55602	13.1756
PDIA6	group1	44.4129	14.5687	10.6818	3.83968	3.50271	3.3059	20.1553
JAZF1	group1	40.2897	23.4649	23.2252	7.85617	3.86536	0.629201	1.03358
LRRC28	group1	28.8913	22.5943	18.0649	4.53574	4.3294	2.6981	19.0845
SAMHD1	group1	34.6707	26.2699	18.9022	10.1893	4.6372	0.494778	5.01015
CD83	group1	39.079	28.0046	18.0888	4.44134	5.6365	2.16139	2.66862
ATP2B1	group1	33.5518	27.7084	13.6699	5.59202	4.05861	2.82254	12.6186
ARHGEF7	group1	42.487	14.3658	12.8615	4.23228	9.27659	3.59622	13.0177
INTS9	group1	30.0677	24.3038	26.2053	2.7126	3.34735	2.90068	10.0986
ATP6V1C2	group1	27.8274	25.8082	12.245	1.86961	1.19238	0.381447	30.178
MTFR2	group1	21.824	14.0296	15.9225	4.46167	14.5916	5.78509	22.7701
MED30	group1	30.1992	23.4369	16.0183	1.73913	4.11733	4.19861	19.434
PREPL	group1	32.3035	25.4363	18.9543	8.21702	6.48373	2.46506	5.08977
ARHGAP17	group1	46.979	17.8205	15.3604	5.34634	3.50466	0.887979	8.93117
TADA3	group1	42.2296	13.5521	11.6017	2.43512	9.70536	3.20219	16.0348
SPG7	group1	56.0604	10.2261	6.33885	1.66009	3.6349	4.05068	16.6312
KDM4A	group1	50.0878	16.2463	18.6041	5.30608	5.99852	1.11061	1.11879
STK38	group1	38.2789	27.8942	14.196	2.42661	3.7964	3.02369	8.80958
PRRC2C	group1	25.7684	18.0458	10.1588	11.6385	9.63153	7.71525	15.2389
TCERG1	group1	25.843	16.0856	13.0472	7.712	12.515	6.95168	16.042
NCK2	group1	44.2186	16.8295	16.3389	3.47384	2.68637	0.670383	13.9607
TTF1	group1	17.5719	15.6412	10.982	6.07148	19.6036	8.80561	19.4146
ZNF799	group1	34.4997	26.1666	22.9187	6.42568	2.01971	1.22487	4.82844
PSME1	group1	33.1282	23.7758	16.7652	6.16826	6.71112	2.0798	9.41517
PHC2	group1	47.1504	19.8302	10.015	1.36048	1.04864	1.01884	17.6112
AUNIP	group1	19.7169	17.5579	12.9929	6.16138	12.3889	10.0946	19.1198
MAT2B	group1	31.2649	29.1502	17.3292	3.43775	4.26013	2.64989	9.93129
USP14	group1	21.9056	19.8913	11.9425	6.5645	7.83287	5.39901	24.3596
ARFGAP3	group1	35.7334	17.4187	14.7407	8.2902	10.1493	6.50165	5.00611
HEXB	group1	29.678	31.0207	14.1789	3.52449	2.84735	1.09461	15.4765
CENPU	group1	25.0552	21.3942	17.6666	12.8917	7.19762	3.14551	10.422
FAM102A	group1	67.3005	9.46741	6.0774	1.96036	0.952491	1.79165	10.1522
BRD3	group1	67.826	10.869	9.45989	1.46639	0.520909	0.965292	6.55709
MXD1	group1	42.8861	28.3918	19.3102	2.61701	1.18541	0.895045	2.27743
SIPA1L1	group1	36.8986	19.238	18.4909	6.79715	6.16235	2.55164	7.3786
ZHX3	group1	49.1084	21.1297	17.2625	6.02795	1.91087	0.0824326	1.99162
OCIAD1	group1	18.0993	16.8571	11.3628	3.22776	12.2982	10.8997	24.5973
KIT	group1	44.872	28.1718	14.9534	4.28824	2.17124	0.525673	2.26992
RNF111	group1	40.2719	22.4421	19.1395	4.05696	4.83294	2.73389	3.64777
LINC01128	group1	43.5708	18.8849	13.806	2.52257	3.82196	2.51154	11.9358
C12orf65	group1	46.0666	16.9098	17.6795	1.92525	1.59573	0.796861	12.0436
TWISTNB	group1	44.2579	20.1024	11.3082	4.5098	7.05518	1.68647	8.08201
NFATC3	group1	36.3944	26.3347	15.4217	2.75642	2.39622	2.30445	11.2847
GNAI2	group1	42.8759	9.93125	10.585	5.59578	6.75152	4.52313	16.5886
ZNF788	group1	24.9924	30.1876	25.5373	6.89864	4.06887	0.998259	4.13849
CCNK	group1	27.8161	14.9298	12.6425	13.7296	11.6453	4.12052	11.8249
WDR20	group1	37.0997	18.4773	12.5228	8.90922	11.4533	2.66862	5.56513
KLHL26	group1	66.3831	16.6468	11.1122	0.23977	1.15861	0.435124	0.710161
PNLDC1	group1	44.8197	22.0424	21.5338	4.05388	3.01589	0.388618	0.69483
HMGXB4	group1	27.262	29.6434	21.8304	5.58798	5.56573	2.31391	4.19215
FAM175B	group1	19.2312	19.6334	19.1941	5.63338	10.5261	8.75317	13.4202
POMZP3	group1	35.8388	8.20133	5.19703	5.22595	33.4326	3.56458	4.85024
SUDS3	group1	29.1814	26.5472	13.6188	4.24277	7.11127	5.1569	10.3637
RTN4IP1	group1	28.3459	26.6338	13.6163	2.99194	4.31145	4.82721	15.3791
RNASET2	group1	37.4244	12.0623	10.4082	6.13032	9.34261	1.46192	19.2682
MYO9A	group1	35.0186	22.0456	11.5815	8.9234	4.27877	3.28936	10.9582
ARL13B	group1	44.9778	23.1358	18.649	5.63758	2.68723	0.329435	0.673994
QTRTD1	group1	22.5743	17.6058	17.8274	4.74361	11.4769	7.05048	14.6637
POLG2	group1	53.0352	18.6133	9.37902	1.18363	1.93938	3.03583	8.64666
DEK	group1	25.4372	18.805	13.214	9.12386	8.21333	6.15218	14.8597
DPEP1	group1	66.7498	7.21836	5.10752	4.37358	4.94709	2.26304	5.08508
CKMT2	group1	55.1689	15.6836	13.8194	4.94801	4.83733	0.418774	0.797693
CPSF2	group1	26.9845	24.1458	18.4212	4.87468	4.11786	4.09826	12.939
NIPBL	group1	32.29	22.078	11.9101	7.59521	8.67909	4.27363	8.53662
DTNBP1	group1	35.0017	15.7347	13.9844	3.52841	8.77208	2.7659	15.5207
TET3	group1	48.8197	24.191	15.0029	2.54452	1.85595	0.580012	2.23352
SECISBP2	group1	30.1876	21.614	16.2005	7.69587	3.58632	1.91269	14.0116
EXT1	group1	42.7525	17.3309	17.9751	5.1854	4.83819	1.56084	5.51202
CEP152	group1	34.3207	27.4026	15.8208	6.3892	3.75108	3.25693	4.12093
AMOT	group1	31.9148	25.9388	17.9572	5.32592	2.5421	2.91395	8.42572
ACBD3	group1	26.8414	18.0527	11.4824	12.111	13.9011	6.13573	6.18347
TPR	group1	35.9571	21.2943	13.2866	4.82178	2.47463	2.95363	13.901
NCAPD3	group1	49.6043	13.2328	8.96364	1.00294	3.0524	2.37391	16.3139
FBXL5	group1	28.7566	27.9685	18.7973	4.84974	4.52327	1.38305	8.2229
ADC	group1	67.2198	10.6568	9.25058	2.92435	3.28794	0.895003	0.224284
EBAG9	group1	24.518	18.7054	15.0108	7.45655	5.84759	4.25436	18.6226
SLC25A42	group1	71.3907	14.2376	7.09249	0.109206	0.0336299	0.341049	1.14103
EFNB2	group1	63.5485	12.9456	9.85045	4.11078	1.80789	0.314733	1.75072
IQCA1	group1	29.6604	30.5938	22.8261	6.84721	3.46276	0.127566	0.754789
MLX	group1	16.6911	11.2642	12.8107	5.82443	17.7919	14.6197	15.2578
BCLAF1	group1	25.7419	19.8687	10.6071	6.35212	7.48433	6.39257	17.7342
RBM15	group1	26.7108	11.4471	11.3484	8.61567	21.8333	7.88039	6.33671
HIST1H2AH	group1	65.4676	8.28628	4.99233	6.31836	4.91223	1.56446	2.57069
RCOR1	group1	27.4566	16.1626	8.65971	7.31143	14.0419	5.13829	15.1966
CCND2	group1	41.6306	18.7477	17.1571	7.79259	7.59321	0.824131	0.205194
GLRX	group1	42.2029	28.4618	15.5476	2.77109	1.46041	0.193278	3.24946
RBM18	group1	24.3337	18.7554	13.6418	3.42552	7.05768	7.08358	19.5301
SNX4	group1	34.4052	25.0184	13.1071	3.22067	2.37104	3.47827	12.193
KCNN2	group1	48.494	24.8894	15.7339	2.51106	1.33278	0.33992	0.393602
CNOT6	group1	27.0383	23.7299	12.4523	8.88776	9.26641	3.92115	8.29026
SDCCAG8	group1	38.665	19.7174	15.0417	7.20093	6.29328	2.16536	4.09656
KIAA0947	group1	36.3838	21.7187	12.7913	5.21386	5.33533	3.0124	8.71091
KATNAL1	group1	29.2497	27.8216	17.3838	9.58289	4.94782	1.78997	2.36099
ORMDL3	group1	26.0112	12.2569	8.79026	9.21375	15.9027	6.4725	14.3153
NR2E1	group1	44.5889	21.7603	19.2972	3.6458	1.75117	1.25112	0.320029
SMARCA2	group1	36.225	24.3716	17.3454	7.27259	4.05666	1.96621	1.33939
HAS3	group1	37.4742	31.5371	13.7403	0.432893	2.05718	2.06663	5.1576
PLS1	group1	41.8148	21.8408	15.7972	7.36613	3.77804	0.645287	1.21975
TAF6	group1	65.3068	8.68021	6.83508	0.918099	2.02849	2.86565	5.69034
NMD3	group1	19.0208	17.4071	11.951	6.25365	7.96604	2.92723	26.6947
CMTM8	group1	45.3437	20.4934	11.5088	0.54171	1.3486	1.5342	11.3932
TMEM184B	group1	61.6125	11.4633	6.6139	0.870581	3.45928	3.61396	4.5225
LEF1	group1	45.1075	23.1728	20.1303	1.85641	1.26088	0.264256	0.0581771
STARD3NL	group1	28.2082	35.8228	13.4584	1.08201	1.38426	2.09413	9.56152
ARMC2	group1	23.3683	31.6254	20.9823	9.15101	4.77323	0.729195	0.846706
FGFR1OP	group1	26.0926	18.4473	12.6793	5.636	2.98231	2.08323	23.5203
PNPLA4	group1	39.6463	20.4833	16.613	2.5316	3.57359	0.947847	7.54652
ZNF814	group1	29.3827	17.5856	17.2654	5.82659	8.27255	5.40521	7.41382
TMEM14A	group1	52.0752	10.8437	2.7283	1.79235	1.56516	7.32883	14.7736
GPATCH2	group1	21.1209	11.7981	9.43352	6.70986	12.9555	11.1475	17.842
PLEKHG1	group1	41.4784	21.5681	20.5764	4.84459	2.00508	0.332141	0.122066
PANX1	group1	23.3708	19.7322	13.324	7.37123	10.4641	10.4826	6.07348
PDIA5	group1	41.7056	14.04	10.2305	2.13106	3.0553	0.432164	19.1456
PDE9A	group1	56.5201	19.2256	11.9697	1.95441	0.615551	0.182623	0.22729
EXO5	group1	22.9464	21.3588	25.0987	3.72962	9.88437	2.56144	5.0899
GOLPH3	group1	21.4423	20.5818	9.83677	4.30444	7.4558	6.28318	20.6539
CTR9	group1	33.4076	14.5347	9.96324	6.1575	6.26564	4.54635	15.647
RMND5A	group1	24.6125	24.0851	12.3306	9.05481	7.93808	3.94039	8.51685
CWF19L2	group1	26.4358	22.988	19.2614	8.30163	4.94242	2.17115	6.36751
PRKRA	group1	34.3216	18.2031	9.45546	4.52567	4.83138	4.3792	14.6352
RP11-260E18.1	group1	22.6245	27.1584	24.9228	9.25942	5.85922	0.381033	0.103244
EIF4E1B	group1	43.5607	23.019	15.9755	3.54054	3.255	0.211017	0.745893
NANOS1	group1	12.7138	36.9476	25.2043	3.21983	2.35359	0.848924	9.00652
MAP7D2	group1	49.3132	12.6397	12.3722	7.03823	5.87354	1.43551	1.56371
SMARCC1	group1	26.1353	16.2031	11.9343	6.20514	6.46419	5.90188	17.3389
RAD51AP1	group1	21.1359	17.5431	13.4255	5.67286	11.698	5.42022	15.2025
CCNH	group1	26.72	13.022	8.98706	7.33193	15.7116	3.87497	14.4355
LSS	group1	45.8427	14.329	7.89108	2.22597	1.73585	2.2152	15.8082
RIF1	group1	23.6089	13.1469	7.78144	18.3836	12.6764	6.09505	8.2871
TBC1D14	group1	46.2116	15.5075	12.7016	5.69459	3.99765	1.26044	4.50301
TNIK	group1	39.8834	18.7274	14.8405	10.6096	3.51277	0.719032	1.43045
TADA2B	group1	41.5917	15.9188	10.8699	2.24008	3.14425	3.01012	12.9316
VPS37A	group1	45.5393	17.3043	12.0103	1.51418	2.18793	2.82885	8.26704
FAM228A	group1	29.4965	27.19	23.7239	5.41798	3.18577	0.415019	0.195042
HIST1H3A	group1	41.2092	13.3003	7.34893	10.5125	9.44561	5.33265	2.46881
LPCAT1	group1	42.5441	11.4984	9.32716	3.5526	3.65367	1.10556	17.9333
ADAT1	group1	39.6739	18.6287	14.9232	3.79965	5.80818	3.02011	3.73233
TDRD1	group1	37.2198	29.3154	15.843	3.96848	2.45309	0.536233	0.186302
MGMT	group1	55.8787	11.0371	7.46096	2.81218	2.87081	0.1998	9.18057
CTDSPL	group1	38.0204	17.4141	11.6072	3.03467	1.11471	1.38739	16.8444
MAST4	group1	67.0104	11.108	7.23964	1.74965	1.32787	0.273261	0.653372
SOCS2	group1	37.3067	24.0877	9.75102	6.83913	8.36618	1.56783	1.40682
DERA	group1	20.0524	20.3645	13.9113	2.07631	4.80852	3.99678	24.092
ADA	group1	26.1901	15.5432	19.9988	4.38067	2.28924	1.09848	19.6802
EEPD1	group1	68.7626	10.0637	6.52869	1.06162	1.71293	0.170339	0.779259
PRMT2	group1	52.5127	11.9116	10.7635	2.9113	1.32068	0.65967	8.94212
ARL4C	group1	55.0511	15.0024	8.99548	4.15046	1.22234	1.22067	3.30703
SEC14L1	group1	31.6083	14.3832	11.2035	10.7876	10.423	4.6593	5.839
SIAH1	group1	28.2951	3.89871	2.10727	14.1174	24.7967	6.56998	9.04346
JAM3	group1	28.3349	19.907	18.6031	3.56375	4.53358	2.11855	11.5901
ZBTB43	group1	47.8111	13.8306	12.2052	3.81361	3.80257	2.00674	5.18096
STK32B	group1	27.472	19.0878	18.2213	11.9066	10.3403	1.11059	0.152095
CSRP1	group1	6.79363	29.0613	38.3322	6.41282	4.88964	0.653582	2.09541
STAG3	group1	37.3416	23.4315	15.9291	4.54997	3.99713	0.661281	2.11534
PPP1R14C	group1	36.1767	33.6647	12.8823	2.82938	1.53241	0.369787	0.521743
DBF4	group1	42.2025	14.9635	9.96808	4.20526	6.58655	5.0289	4.71008
RP11-494M8.4	group1	26.309	23.8442	19.1032	11.9692	5.72588	0.54869	0.128248
USP9X	group1	25.9626	19.0584	9.47625	9.57947	6.88059	5.32735	11.0622
TMEM171	group1	54.57	12.2014	14.9619	0.186931	0.00788939	1.46309	3.79274
FAM46B	group1	12.9863	20.6572	15.1141	8.98204	2.95974	1.68353	24.7916
DUSP22	group1	34.7638	18.3884	14.7142	2.75111	2.93331	2.65068	10.9288
RNF130	group1	39.1413	23.7291	17.3842	3.6597	1.61973	0.138016	1.39916
PHF14	group1	22.1229	17.7877	14.2378	7.05493	9.50665	5.71708	10.6211
RASA3	group1	49.6917	16.6068	15.2143	3.33116	1.50883	0.14194	0.511134
NUPL1	group1	24.0174	13.9044	10.6633	11.4474	9.54185	5.38155	12.022
UBR5	group1	22.5201	17.8483	11.4405	8.2547	10.8876	6.70754	9.27424
KIF20B	group1	30.7924	16.9507	9.79466	15.9796	7.76944	2.05486	3.53051
INSIG1	group1	39.6665	12.4117	3.60037	4.47538	5.37762	6.49777	14.7565
ZDHHC4	group1	16.6846	13.9631	14.4371	4.75336	9.74949	1.84395	25.1266
MSI2	group1	40.149	19.8556	17.4189	3.04593	0.970378	1.60161	3.43153
C5orf34	group1	30.6431	29.0857	17.1422	2.76943	3.5073	1.07423	2.19131
FAM118A	group1	30.7206	17.3583	15.5641	2.29778	5.55896	5.62508	9.21299
SOX30	group1	50.5825	17.3974	15.5692	0.673637	0.93278	0.896083	0
ATAD2	group1	30.9703	12.5365	7.19352	10.8081	11.6548	5.45246	7.37236
TPK1	group1	49.446	15.7148	12.6762	2.45301	2.7959	1.99914	0.766418
EPB41L5	group1	27.4612	20.1097	15.4342	2.88106	4.93235	2.44371	12.5707
PREP	group1	28.3785	20.8572	13.285	5.03454	3.6433	1.04378	13.5721
DPP3	group1	51.0368	10.4105	8.4722	2.74206	2.37689	0.728243	9.87234
APC	group1	39.7805	19.5211	10.7142	6.61336	4.54031	1.74751	2.58596
NDUFB5	group1	13.26	21.3916	12.8325	7.26835	6.3585	2.59662	21.7715
TAMM41	group1	26.131	22.1417	13.233	2.03811	2.86756	2.28857	16.5367
SYCP2L	group1	29.2269	22.6341	16.7813	7.07185	5.57043	1.86331	2.0638
BCL2L13	group1	24.8787	19.4515	14.3587	5.56655	8.89633	7.15232	4.8716
PDCD7	group1	22.1787	12.8461	9.33522	8.33228	13.3542	4.55278	14.5568
SCFD1	group1	27.6918	22.4903	12.3542	4.01567	3.18387	2.61539	12.7897
DHX38	group1	33.5875	7.49804	7.98677	4.63801	10.7991	3.06699	17.5029
CNST	group1	23.1484	13.1723	10.5559	7.56918	21.0626	6.04929	3.36871
ZCCHC14	group1	42.5262	16.0352	12.335	3.86022	4.27418	1.16601	4.63498
C2orf15	group1	42.5446	14.1175	13.5836	7.59413	4.7121	0.145315	2.08251
XPOT	group1	19.4513	18.0151	13.7166	7.9686	10.0299	4.63197	10.918
POM121	group1	29.736	15.582	13.4617	3.93411	8.61938	3.04523	10.29
AVEN	group1	29.9544	12.8484	14.3479	5.99773	1.59823	0.8102	19.0405
NLRP8	group1	34.0075	21.1287	19.9907	6.87341	2.18125	0.25882	0
RNF122	group1	8.31988	23.4076	37.1867	8.60635	5.24051	1.37079	0
GAB1	group1	22.6969	26.3406	19.42	7.48263	2.76803	0.626117	4.76159
ZNF761	group1	22.5862	16.7873	14.9902	3.96224	6.67036	4.95504	14.1058
PPP1R13B	group1	21.7814	14.6001	14.7158	8.88804	12.6672	8.95746	2.41847
BNIP3L	group1	17.6969	19.3031	15.1445	12.0552	10.0791	4.98411	4.69041
NCOA3	group1	25.0167	15.4124	11.6087	6.22934	7.15153	4.81736	13.7011
WBP4	group1	33.543	16.7214	9.986	2.39711	8.20042	6.05554	6.99927
IFT46	group1	16.9313	14.9207	12.1598	4.93273	15.6521	10.7246	8.58105
PHEX	group1	29.3864	25.4449	19.0414	6.6344	2.68983	0.525967	0.176724
RND1	group1	18.4815	26.6609	26.1114	8.24313	3.49593	0.698006	0
PCF11	group1	29.1748	15.6696	9.19034	9.21876	9.9524	4.37521	6.08594
ZNF22	group1	19.0556	16.388	12.9885	4.65692	8.60838	8.63352	13.3088
ZHX1	group1	29.225	21.5307	15.9229	7.30747	4.18178	1.05567	4.40714
HMCES	group1	25.3462	16.9552	14.077	4.39495	4.34952	2.34919	16.1469
ZC3H3	group1	56.8059	7.94639	7.83706	0.551619	1.02164	1.31345	8.05557
ZNF721	group1	17.1349	20.5896	13.3709	8.91548	9.14528	6.95262	7.4051
SLC39A10	group1	30.9067	23.157	13.6737	7.30443	4.07978	2.20204	2.15662
FAM122A	group1	17.7316	19.4126	19.2073	5.6003	11.3368	2.7276	7.34201
TMEM101	group1	28.8864	5.98988	4.46402	4.29423	19.6974	10.9927	8.9961
TOM1L1	group1	20.3169	26.9226	17.8015	6.40215	4.86746	0.485039	6.48034
MSH3	group1	24.7276	18.8055	14.9553	8.891	6.4086	2.84036	6.63405
ABCB4	group1	30.4683	24.6862	23.2019	3.76018	1.05276	0.0307379	0.0464528
LOC652276	group1	25.4309	22.8775	20.9823	6.73726	4.17798	1.28607	1.64102
ABCC6	group1	42.7814	11.8298	10.0928	8.99214	9.19525	0.129262	0.101711
DDR1	group1	45.1273	10.2004	5.36289	1.28734	5.42305	5.31508	10.2273
FXR1	group1	17.566	11.9515	7.52597	5.52269	12.7333	8.57924	19.0191
CD36	group1	33.1944	25.1319	19.3301	3.18022	1.60796	0.241806	0.0609853
HHAT	group1	41.5864	16.7482	15.1446	3.88411	5.08746	0.192025	0.0506897
ZCCHC8	group1	22.5864	12.0686	8.98888	7.58413	13.4528	3.54194	14.3396
RSU1	group1	22.15	16.4346	15.5891	2.66442	2.53651	3.03572	20.0817
NFU1	group1	43.695	12.1049	7.18675	5.44248	3.86648	3.32969	6.78163
TRPC4AP	group1	13.9667	21.2947	22.7528	5.24934	4.23321	1.96166	12.9462
PPP6C	group1	15.2455	22.1836	10.8224	3.89337	10.2657	7.74526	12.2158
CHMP7	group1	35.9628	8.72383	7.14469	1.92789	5.76122	5.59578	17.1859
ORMDL1	group1	21.73	18.5383	8.01086	5.2889	5.82112	8.31456	14.346
IDE	group1	27.0732	20.0843	14.0669	6.19149	3.66193	2.62058	8.31732
2016-03-04	group1	55.5607	17.1063	7.99639	0.788923	0.425137	0	0.0137916
MICALCL	group1	35.2255	25.6906	15.3655	3.24129	1.51898	0.113072	0.667319
PLEKHF2	group1	30.0493	21.8648	15.1562	2.46642	1.26953	0.53354	10.3893
PIK3C2A	group1	30.6954	19.833	12.8297	8.72113	4.22254	1.48213	3.84227
MGAT5B	group1	60.7757	12.7163	6.94218	0.441179	0.396212	0.155673	0.174074
IQCB1	group1	20.6199	16.5068	12.054	1.40653	3.0592	4.04109	23.637
WWC3	group1	60.7173	9.53424	5.78967	0.555176	0.434469	0.148312	4.04967
NDRG3	group1	14.3846	15.8976	8.67899	1.48262	9.19191	12.5246	19.0367
GSE1	group1	39.3707	15.096	14.9093	2.434	1.49059	0.548609	7.21195
FBXO27	group1	40.8781	17.5258	15.7618	1.83292	3.8171	0.767324	0.313539
NR2C1	group1	18.2845	9.89506	8.1574	5.92898	20.0607	8.83917	9.72886
MSL3	group1	27.9314	17.6953	10.4436	4.78056	5.07202	3.4206	11.5495
UACA	group1	34.9288	15.6291	7.8773	4.44557	2.4882	2.162	13.3542
TDRP	group1	22.7775	21.9735	9.50281	0.387615	0.650222	0.453517	25.0008
TRIP11	group1	40.0027	13.6331	6.82654	4.76122	5.05723	3.93558	6.50202
DET1	group1	27.6175	15.1918	13.7755	2.43638	2.6633	0.774836	18.1704
CNOT6L	group1	22.4336	25.3928	16.8801	10.1904	4.32707	0.695651	0.661824
TMEM134	group1	28.1387	4.72538	2.55799	2.82386	17.5345	9.71755	15.0473
BBS4	group1	30.357	19.0562	12.53	2.16068	5.91306	4.37731	6.12016
ZNF76	group1	41.7002	13.5181	6.79953	0.917572	1.46776	1.14973	14.7659
SERPINE2	group1	34.5721	15.0002	11.369	4.85004	7.05288	6.5437	0.929965
2016-03-07	group1	22.4528	17.0485	14.7704	7.86277	9.29876	3.44826	5.3807
OTUD4	group1	27.9691	20.2339	12.2879	3.46391	5.48034	3.21155	7.58045
ZNF416	group1	6.21334	14.6737	12.1647	4.12264	19.6149	13.6481	9.73957
ATP2C2	group1	47.0707	15.1439	11.517	1.14396	1.44259	0.175907	3.62448
KIAA1147	group1	34.1661	27.8838	13.8433	2.54257	1.21719	0.274495	0.183015
ZNF222	group1	17.9635	25.869	23.9958	6.47117	1.72508	1.58324	2.49092
RLF	group1	23.8579	18.9749	12.1069	11.4292	7.52987	3.66896	2.47927
LRCH3	group1	32.7477	17.9917	12.5073	6.17676	5.45923	1.84365	3.01159
MFAP2	group1	43.9743	10.202	7.49622	1.37182	1.35856	0.608813	14.702
SMURF2	group1	25.0086	23.7783	15.3154	4.8483	4.56838	1.4014	4.75755
SCML1	group1	32.654	20.2603	19.0581	2.71783	1.74045	0.706526	2.44582
POC5	group1	28.6104	14.3582	9.70543	3.32207	7.84177	3.12959	12.3146
AC073133.1	group1	47.2663	14.8957	13.4762	2.44821	1.08543	0.0925539	0
ANKRD17	group1	24.9589	18.4211	11.2895	3.25091	4.42307	2.78251	14.1067
PALB2	group1	34.0249	18.853	15.9979	3.67742	1.66205	2.08085	2.77245
GPATCH1	group1	31.4346	14.5831	15.6872	3.86611	3.28856	2.35632	7.72221
U2AF1L4	group1	40.5836	8.37768	5.1533	3.37736	5.85769	2.86937	12.6062
SNX25	group1	27.5081	22.4555	12.6363	6.89794	3.7816	3.18657	2.32167
EXTL3	group1	31.4121	9.11864	7.36539	4.46853	9.64268	5.9685	10.7649
TCHP	group1	32.6489	11.568	6.31593	5.06909	10.0778	1.22276	11.7949
CENPP	group1	38.9799	17.9533	10.0452	6.48149	3.45714	0.3237	1.45338
NTAN1	group1	18.8889	16.8001	13.2014	5.58827	5.55399	4.43626	14.2139
NCOA1	group1	29.0362	14.8377	10.3466	3.88355	6.87085	4.85192	8.82749
CEP95	group1	20.3653	15.2544	9.97922	6.7829	6.5671	5.5907	14.0713
SRPK2	group1	18.7046	12.0216	11.2629	4.33718	8.28189	10.3109	13.6243
KALRN	group1	36.7782	15.9266	17.1734	4.7538	2.81461	0.426403	0.62809
CAPRIN2	group1	27.1364	23.0583	17.0915	4.30777	4.37636	1.10278	1.31681
TDP2	group1	11.4814	10.6077	6.44787	4.53235	17.2691	8.82103	19.2074
AGPAT9	group1	21.8028	15.0529	12.0637	4.64545	3.06997	1.97411	19.7499
MRC1	group1	27.8803	23.4621	16.0689	7.21444	3.18735	0.286983	0.0905866
CLSPN	group1	17.7651	19.0483	12.824	12.6408	7.86334	3.15429	4.8656
FANCI	group1	20.1098	17.2404	14.2163	6.98295	10.2817	2.65709	6.66345
SWAP70	group1	29.909	13.2369	10.2447	1.44266	6.25019	3.95202	13.0865
DCAF12	group1	14.4942	8.81525	6.32701	5.46818	17.6013	9.7991	15.5492
DNAJC21	group1	15.6476	11.9074	10.6529	7.6203	8.47397	4.77064	18.9562
ISL1	group1	53.6281	11.4234	9.33028	0.854315	2.15999	0.631955	0
ISOC1	group1	29.2236	18.2576	11.8153	2.05294	2.79969	4.97175	8.73271
UBR2	group1	29.5998	18.7944	13.5626	4.30499	1.85072	2.52792	7.18541
ZNF532	group1	29.2102	12.2065	14.3643	4.70704	4.91238	1.6493	10.6105
TJP1	group1	25.823	14.2518	9.13334	6.51403	3.09966	3.66821	15.1666
APPL2	group1	32.9915	21.7792	16.3003	2.0922	1.0196	0.580027	2.81921
CREBBP	group1	36.9741	12.1453	9.8702	3.36941	6.12054	2.07984	6.84478
RNF138	group1	22.6327	8.85998	7.54419	16.5647	12.7396	4.94479	4.0897
NPAT	group1	31.8447	19.1789	11.5718	7.08668	4.33541	1.28782	1.96338
FNIP2	group1	28.9089	19.1565	11.7563	5.64636	2.65959	1.52744	7.55326
SREBF2	group1	40.3004	16.0857	9.06064	1.304	0.724384	0.179836	9.40091
ELP3	group1	13.8517	15.596	14.4105	4.99397	7.17082	5.76795	15.2524
BRD1	group1	53.152	9.04695	7.57051	2.71134	1.56508	0.443052	2.51846
FYN	group1	34.82	15.8226	11.2908	4.15523	7.42562	1.42631	2.00781
TYW1	group1	20.9739	13.8029	10.1092	5.98367	9.7545	4.79819	11.5092
MMGT1	group1	21.4178	18.2714	11.1544	5.42545	6.6441	5.10589	8.69102
CLOCK	group1	27.0115	19.7742	12.1156	9.091	5.55743	1.20224	1.89126
MIER2	group1	48.8191	8.89375	6.68111	1.0709	2.34698	2.18575	6.64278
TMEM43	group1	38.3872	14.6037	14.1694	0.691349	1.54685	1.17282	6.06809
PRKAR1A	group1	27.6993	15.0955	11.2763	1.66909	7.94371	4.12924	8.79417
CHMP2B	group1	34.4116	12.9597	11.1474	3.48171	4.63679	2.05355	7.88633
FOLR4	group1	35.9825	18.6827	14.435	3.73755	3.11561	0.577844	0
FBXO45	group1	25.2441	16.0325	9.17619	7.49814	7.67388	2.35255	8.49779
IFT52	group1	9.93078	17.3057	17.3879	4.51476	7.38515	3.98827	15.8938
SLC25A22	group1	56.6988	5.3504	3.20956	0.350533	0.636361	0.300159	9.85198
USP11	group1	31.5001	11.4847	17.9858	4.39825	6.61326	2.12575	2.2127
ANAPC1	group1	21.3874	14.9958	10.366	4.02503	4.21204	4.01211	17.2361
MTMR1	group1	31.6141	14.5693	14.8756	5.70211	2.10476	0.583045	6.71884
HEATR2	group1	44.4222	9.82692	8.18606	1.74425	0.965543	0.824737	10.1437
MDM1	group1	33.6813	22.0542	11.6123	2.03268	2.60029	1.39294	2.70976
LRMP	group1	25.2216	22.7174	17.2291	6.9148	3.3743	0.624775	0
CAPZA1	group1	16.2666	14.7384	12.3405	4.83971	4.94725	3.82925	19.046
ASPM	group1	25.1259	21.5098	13.5193	4.2684	4.5029	3.20366	3.84591
TOR3A	group1	17.9542	15.9867	11.8899	2.85691	2.06943	0.730869	24.4338
GOLGA2	group1	44.5578	10.212	6.5666	1.79373	2.41555	2.46966	7.53402
ZNF280B	group1	27.0082	20.239	14.3922	7.02414	4.63221	1.69134	0.460916
GNPTAB	group1	21.9079	15.6928	7.79826	5.97736	7.68426	4.17439	12.0073
FIGNL1	group1	24.8262	19.9701	12.9926	5.80141	5.83926	2.96293	2.65736
CR2	group1	35.4884	23.8524	12.8517	1.38978	1.3091	0.121547	0.0276976
EID1	group1	35.6903	8.68808	5.87989	3.92545	4.38692	2.53904	13.89
UNC13C	group1	20.0151	23.0526	17.1574	9.2287	4.71916	0.53276	0.286624
TRAM2	group1	20.872	19.8913	17.6254	4.00338	3.46813	4.30797	4.80483
COG5	group1	20.6782	25.5626	17.5588	5.24196	2.34163	0.529145	3.0596
C3orf33	group1	48.5583	15.1004	7.96498	1.88988	0.913241	0.242476	0.216981
RIOK2	group1	16.2081	16.2108	13.3598	2.07839	12.1281	5.47254	9.4208
TRIT1	group1	15.1954	14.9758	7.7919	5.15601	10.5281	6.82848	14.275
ALDH9A1	group1	23.9004	15.9595	13.9611	6.15414	8.1629	2.70915	3.71203
PPFIBP2	group1	18.5298	12.9301	12.4359	5.42896	1.67694	2.69913	20.6105
COX10	group1	21.5905	10.4128	10.3545	2.51891	10.8939	6.28594	12.2352
PRKAR2A	group1	16.5491	18.4542	16.074	10.2478	5.73141	3.79004	3.37119
SHD	group1	55.4954	8.69179	5.90862	1.08774	1.20187	0.958448	0.681414
CDC40	group1	24.8579	16.7549	11.0098	4.83607	7.66153	2.26808	6.49829
ATAD1	group1	16.5321	17.106	11.4788	4.64969	7.92193	8.63816	7.48099
PTK2B	group1	45.7145	12.0851	10.1091	2.47949	2.13298	0.181422	1.0685
TOB1	group1	43.118	15.3968	10.8213	0.956534	0.66863	0.351077	2.44044
GEM	group1	34.0328	16.2221	16.103	1.76505	3.24082	2.1468	0.237511
AKAP11	group1	25.6106	19.9799	12.9475	8.48436	3.15952	1.14994	2.31383
TM2D1	group1	22.3548	13.6942	5.2595	3.17544	14.4006	4.2033	10.3986
MUT	group1	35.2472	15.7399	11.3087	1.27481	1.76832	0.906071	7.23
BPTF	group1	21.4524	13.0535	8.4987	6.9185	6.2902	5.89867	11.3232
FAM208A	group1	29.0475	18.4727	11.9952	5.44995	3.04453	1.89635	3.48771
POM121C	group1	22.2722	12.0888	9.5404	2.84455	11.2876	3.50348	11.818
IQCD	group1	39.123	14.7472	10.6706	4.70758	3.6318	0.2338	0.19497
DCT	group1	24.2903	20.8116	18.1018	5.9768	3.4543	0.513084	0.0601982
ALDH7A1	group1	20.8016	17.9583	11.7277	6.97033	2.84484	1.32812	11.5302
GPR137B	group1	26.4586	26.5233	15.7585	2.31168	1.71187	0.233932	0.0885051
CGREF1	group1	38.2756	15.783	11.7417	2.72148	2.36865	1.30008	0.669267
XKR8	group1	26.0327	19.5523	9.30715	2.69573	2.67622	0.528404	11.761
TEX2	group1	23.2823	20.4198	12.2145	6.29509	3.82714	1.48042	5.02555
BBS9	group1	19.639	19.0835	13.16	5.69816	5.0445	1.10533	8.71122
C16orf62	group1	33.8454	11.8809	9.18879	2.83858	2.95801	1.09658	10.5843
TNNI3	group1	36.8522	1.3544	0.340413	11.8356	11.6487	9.9744	0.367612
ZCCHC2	group1	34.0876	17.5918	11.8464	4.8658	1.44374	0.819907	1.65062
C11orf74	group1	20.6309	16.3815	9.2056	8.50218	4.43834	1.1631	11.9511
TWF1	group1	15.4071	15.5893	9.9107	4.57438	7.03597	3.05858	16.66
HSPH1	group1	24.445	7.45055	4.62372	6.51794	14.6791	3.9626	10.5419
TCF20	group1	27.1112	16.3603	12.0528	5.94461	3.64073	2.69951	4.37451
NR3C2	group1	24.9371	17.5455	16.7643	8.34403	3.48669	0.552218	0.506574
SGOL2	group1	22.6657	15.6265	9.21882	10.2778	7.51978	4.02321	2.78932
AFF1	group1	29.8166	14.5453	10.283	7.5924	4.73309	1.81666	3.28311
GLCCI1	group1	31.8129	18.6074	14.2954	2.18758	2.57404	1.31049	1.21849
NR2F2	group1	53.796	10.1313	5.14383	0.34591	0.244562	0.0160037	2.21923
GNAI1	group1	32.1564	20.5153	10.9746	5.12439	2.478	0.351808	0.229823
SLC25A14	group1	18.5718	15.2221	8.57802	5.64134	14.2256	5.91239	3.57946
PHF3	group1	20.1899	11.907	8.23239	8.97442	7.05939	5.69763	9.53543
DLST	group1	22.1061	15.8869	16.1338	9.40043	5.08838	1.36092	1.58869
C2orf44	group1	25.0621	17.4453	12.957	5.20711	5.28373	2.71739	2.85878
ZNF426	group1	21.0563	15.9768	12.603	4.81386	8.09526	4.19185	4.7651
CHD1	group1	24.6096	12.1729	5.41052	10.4616	8.69311	4.40951	5.73779
HIST1H2AA	group1	30.1749	6.19736	0.736633	12.5422	13.6637	3.84541	4.30062
MKNK1	group1	25.1714	12.5645	10.18	1.7426	3.31509	3.56905	14.8866
MCPH1	group1	18.5996	10.8832	8.87435	6.45916	14.0009	3.4448	8.90027
HIAT1	group1	17.3243	18.0961	12.818	6.81061	6.60179	1.6179	7.86617
IQUB	group1	20.6041	21.5293	16.0207	9.89323	2.68576	0.282418	0.0678607
XPC	group1	37.0321	7.1207	7.2434	1.30169	2.4077	2.39303	13.539
TSPAN7	group1	37.1192	17.2355	11.2815	1.7994	2.40001	0.379381	0.627709
GRHL2	group1	25.8258	12.738	12.4902	5.70486	2.98872	0.638567	10.4253
MADD	group1	28.9819	14.6506	18.0496	2.97069	0.99843	0.578601	4.54105
PUM2	group1	19.8192	11.9341	8.50359	6.248	8.03827	5.4084	10.6789
ITGB3BP	group1	19.2492	19.4588	10.2312	3.04849	7.02675	3.92388	7.65896
SMYD3	group1	17.5715	9.80967	8.95415	4.35793	8.38757	10.5918	10.8002
TAF4B	group1	23.9517	14.0124	11.5113	7.73992	5.58214	3.34851	4.2888
TNNT1	group1	22.888	7.47881	8.08341	6.3561	15.312	5.81969	4.49173
CRLS1	group1	17.1258	26.6408	12.3092	4.27498	1.35174	1.65135	6.90223
PRRC1	group1	22.3115	19.6338	15.2594	2.32429	2.97917	2.02282	5.69202
LDLRAP1	group1	24.9948	15.4323	13.9999	1.45783	2.43494	4.16623	7.68886
ZNF251	group1	26.8799	17.9495	11.5401	3.06918	2.08808	4.78478	3.74903
ZBTB2	group1	19.282	13.3274	12.3497	3.70847	7.01112	1.89363	12.4609
PLAGL2	group1	17.9718	15.9976	14.4664	2.58369	8.79641	3.99585	6.21373
ZC3H7A	group1	22.3498	21.6651	12.8518	1.76589	2.5174	0.676126	8.18311
DVL2	group1	34.8737	7.9866	6.44467	1.48632	2.97589	1.01702	15.1873
COX4I2	group1	33.877	7.75339	6.59967	10.1774	10.7472	0.795057	0
SAYSD1	group1	24.5696	11.8241	8.86822	1.88001	7.60604	5.03427	10.1065
TMEM129	group1	50.1881	5.8494	2.25421	1.03926	1.06052	0.144032	9.27731
FGF14	group1	27.1554	24.5486	14.6347	1.90356	1.03367	0.391623	0.101694
ZAR1	group1	20.8789	24.2491	14.6944	5.00301	3.26862	0.510213	1.02117
CCDC91	group1	18.3783	16.8479	13.092	8.6318	5.64961	3.31069	3.5054
SYNRG	group1	31.0059	15.8729	10.8746	3.63946	2.81374	1.11119	3.98033
GFM2	group1	14.4503	16.1661	10.1091	4.68303	6.31398	3.58697	13.9302
ZFAND3	group1	26.2704	6.20661	6.25413	2.2374	9.50219	4.07828	14.6435
TMEM9B	group1	14.4695	15.8884	6.83558	1.94257	4.85264	4.5665	20.575
TMEM97	group1	26.4263	18.9809	14.804	2.80055	2.41219	0.861593	2.80794
CIZ1	group1	28.7072	9.97481	8.55872	3.86561	3.42876	3.94122	10.5993
MGME1	group1	11.4144	13.0225	6.99469	3.73912	13.0975	10.0701	10.7018
TMEM185A	group1	7.40648	13.413	13.5479	2.7484	10.275	14.3634	7.26929
WASL	group1	36.6761	7.31318	4.24976	2.27103	2.02204	2.27912	14.164
SETX	group1	18.0726	11.8711	8.62449	7.84512	9.45686	5.15248	7.90707
HOOK2	group1	42.5563	8.07099	5.81657	1.81873	1.74774	0.999024	7.91611
CNN1	group1	50.2515	6.9102	7.20993	2.97928	1.3604	0.117498	0.0727961
PAK2	group1	13.5821	13.441	10.3281	6.28833	6.16294	1.98191	17.1157
TIFA	group1	26.9672	25.5583	12.4935	1.83255	1.4784	0.455848	0
PLGRKT	group1	26.9614	15.7842	7.78849	5.2734	2.83618	1.95104	8.18038
CBX2	group1	34.396	12.3316	6.21914	1.77638	2.90099	2.45111	8.58703
BRCA2	group1	30.3235	14.783	6.84476	9.65015	3.89118	1.64862	1.4854
LRRTM4	group1	21.6817	19.2284	15.4751	7.44778	3.46012	0.565776	0.64574
CTTNBP2NL	group1	19.776	18.5297	15.3485	6.85896	4.61373	0.754697	2.55195
PPM1B	group1	18.35	15.3367	8.52137	5.75834	5.41952	4.0125	10.9485
CHD2	group1	21.1112	15.176	13.2085	4.31833	7.2071	1.1488	6.16798
GNA13	group1	12.9915	17.5798	12.6283	9.55839	6.51678	3.14332	5.85359
HIPK4	group1	50.8008	5.26021	4.64629	1.13957	4.82213	1.54077	0
TAB2	group1	15.6349	14.6328	9.82714	4.24459	8.90055	3.46323	11.4967
CHAMP1	group1	24.5958	20.85	16.6233	2.37672	2.09063	0.732112	0.883481
RALB	group1	27.1762	12.9336	13.7639	6.51687	4.45325	1.36334	1.92109
AFF4	group1	22.7719	18.0709	8.63251	5.22268	4.15599	0.964578	8.26079
DROSHA	group1	16.3483	15.8403	10.2532	2.15217	2.20868	2.23467	18.8982
IGFBP3	group1	27.2055	20.996	10.627	3.60397	4.90357	0.586168	0
MCM3AP	group1	25.556	10.6482	8.48777	2.98838	3.46692	3.09017	13.6843
RNF135	group1	22.5178	20.0558	9.34247	0.743346	0.553948	3.16979	11.5189
MIF4GD	group1	20.7918	11.443	10.7966	1.20338	3.67037	0.521661	19.448
LINC01252	group1	27.0184	25.6378	13.2199	1.0094	0.649875	0.236473	0.0502192
MTSS1	group1	35.6742	11.9204	14.8887	2.98058	1.87056	0.302953	0.178714
ACTG2	group1	11.5134	12.6274	16.5347	4.67313	1.51015	1.26712	19.5802
WASF1	group1	22.9266	11.6641	5.97258	6.14738	11.6848	4.10988	5.1821
ANKRD13A	group1	14.2043	19.821	12.6298	5.91794	3.47999	1.96701	9.62051
KIF3A	group1	35.3125	17.9188	7.12243	3.33982	2.3577	0.736965	0.780871
SNX14	group1	22.4566	19.1162	13.2287	7.0408	3.23474	0.628321	1.78598
ATP2A2	group1	21.4579	15.663	12.8771	5.36652	3.49523	3.29751	5.14032
NEMF	group1	23.7592	16.7393	9.67471	4.85691	2.72566	1.20412	8.29105
KDM5A	group1	21.726	14.4995	12.9378	4.81499	4.65161	2.57956	5.97258
FAM19A4	group1	35.8672	15.2034	12.2434	2.53651	1.14761	0.176387	0
SYT16	group1	30.1745	17.8864	13.6099	3.98948	1.21652	0.143367	0.0550754
RELA	group1	11.1138	11.5712	12.3358	1.14864	7.50105	4.2778	19.1232
PCNT	group1	38.2355	6.32423	4.6791	2.31058	3.55282	3.72064	8.21178
RNF219	group1	22.3632	11.2936	8.18839	3.96641	10.9597	6.90464	3.27594
ZNF280C	group1	26.9081	18.2402	12.2609	5.67769	2.7505	0.390042	0.715043
LRP6	group1	23.5624	14.4462	9.26101	8.28409	6.43957	1.80606	3.14095
ANKRD32	group1	24.5196	19.8131	8.50729	3.89788	5.36774	2.15795	2.63854
MIA3	group1	22.7577	16.9557	12.3602	6.6138	2.88513	0.686104	4.57917
OSBPL9	group1	16.7274	17.9052	10.3934	4.89452	3.84746	1.44002	11.563
ZNF397	group1	26.3015	16.9371	9.96705	3.39633	3.48164	1.91215	4.76771
GPANK1	group1	14.0397	7.11556	6.22279	3.46923	10.7861	10.1868	14.9027
ARL14EP	group1	22.9706	18.6314	7.78989	2.92498	5.78022	3.76352	4.81819
VWA5A	group1	19.1338	19.3591	20.9378	2.96421	2.46046	1.19569	0.561716
BMS1	group1	15.3235	10.796	9.01252	3.72838	6.14755	7.58867	14.0097
WDR25	group1	20.521	9.27034	13.1814	3.11911	3.82582	2.378	14.2114
ARFIP1	group1	17.7891	16.2487	10.5709	2.57223	3.43797	2.7433	13.0953
MSL1	group1	16.8244	13.3199	7.32845	5.74519	8.04785	5.56554	9.5837
LRIG1	group1	33.0696	17.394	7.36286	3.10272	3.833	1.13732	0.460931
C17orf53	group1	13.8765	14.0329	13.8795	5.09514	8.02211	2.68158	8.6897
OR8G5	group1	24.5763	21.1078	10.5615	3.0918	6.2598	0.671132	0
RDX	group1	15.4235	13.4821	11.3157	9.17841	3.83482	2.45091	10.4473
C16orf87	group1	17.2404	9.79921	5.65451	6.6192	9.07583	6.241	11.2684
PRR5L	group1	23.8738	18.7033	17.6078	4.11065	1.40793	0.0980165	0.0528081
ICAM1	group1	32.4301	12.8101	11.1166	3.62695	5.05465	0.732487	0.0798585
SLC25A37	group1	35.0653	8.72202	6.57958	0.669587	0.650504	2.2785	11.8641
GCC2	group1	31.6425	14.4628	6.54442	5.45858	3.00943	1.09699	3.54808
CCDC28A	group1	10.1147	15.8508	8.49379	4.51531	11.4969	4.21688	11.0165
PRKACA	group1	38.8412	9.66161	5.86104	0.43194	0.730846	1.39459	8.78005
ETAA1	group1	40.5195	9.26083	9.65977	2.84864	1.06713	0.864196	1.44127
CCNJ	group1	28.6607	16.8307	11.8117	3.96101	1.60728	0.595534	2.18601
KCTD13	group1	36.8014	10.4757	9.3376	2.80758	3.40642	1.19563	1.61554
ANO6	group1	20.6822	18.5209	10.2743	5.90876	3.03734	1.03658	6.17641
NAT14	group1	39.9618	7.85127	4.85351	0.965805	1.89866	1.03711	9.00272
C5orf45	group1	29.286	15.7592	13.4753	1.99409	4.38009	0.296548	0.359484
ADAMTS9	group1	26.988	16.0015	14.1583	5.14398	2.07111	0.293722	0.768315
LDHAL6A	group1	25.6677	19.5605	11.5293	4.82532	3.24628	0.283763	0.284869
OPA1	group1	17.729	11.8595	7.93508	8.72187	8.31468	2.0039	8.82132
ULK4	group1	24.6189	11.9932	10.2735	6.57098	6.02824	2.16704	3.73071
ALDH1A2	group1	29.4493	15.5067	13.1939	4.11188	2.3015	0.160694	0.64669
DYM	group1	13.9216	15.6829	11.8957	5.5586	3.92481	2.06739	12.2979
LOC728637	group1	31.7677	10.3397	5.55876	2.61315	11.0489	3.08451	0.911108
ERC1	group1	18.0055	11.0229	9.13781	7.0588	8.10572	3.86135	8.11537
LMO7	group1	22.2339	19.379	15.5679	5.08794	1.95564	0.658138	0.379107
ZNF324	group1	30.6667	8.16581	5.50004	2.77833	5.2123	3.43956	9.35254
ERMARD	group1	35.3578	6.31265	5.51111	3.47447	4.0717	0.87629	9.51005
ZNF304	group1	19.4009	14.8506	11.8896	4.63761	8.51395	1.46105	4.31749
MYO10	group1	35.9408	12.3246	8.84168	3.05713	2.74976	1.39301	0.628858
POLR3B	group1	18.905	13.7063	8.23384	3.85199	4.79326	1.89105	13.547
RPH3A	group1	21.1922	13.8901	14.8964	9.72701	4.34391	0.707138	0.169789
MCMBP	group1	20.6308	12.8139	9.27142	3.27722	6.43627	3.48299	8.84665
FAM19A5	group1	50.3933	7.91079	4.10811	0.477818	0.5345	0.121865	1.20613
IRGM	group1	20.6138	22.5873	18.9752	1.28295	0.710197	0.451467	0
OSBPL2	group1	28.7476	11.3398	9.23435	2.28391	1.96434	1.40758	9.53714
GNPAT	group1	14.4464	16.3526	12.4201	5.38881	4.36748	3.10788	8.39635
PPCS	group1	46.2364	4.95103	3.37828	0.392492	0.961782	0.872435	7.59003
PHF1	group1	32.6203	13.1068	9.20697	1.90241	0.90907	2.13734	4.49848
EBF2	group1	31.5479	15.1121	13.9609	2.45974	1.08224	0.121383	0.0710121
EBF1	group1	41.1282	10.2865	9.56371	2.11164	1.00847	0.0944574	0.0546213
DDA1	group1	20.1483	3.41652	2.55016	5.32472	15.4145	6.59938	10.7878
SREK1	group1	22.5924	14.6805	8.7705	5.43592	4.87464	1.95646	5.92649
ALMS1	group1	22.7018	15.0348	10.8255	7.61805	3.45479	2.09814	2.36605
CACNA2D1	group1	18.1411	17.0948	13.6969	8.47041	5.22753	0.964063	0.498411
WDR48	group1	11.3199	12.7253	10.7035	4.59577	8.26696	6.08855	10.3792
MGEA5	group1	10.9232	9.28261	6.05687	4.62335	9.00777	11.9038	12.2494
REL	group1	47.0245	6.23969	4.29018	4.01607	0.825233	0.523581	1.1113
PDPK1	group1	21.8317	13.0767	11.7156	5.51001	6.36939	0.965021	4.55227
FBXO11	group1	15.8532	14.4675	10.0561	7.67536	4.68072	2.42846	8.84343
RPIA	group1	33.5257	13.3555	6.42652	0.681542	1.44116	1.09404	7.4479
YBX2	group1	12.1349	21.7577	17.6737	4.2689	3.75271	0.709706	3.61425
PRELID2	group1	22.0196	22.6316	15.5402	2.19536	1.11936	0.277354	0.086307
STX12	group1	15.7814	13.6467	9.04665	8.42475	9.62304	3.10939	4.22268
KIAA0247	group1	21.3823	19.1061	14.697	3.48733	2.70886	0.602649	1.85168
TAF1A	group1	19.3137	20.907	12.0861	5.32915	3.63869	1.76283	0.669664
BOD1L1	group1	21.0467	13.6991	6.11236	8.01643	6.70014	3.4256	4.70397
ADD2	group1	38.0045	12.6889	10.9118	1.21033	0.685054	0.0166486	0.176567
GKAP1	group1	13.3633	15.8623	15.3667	7.32494	3.77563	1.49319	6.42074
ELOVL5	group1	17.0022	19.346	12.3235	6.62363	4.2551	0.663283	3.35625
TRAF3IP2	group1	24.9055	17.9512	14.5763	2.06658	1.34957	0.110338	2.60288
PQLC3	group1	13.2885	21.4394	7.94726	1.4216	1.88609	1.92577	15.6434
TAF4	group1	34.5437	10.7107	9.697	2.31448	1.94932	1.33974	2.96858
C1orf226	group1	30.436	18.4868	8.99512	1.14154	1.64183	0.770989	1.98767
SMEK2	group1	21.7188	10.0995	7.27544	5.99001	10.313	3.44136	4.61784
CDC27	group1	14.8273	15.2446	9.31978	4.98976	5.13468	4.11711	9.75664
SEC24A	group1	21.5246	12.6899	8.19739	4.72918	6.24446	3.80366	6.20053
UFL1	group1	23.8485	21.6328	12.8057	1.42528	2.02927	0.374976	1.16217
RPL23AP7	group1	10.4442	8.15325	7.77635	3.32158	14.1616	8.68392	10.7092
CASC1	group1	20.0882	17.6361	15.4644	6.4275	2.32053	0.988463	0.268907
GIT1	group1	34.3059	9.7896	6.63451	0.59245	0.264971	3.09215	8.50456
BIRC2	group1	22.4889	14.5847	9.78847	4.01984	6.31985	1.775	4.08904
DIAPH3	group1	22.3981	11.7507	8.76093	5.12921	4.18692	3.49521	7.24021
WRB	group1	17.8927	15.8399	9.10927	6.80588	5.76547	1.62914	5.846
STX16	group1	27.6828	12.9382	6.14002	0.607852	1.76203	1.83019	11.8418
IDH2	group1	26.9586	9.45975	9.43776	7.78877	3.29238	0.519349	5.29867
CGN	group1	37.3819	8.00071	5.25253	1.53396	0.865764	0.440346	9.27832
TFE3	group1	15.6133	12.3549	11.3055	1.03655	1.19142	0.593671	20.6458
RNF185	group1	9.2113	11.7529	6.23684	1.70524	10.6648	11.039	12.0164
PDE6C	group1	17.6804	17.5696	18.1911	6.34603	2.26376	0.469538	0.0975102
ATPAF2	group1	27.138	8.912	10.7586	1.89867	1.73244	0.234929	11.9221
ZFPM2	group1	21.9746	21.9371	12.8785	3.42054	2.05222	0.176874	0.101549
ADNP2	group1	22.8935	6.93502	4.13908	6.73957	12.3216	4.28869	5.12196
BLOC1S3	group1	11.9804	16.8453	11.9055	5.62016	10.0116	1.9013	4.10937
NAA15	group1	22.5941	8.76344	6.04248	4.41024	6.51834	5.21103	8.72088
MGA	group1	22.1947	14.4963	7.0756	5.13767	5.51077	3.00505	4.82576
MED14	group1	20.6074	12.5897	9.17935	4.46653	6.26424	2.76424	6.3317
GATSL3	group1	45.9342	8.71639	5.31521	0.0036019	0.240596	1.168	0.786364
RCAN1	group1	18.9277	17.689	8.47382	0.893921	4.82455	1.30197	9.96313
SREK1IP1	group1	35.9643	12.302	5.93477	0.876142	4.3692	1.454	1.11302
HELZ	group1	24.9805	14.3144	8.78703	3.90806	2.96641	1.38303	5.51981
SMC1A	group1	23.1404	9.08818	7.35565	4.36131	4.03926	2.33853	11.4764
ATP2B4	group1	24.1218	17.9114	12.335	3.46184	1.73174	0.186012	1.99681
SMARCC2	group1	24.9052	12.7023	11.0061	3.94599	4.08816	1.76178	3.32554
HIVEP1	group1	23.2265	16.603	10.9406	4.74062	3.1467	1.31703	1.75134
UBTD2	group1	11.035	13.4987	9.40249	6.30866	4.40769	5.39074	11.5777
CPNE9	group1	16.6551	16.8018	20.3703	3.5275	0.974906	1.3032	1.93683
SYTL2	group1	20.9692	22.1497	10.2488	4.66388	2.10323	1.19537	0.224628
GTPBP8	group1	25.5825	5.59636	4.84572	1.8892	8.0828	5.83768	9.68658
RBM26	group1	29.0217	11.5361	6.67204	2.44927	4.56311	1.81175	5.45939
CDCA7L	group1	21.9349	16.6815	13.7823	6.04701	1.97908	0.740613	0.330472
PIP4K2C	group1	17.881	12.4025	7.24203	4.30751	4.2873	2.19755	13.1104
NAGPA	group1	37.5641	7.70137	4.01177	0.748333	1.47226	1.62664	8.25063
GABPB1	group1	12.5778	13.5011	7.38001	3.45594	5.16669	2.7906	16.3674
TMEM57	group1	14.8717	16.8754	15.6044	3.93657	2.82141	0.948978	6.14256
DEPDC1B	group1	13.6794	10.3978	6.88166	3.34446	12.3612	5.29567	9.1993
KANK2	group1	32.5525	15.6851	6.3051	0.803469	1.53514	1.55915	2.7105
RNF24	group1	24.7614	12.0929	11.9958	2.36447	5.40989	2.38556	2.09317
ATF2	group1	17.9461	15.471	10.5744	7.04419	6.58215	0.510427	2.90761
LIMK1	group1	24.4522	12.5812	12.8698	1.33674	2.17073	0.588532	6.99591
SFMBT1	group1	23.1398	14.968	12.4775	1.71241	2.13858	2.18054	4.36125
ERI1	group1	18.2419	10.474	8.94592	4.90571	5.73007	3.15515	9.50158
KLHL20	group1	17.4644	16.0536	13.0498	1.84406	5.59352	2.19	4.69202
CCNG1	group1	10.1471	11.5066	9.34446	6.8564	4.76123	1.12042	17.126
CTNNBIP1	group1	39.9418	11.8231	6.82732	1.19944	0.463684	0.0269441	0.563439
CTRB1	group1	36.0883	6.67678	4.70794	5.37449	7.58329	0.414432	0
DYRK1A	group1	17.0547	14.127	9.78914	4.58574	4.72025	2.76817	7.79654
ANKRD42	group1	28.3411	11.5424	9.73151	3.52984	4.21657	2.46775	0.954276
KLHL12	group1	16.0411	15.7263	8.74839	3.10252	5.0694	2.59543	9.40619
PIK3R3	group1	23.7267	14.3739	7.50384	7.20675	4.04529	1.44279	2.35449
MAFG	group1	37.391	6.64376	3.63073	0.784242	2.61741	1.18393	8.26388
BRCA1	group1	21.999	14.3957	9.65677	4.22238	2.60133	1.04565	6.52169
SKAP2	group1	22.5087	15.5356	10.0501	3.67286	1.72349	1.09586	5.82958
ITPR1	group1	32.0373	15.4721	8.39786	2.26354	1.52683	0.332377	0.282409
TRMT11	group1	14.6702	12.0499	7.06632	3.18752	3.70358	1.28323	18.3329
SLC10A3	group1	35.0131	3.89328	3.0198	3.61063	2.06469	1.45288	11.078
EHMT2	group1	7.661	4.77887	4.71188	3.75978	14.4587	10.8374	13.886
RPS6KC1	group1	13.4729	12.4717	10.7522	6.41827	9.9813	4.2667	2.72232
CLPS	group1	38.7962	9.55117	5.42804	1.33554	3.2888	0.473578	1.19128
SMC6	group1	18.7184	14.0095	8.85629	2.24403	1.00745	2.78788	12.4348
SEC22A	group1	10.8317	22.1278	12.7503	3.37611	2.36769	1.00285	7.56893
HDAC9	group1	14.0487	13.6295	14.0992	9.82696	7.51742	0.783892	0.105468
WIZ	group1	29.3653	6.83883	4.62696	1.07429	5.35279	2.12154	10.5535
DLG3	group1	16.888	11.9355	10.1442	1.75152	1.16711	1.81053	16.2354
PIP4K2A	group1	14.8994	11.1847	10.7891	8.39339	4.86649	1.98886	7.62546
NUP155	group1	7.6539	5.8865	3.46138	4.08476	14.138	13.6328	10.8614
CCDC64	group1	25.642	3.68369	4.09867	3.5094	9.76915	4.05714	8.86116
DIAPH2	group1	29.1479	12.4416	8.82141	5.85372	2.09299	0.660587	0.564407
SKI	group1	38.5982	9.59728	5.92265	1.45918	0.848363	0.58754	2.54128
MB21D2	group1	25.8251	14.9324	13.5728	2.33359	1.23938	0.493213	1.13478
DFNB31	group1	36.9339	10.67	9.42058	1.46722	0.612203	0.274918	0
ZKSCAN5	group1	24.0855	7.84265	6.64462	3.39232	8.44517	2.20009	6.71324
DPH3P1	group1	35.3955	11.8725	6.20828	1.58202	0.92286	0.340314	2.99119
C10orf118	group1	24.259	12.4941	5.68903	7.51508	4.28933	2.3596	2.69118
HBP1	group1	15.794	12.7509	7.8283	5.01002	9.3593	2.81806	5.72624
C1orf56	group1	26.9829	11.6089	16.8955	1.59322	1.19683	0.0111931	0.983543
TRAPPC1	group1	26.5921	8.47554	7.52512	1.06822	2.98961	3.30381	9.29563
COMMD8	group1	22.5312	12.0842	7.94722	2.48793	4.42165	2.58652	7.16516
ARMC9	group1	31.9005	13.3486	8.84263	2.01203	2.03737	0.272205	0.809979
POU2F1	group1	29.275	7.36596	5.60135	2.15964	3.41396	1.33239	10.0562
PPP1R3C	group1	20.5676	20.3542	13.8266	2.6208	1.68042	0.00881723	0.138612
GSC	group1	32.9849	5.89254	4.45306	10.4539	1.40226	0.079223	3.90961
PCDH11X	group1	29.1164	13.972	11.997	2.56735	1.34174	0.170331	0.00940144
TRAF7	group1	28.8012	6.96703	7.12126	1.22829	1.3633	0.971881	12.7012
SAP30	group1	12.8516	16.5785	8.88974	10.7351	5.2981	3.5161	1.23108
CRNKL1	group1	15.9205	10.5133	8.12287	3.86204	9.37277	4.53124	6.72056
SEC24C	group1	15.8765	14.5229	12.4001	3.35416	5.28155	2.35053	5.20917
CHAC1	group1	8.13062	14.1602	12.3026	2.8754	5.9384	5.60189	9.96819
TMEM51	group1	34.2228	6.89804	5.7458	0.619979	1.09	3.61437	6.73645
TMEM128	group1	14.4089	15.3709	10.1068	2.52911	3.80313	1.29695	11.3242
TUBGCP3	group1	28.2199	7.64548	6.74394	1.16018	3.11104	1.38192	10.5651
TRIM62	group1	30.6415	17.2801	8.96207	1.22724	0.292896	0.189106	0.178315
PPP1R3D	group1	30.4566	17.2746	8.67423	0.871656	0.741515	0.058367	0.643098
ARID4B	group1	25.1153	9.63946	5.03875	10.6761	3.13526	2.1924	2.8061
RASA1	group1	18.967	12.3854	8.13817	5.43073	3.0627	3.05519	7.51794
SMURF1	group1	27.4058	11.4957	8.63172	4.36596	2.62441	0.36027	3.6367
CASC5	group1	16.8758	10.6539	4.93909	12.0496	8.06851	2.73202	3.17437
FBXO30	group1	24.0264	17.1243	8.34254	2.85275	1.09854	0.749636	4.248
NDRG1	group1	31.7398	9.92334	5.36322	0.515463	0.912517	0.0935724	9.84306
ARV1	group1	16.1937	15.7625	7.7069	0.362732	0.358423	1.98856	15.979
CNOT3	group1	26.2632	7.50021	10.0037	3.91744	2.32477	1.40076	6.792
CCDC43	group1	16.5202	8.55604	5.86297	4.87534	6.6354	4.95386	10.6727
CLIP4	group1	22.8793	18.1759	11.8398	2.6363	1.8847	0.586976	0.0201591
LIN52	group1	16.6374	12.2155	9.55884	2.84819	10.1268	2.22729	4.40085
HOMER1	group1	20.3276	12.8563	6.93383	5.51526	3.25283	1.38929	7.68699
RBFOX2	group1	26.8654	7.33235	5.05747	1.00597	2.31412	5.2669	10.1113
2016-09-10	group1	13.8606	12.9185	11.4828	8.96494	4.71169	2.97707	3.03676
TTF2	group1	14.1867	11.347	11.6488	5.53947	2.30367	1.22053	11.6218
NRAS	group1	9.9752	11.6539	6.8625	3.55763	6.63968	5.85339	13.2018
FGFR1	group1	35.2979	5.93937	2.82137	0.778002	1.06483	2.0956	9.68051
HIBCH	group1	19.413	16.5761	10.2569	3.9222	5.08591	1.47249	0.934685
PAPD4	group1	15.3049	13.8246	8.88035	3.0002	6.16302	2.58005	7.83391
GTF3C4	group1	8.52491	5.38941	4.63576	4.07585	13.714	7.70927	13.4173
GAB2	group1	11.8036	12.8067	14.6694	2.72848	1.6638	0.419124	13.3347
TRIOBP	group1	43.1268	6.64285	3.79239	0.352956	0.390641	0.0738206	2.98615
ADCY5	group1	32.848	8.44266	9.67344	2.57734	3.5354	0.186811	0.0936435
ITGA4	group1	39.1575	8.0535	6.0749	2.07334	1.70463	0.173899	0.114044
IRAK1BP1	group1	38.3734	9.17577	6.23343	1.4827	0.955853	0.41534	0.704314
FIGLA	group1	21.6272	9.07506	9.30596	10.4222	6.39094	0.437151	0
FRMD3	group1	21.3313	16.2392	13.9674	3.83801	1.53239	0.237306	0.104954
HIF1A	group1	18.6243	13.9434	7.38671	5.40638	2.13185	0.928647	8.8223
MUS81	group1	29.1947	7.07957	4.88255	1.3413	1.31479	1.77533	11.6165
RBM46	group1	20.9657	14.3325	10.0328	5.72928	3.83704	1.44841	0.826753
2016-03-08	group1	16.4083	6.99685	5.80029	6.9574	9.49958	5.96878	5.52832
RBBP4	group1	8.60727	9.75247	8.48356	3.9896	9.65796	2.89489	13.7294
FANCE	group1	11.7533	7.91713	4.89156	3.66209	9.05938	10.2503	9.48803
CETN3	group1	31.772	9.5049	7.06072	1.68606	3.67376	1.08312	2.22427
B4GALT4	group1	14.7641	12.1083	8.0838	2.44862	4.47737	4.97539	10.1228
ZMYM2	group1	20.2812	12.1485	8.81659	3.91756	5.46588	2.34403	3.97061
ELOVL3	group1	15.4537	13.8174	8.05746	7.73938	7.37639	1.82272	2.64456
LHX8	group1	29.8261	13.1859	10.6678	1.12453	1.43592	0.512033	0.129745
PKD1L3	group1	10.7689	11.0518	13.1128	10.4966	10.4692	0.710873	0.241118
IL17C	group1	47.9712	3.93832	4.2363	0.577549	0.0711242	0	0
MPC2	group1	24.1019	6.53871	4.85383	5.06808	2.99739	3.02412	10.1864
TRAIP	group1	9.50523	7.7479	8.59486	2.58986	12.7278	5.1508	10.4381
GNG12	group1	15.2955	18.3512	13.6247	4.08949	2.79689	0.795632	1.80038
POLA1	group1	14.754	14.2024	9.93893	5.11176	4.22805	2.54783	5.96933
RNF8	group1	21.21	7.84034	7.14386	4.75362	5.62367	3.98769	6.14087
TRIM59	group1	16.574	17.0399	11.35	4.21815	2.73185	0.436826	4.32489
LINC00221	group1	15.4034	7.21149	7.45631	5.37647	12.5259	4.5275	4.16584
BDP1	group1	23.558	6.52247	2.66856	7.17866	6.9506	3.83606	5.944
CNTRL	group1	18.2662	16.5226	11.234	5.81388	2.80673	1.02975	0.945732
CCDC88A	group1	21.1127	12.7525	6.45918	7.16867	5.22832	2.22579	1.62159
WDR60	group1	22.4588	9.09326	8.40164	4.87589	5.88582	2.84318	3.00321
SCAF8	group1	15.2942	13.0836	7.51077	4.65654	6.93883	2.96363	6.10711
COCH	group1	44.3162	5.22685	3.34631	1.492	0.994961	0.76303	0.41179
DNAH10	group1	28.5425	12.4333	10.28	2.70005	2.42163	0.144934	0.0126776
SENP8	group1	13.0019	16.4087	14.9076	4.74271	1.82923	0.962582	4.63581
CTCFL	group1	27.5678	11.5726	9.91542	3.57102	2.92556	0.62345	0.295563
AKAP13	group1	23.0073	12.0535	9.39028	3.64953	3.94999	1.80787	2.55619
HMBOX1	group1	24.5342	12.7583	7.64482	3.18387	1.94064	1.30404	5.04013
ZNF443	group1	17.3323	13.2484	12.394	5.41005	1.16926	0.958501	5.80414
LOC728554	group1	21.9756	9.0512	5.36702	2.80359	7.2477	2.58608	7.26123
LDOC1	group1	24.0009	7.8097	8.49277	1.77518	3.04159	0.221559	10.9244
COIL	group1	17.9369	6.04396	7.06269	4.31137	9.03884	1.55333	10.264
QSOX2	group1	31.3274	11.7892	8.04137	0.60081	0.284637	0.774676	3.3843
FHIT	group1	23.8444	14.5886	13.8354	1.13874	2.12455	0.0629847	0.60673
FKBP15	group1	18.9	10.5288	7.95619	2.54369	3.51542	1.3928	11.3604
ENKD1	group1	37.2231	4.51143	4.66466	0.710122	1.47699	2.00056	5.50162
CLDN12	group1	21.6112	16.8766	11.3439	2.06984	1.26303	1.01519	1.90242
BRWD1	group1	18.5925	11.3287	5.76353	9.113	5.26237	2.41271	3.51569
CASP9	group1	34.72	10.8973	4.41984	0.116066	0.492713	2.49112	2.83084
MLYCD	group1	27.9138	5.78152	6.39209	1.29056	3.52392	1.10256	9.94608
PTPN3	group1	22.3059	14.7717	10.4814	3.07505	2.22839	0.503238	2.54176
SPATA7	group1	24.9354	10.0004	9.42584	4.45352	3.26899	1.22513	2.59219
MGAT5	group1	16.2145	14.0221	12.6851	4.05194	3.36274	1.83491	3.67222
GMCL1	group1	25.0199	12.8126	7.68617	2.13363	2.07798	1.41078	4.69466
HMG20B	group1	21.0602	5.70234	2.61858	6.48584	6.63824	2.18936	11.1247
PFN2	group1	7.10572	15.616	8.9878	4.1796	5.22942	1.05875	13.5635
MEAF6	group1	18.1272	11.1844	7.71396	1.36559	5.85951	2.67544	8.78921
CEP120	group1	19.1454	17.2172	10.7912	3.49928	1.95351	0.754102	2.33689
ZMPSTE24	group1	10.85	9.01932	7.76529	3.40612	6.15575	4.52717	13.9515
LARP4	group1	15.0101	10.8407	6.1711	7.8875	7.78464	2.41028	5.5613
ARHGEF26	group1	24.3373	8.58757	6.94515	2.3031	2.57354	0.945793	9.89813
SQRDL	group1	17.1816	10.4938	9.38993	8.10295	8.57953	1.53267	0.305736
FAM167A	group1	26.2109	15.9356	11.2594	1.45925	0.580859	0.0619893	0
TESK1	group1	13.4441	8.83386	8.45162	3.87817	10.1372	6.49233	4.24342
NUB1	group1	15.3145	10.8998	8.25221	2.92466	3.08472	1.92048	12.9986
APIP	group1	12.2574	15.1652	6.47862	0.669955	1.51527	2.82638	16.4406
KIAA1731	group1	22.0817	15.9398	9.90624	2.88283	1.76335	0.652797	2.04946
ACVR1	group1	12.5281	10.9133	9.21708	1.57141	3.09222	1.73295	16.1839
LRRC8D	group1	17.8018	13.6435	10.9679	1.73979	0.676346	0.45598	9.74248
C17orf85	group1	18.7045	11.1335	8.39286	4.65888	3.74151	1.95426	6.40764
MPP2	group1	32.2002	8.25615	8.54087	3.44873	1.99373	0.29892	0.123243
MYO1H	group1	24.8836	11.3315	12.3672	3.69912	1.91488	0.446044	0.197634
ADO	group1	16.9048	19.1569	7.89672	1.20316	1.91048	2.5233	5.23562
RNF212	group1	17.654	10.0569	7.58158	1.8408	2.21743	3.02761	12.4305
UGDH	group1	26.9908	8.83307	7.16302	3.87505	2.59819	1.87435	3.47392
TPD52	group1	14.8178	15.5898	11.3132	6.39119	3.67424	0.30308	2.64125
FNDC3B	group1	21.1648	14.5932	10.5994	3.09068	1.83259	0.344408	3.09874
SCG2	group1	24.7154	13.3681	11.0422	3.64011	1.07948	0.74935	0.119295
GTF2E1	group1	17.7926	11.5295	6.48154	2.6309	8.04083	2.4631	5.77222
IRF8	group1	25.8405	17.0157	9.61562	0.713647	0.505964	0.926204	0.0693638
RAB3GAP2	group1	16.7403	14.0656	10.5352	3.02891	3.851	1.35331	5.11254
LONP2	group1	22.1142	8.3005	6.29692	3.16745	2.03714	1.46844	11.2064
SMIM14	group1	34.3043	11.4549	5.5515	0.623048	1.65009	0.262848	0.659509
FBXO43	group1	22.5862	17.0032	10.0598	2.28276	2.42138	0.0956206	0.0429704
TSPAN12	group1	27.1816	14.5044	8.85411	2.0844	1.01619	0.434987	0.380826
STXBP3	group1	16.5807	9.79598	5.96966	5.8842	7.48642	4.10948	4.62885
AKT2	group1	24.3653	9.47433	7.71447	1.40956	1.45494	0.674584	9.30301
KIF26B	group1	34.578	9.02658	5.71836	2.74193	2.01568	0.242899	0
ELMO1	group1	14.3207	13.818	12.6178	5.34676	6.79023	0.154476	1.27255
DERL3	group1	38.1746	6.63457	4.80864	1.62337	1.70557	0.725601	0.485902
SYT17	group1	28.1368	7.82535	7.55016	1.06934	2.54164	2.4457	4.56264
PIAS4	group1	19.0227	5.62522	6.82126	3.20614	5.90743	4.35437	9.09939
KIF15	group1	11.6503	13.3547	12.1392	4.94164	3.82779	1.89382	6.22862
KHSRP	group1	23.8594	6.99632	5.28706	2.38315	4.29329	2.48234	8.72844
CBLL1	group1	20.3798	7.35324	7.95578	2.10721	6.50681	2.90213	6.82167
RNPC3	group1	21.9203	10.9971	9.59471	2.84967	3.04964	1.67313	3.91912
FOXJ3	group1	13.1066	13.7421	11.5069	4.14384	6.36506	2.30713	2.82145
TDRD7	group1	21.38	14.7748	11.8934	1.68494	1.43209	1.35223	1.45462
TBX5	group1	33.6781	7.50251	10.1262	1.64664	0.555589	0	0.429183
CAST	group1	13.0393	11.4799	11.1827	4.90424	1.44727	0.345356	11.5345
FAM65C	group1	42.1751	5.99783	4.5728	0.508809	0.456567	0	0.216354
FEZF2	group1	21.5605	12.3064	15.1621	2.88548	1.39831	0.0193503	0.49537
KIF13B	group1	20.8455	11.4349	9.56362	5.60869	3.97718	0.969355	1.37369
CSGALNACT1	group1	34.523	8.30386	7.08179	1.30807	1.44316	0.012568	0.984983
SMCO4	group1	38.0424	6.46115	2.47883	0.0333731	1.94375	0.53431	4.1632
GPR133	group1	43.7838	4.99979	2.7846	0.644309	0.466883	0.126662	0.829118
ALDH18A1	group1	20.8874	14.561	6.62926	1.8002	1.92025	0.289533	7.53514
PHF12	group1	19.4786	8.57284	8.09071	3.62275	4.91785	2.19645	6.72033
SOX13	group1	20.9061	9.92544	9.37908	4.92347	5.31739	1.19625	1.92452
NDE1	group1	24.1578	8.3594	10.0769	3.69549	3.00459	1.58719	2.64123
FAM115A	group1	28.7325	12.7987	8.28008	1.1908	0.982538	0.179791	1.33763
GRIPAP1	group1	26.8511	7.44574	7.64379	4.05221	3.57804	0.60863	3.32246
CRYM	group1	29.4319	9.51807	10.4816	1.7697	1.3117	0.569442	0.28817
ANO10	group1	11.5405	11.631	9.91704	4.97375	4.9849	2.05338	8.14194
PTEN	group1	10.3463	9.70393	5.77861	3.74194	9.14778	4.68625	9.83289
ACTR3B	group1	33.6448	7.38526	4.01551	1.50703	1.32063	0.57735	4.69673
NAA30	group1	18.3686	15.01	8.77243	4.31573	2.05774	1.36215	3.25338
WWP2	group1	20.2648	9.77045	10.0421	3.03348	5.39068	0.295012	4.33457
CWC22	group1	15.6118	10.4491	6.93128	2.16816	6.0958	4.71015	7.10372
ATP2C1	group1	11.5039	12.5139	7.59529	3.54532	3.82431	4.3947	9.63998
RAB5B	group1	6.16191	20.6233	11.6199	3.39628	3.84286	1.22308	6.14457
ADAM10	group1	14.8153	12.4285	7.98143	3.12265	3.17509	4.10188	7.38464
ALKBH3	group1	19.8178	5.35806	6.621	2.23934	10.9012	0.596245	7.43537
HELLS	group1	19.8066	10.0136	5.52964	5.71292	3.23944	1.39208	7.24208
C11orf84	group1	31.0548	9.28743	8.26265	1.16814	1.46275	0.621585	1.0595
MAPKBP1	group1	38.4905	6.18304	3.48916	0.930077	1.84679	0.677835	1.28214
KIF18A	group1	14.1724	11.7336	8.77517	3.18558	5.52333	3.52887	5.9797
ZNF502	group1	15.3673	15.3164	6.94491	4.4763	6.1596	2.0077	2.59321
USP47	group1	19.1673	10.8775	5.31515	1.94621	4.607	1.80648	9.12708
CEP128	group1	13.2188	10.4031	9.08047	7.08568	6.57757	2.98264	3.48884
EXOC3	group1	20.3216	5.88829	10.2594	2.56053	4.05249	1.87186	7.81248
ARHGEF12	group1	16.6088	14.5974	9.3915	3.58665	2.64564	0.656471	5.18083
SPOP	group1	22.0111	9.54247	7.18447	2.25733	5.19994	1.21062	5.19538
RNF214	group1	11.2705	8.57206	8.79851	6.54184	3.95495	2.55941	10.9011
PRR14L	group1	14.0429	12.1498	7.78672	6.88197	4.18093	4.11501	3.41671
DNAH11	group1	26.9322	12.9914	6.99543	2.64507	1.81128	0.734336	0.453816
CNTROB	group1	23.5921	9.37415	8.54805	1.55659	3.2539	1.63529	4.57921
RHOT1	group1	19.7832	13.7433	8.53985	1.89699	1.1044	0.367218	7.09001
ADAM8	group1	40.1009	7.38211	1.34264	0.400319	0.656928	0.453496	2.14985
MAP1S	group1	21.8723	5.03793	3.57496	1.84909	6.08426	6.1781	7.79144
MIPEP	group1	19.8367	10.8272	6.06055	0.997636	0.565634	1.88991	12.1659
PAPD5	group1	18.6516	10.3109	6.59915	3.96375	5.33642	2.708	4.76089
TUBGCP4	group1	12.2532	9.20671	9.11282	2.08859	1.61409	0.843971	17.1064
USP8	group1	13.555	9.61742	8.2561	5.56601	3.9888	2.42721	8.81417
STARD3	group1	25.9239	3.54561	4.1609	0.971646	3.92626	3.54099	10.1023
ATP6AP1L	group1	21.4525	16.7282	11.6377	0.644086	0.592	0.120261	0.975878
AACS	group1	25.9371	9.82716	8.87494	2.00875	2.26201	1.03294	2.16542
IFT27	group1	29.4905	9.40498	6.18961	2.38802	1.40615	1.05686	2.16941
INCENP	group1	32.8357	6.39493	5.80514	2.50953	1.6844	0.358055	2.51455
PREX1	group1	35.1001	5.41854	5.33378	1.28198	1.66265	1.2785	1.97099
AOAH	group1	17.2299	15.2766	15.6223	2.56435	1.14417	0.105899	0.0680148
RSF1	group1	22.5071	9.41308	5.37164	2.73926	5.83057	2.55498	3.57606
CEP104	group1	19.3163	8.13079	7.40708	1.85155	2.62207	2.23442	10.4078
CAAP1	group1	28.4113	4.39527	3.9981	2.82449	5.71868	1.11968	5.44297
SYNE1	group1	23.1655	11.9227	9.68091	3.81732	1.69976	0.548637	1.03368
SAA1	group1	29.9097	5.91204	4.69779	4.91412	4.47572	1.9568	0
C7orf25	group1	9.55838	15.4264	13.9476	1.91026	2.9255	1.76464	6.30189
EDRF1	group1	19.8155	11.4071	8.52262	4.09041	2.95641	0.847267	4.18673
SUPT20HL2	group1	28.9009	10.4503	9.73194	1.59519	0.714065	0.0370817	0.295271
EFTUD1	group1	14.4915	15.5614	10.9617	2.6352	1.59841	0.942015	5.5225
PON2	group1	12.2852	19.5909	9.77818	5.23128	2.51443	0.442384	1.77509
ANAPC10	group1	11.7918	9.20671	5.60775	2.09599	8.72313	5.72898	8.43318
ZSCAN9	group1	7.75865	11.8545	14.0355	1.42081	5.72277	4.72174	5.96282
CDC7	group1	11.9379	14.4975	9.79977	2.72538	3.33157	2.53339	6.64963
TSKU	group1	20.6796	13.9284	7.6826	0.790753	1.03799	0.382968	6.968
LOC728323	group1	17.3271	13.9207	10.4961	5.90252	2.01433	0.857609	0.934948
NUP214	group1	14.7451	8.19537	7.61548	1.75411	5.85247	3.28659	9.95421
ARHGAP21	group1	16.015	9.04945	5.28717	4.04604	3.71851	5.61149	7.67213
MNAT1	group1	12.5956	9.80707	7.66217	4.26053	4.8294	2.43181	9.75302
LRRC8B	group1	24.2602	14.6115	9.59809	0.71116	0.614294	0.217072	1.30498
CENPJ	group1	17.1352	11.1632	6.2529	3.60481	2.42233	3.50921	7.16641
CSNK1E	group1	9.5993	3.9951	6.20834	3.09758	11.4778	7.16006	9.66661
KIAA1524	group1	18.789	12.5746	6.98586	4.59199	3.50458	2.16874	2.53548
PASK	group1	27.6099	7.2889	4.80381	0.718073	0.819305	0.41415	9.47746
TRNT1	group1	17.4434	9.5889	5.7357	1.76658	7.08353	3.21341	6.27539
HPS5	group1	15.3013	11.843	10.3826	3.73747	4.4723	1.48778	3.87147
TEX30	group1	6.47091	8.27564	2.96819	2.37419	12.5608	11.3562	7.08977
CENPH	group1	18.7995	4.75627	4.08946	4.75933	7.33004	3.36672	7.99314
MTPAP	group1	10.9364	8.02787	6.11063	2.3245	7.6358	4.39502	11.6069
TCF7	group1	21.2196	8.22474	9.31734	2.32052	1.3088	0.98901	7.65038
TFAP2B	group1	40.4116	5.71841	4.18182	0.438046	0.18095	0.0850463	0.0106399
STPG1	group1	23.5341	9.66392	9.56229	1.16575	2.48284	0.923598	3.6874
CEP89	group1	24.176	9.12429	10.184	2.7734	1.47904	0.305788	2.95415
ZNF407	group1	24.7632	8.89591	8.65436	2.32433	2.3708	1.33184	2.53981
SMAD1	group1	20.8436	14.0984	11.1787	1.45694	1.26952	0.165004	1.8525
ZNF821	group1	19.9849	8.14403	7.51479	2.93487	8.70621	1.53921	2.03344
TCEA2	group1	36.8064	6.4659	4.15616	0.564669	1.01208	0.0134	1.79862
PHTF2	group1	17.9635	12.6059	6.90377	6.15502	3.70469	0.713485	2.73709
TRIM6	group1	22.2801	10.8632	8.11062	0.735226	1.32808	0.948142	6.41841
ATRX	group1	19.1175	12.833	6.42204	4.67875	3.81963	1.11186	2.6048
NKTR	group1	12.9044	9.50055	6.09341	5.64683	4.43948	2.85455	9.09854
RAB11B	group1	27.3377	1.5806	2.52938	1.29849	7.24294	2.05925	8.47289
ZDHHC5	group1	9.45553	11.4812	8.33797	2.42448	6.03237	3.52725	9.19981
SETD4	group1	8.92126	6.52854	5.72394	1.1661	10.8412	4.66629	12.5909
KDM6A	group1	21.94	12.3118	6.31234	2.58984	2.11274	1.87556	3.28763
RTN4	group1	14.9225	14.2085	8.01165	5.96052	2.71069	2.02244	2.56543
TBL1X	group1	20.1988	8.74214	7.07953	1.54674	2.40431	0.49911	9.88987
ZBTB39	group1	23.5166	13.5691	9.21978	1.27116	1.34667	0.177099	1.17155
AMOTL1	group1	29.1171	8.7701	7.89063	2.33207	1.30609	0.245188	0.609637
DND1	group1	33.6669	5.34414	1.78895	2.08796	3.17221	1.2715	2.89875
LHX2	group1	24.1809	5.35491	3.00327	7.98222	3.77596	5.69603	0.178027
JOSD2	group1	29.6802	2.07075	1.07038	0.630782	1.62058	1.7042	13.3756
FAM172BP	group1	18.0228	16.839	10.8599	1.96434	2.08414	0.376858	0
LOC100616530	group1	11.4904	13.4119	12.2755	4.65572	3.53003	3.26066	1.48712
MGRN1	group1	29.813	7.67383	8.04987	2.01754	0.858161	0.195219	1.46238
MTOR	group1	11.3836	8.8092	9.25303	4.05306	1.98569	1.89219	12.6662
MRE11A	group1	11.656	11.119	10.3513	3.21177	3.23535	1.13637	9.29826
KIAA1598	group1	15.2384	10.4907	7.87934	3.35353	4.44403	3.80301	4.77033
DAZL	group1	15.8755	16.804	8.61865	4.60437	3.58403	0.357127	0.119025
PTPN1	group1	20.9573	7.31906	5.72509	3.1265	4.16686	2.27321	6.37193
FAM114A2	group1	13.4942	8.71881	6.68784	4.26362	6.53856	4.09567	6.12933
LIPG	group1	29.5521	9.48321	6.60854	2.70414	1.05554	0.506039	0.0148433
ARFGEF2	group1	14.6245	9.74535	6.54687	3.74771	2.87943	3.20044	9.10776
PLIN5	group1	38.2069	5.68708	4.67734	0.656039	0.560128	0.0551691	0
YTHDF3	group1	12.9748	6.03818	3.75343	8.26206	8.34407	3.60393	6.85421
ASAP1	group1	15.7417	9.64817	5.91798	2.36391	2.81806	1.37347	11.8886
PLAA	group1	10.9032	9.33636	8.19533	3.91515	5.63805	1.62076	10.1105
PRDM2	group1	16.9724	12.345	9.08822	4.03937	2.58751	1.17421	3.45985
PLEKHA7	group1	24.4355	10.0534	8.8886	1.41225	0.551933	0.367432	3.89459
GOLGA2P5	group1	31.448	8.42921	6.52422	0.607017	1.2253	0.121318	1.23645
ZNF549	group1	16.1337	12.1615	8.15891	2.80893	3.99247	2.34628	3.9869
FGFR1OP2	group1	16.2111	5.69968	2.36508	9.99634	7.8577	2.44864	5.00968
HABP4	group1	28.6863	8.23794	5.53441	2.43519	1.45112	2.4878	0.750705
OR51B5	group1	12.8986	11.3229	8.23881	7.60802	6.94356	2.25301	0.305446
PYGO2	group1	14.1461	12.948	7.06397	0.908806	2.82386	2.90234	8.75167
FASTKD1	group1	9.00969	9.73198	7.24946	2.02791	0.507638	4.62028	16.3634
GOLPH3L	group1	12.0449	12.6687	8.73569	1.07431	1.88949	1.48999	11.6039
NDNL2	group1	21.472	6.49856	5.15011	1.13072	2.2379	3.14238	9.86881
PXDN	group1	29.9443	10.0866	7.00742	1.072	0.506514	0.365451	0.438006
CDS1	group1	18.3167	11.2307	5.14511	2.04242	0.839111	0.498115	11.3269
ORC2	group1	15.3586	6.47966	6.86112	2.60036	7.5585	3.91098	6.6121
RNF19A	group1	21.4064	10.6184	6.08733	5.08286	3.15631	1.55087	1.47546
OR1N1	group1	8.2358	18.8944	15.8625	0.951035	0.234268	0.0969802	5.09449
FOXO3	group1	25.4204	10.9837	6.12008	2.69045	1.67766	1.14051	1.28079
PHYHD1	group1	25.9412	4.75605	4.92754	0.902112	2.93932	0.228562	9.55778
CHEK2P2	group1	35.0363	6.75796	3.57222	0.636779	3.17507	0	0.0714658
OGT	group1	10.8768	9.84236	5.37857	3.00264	5.67942	3.92317	10.4334
VCPIP1	group1	17.6283	11.4164	7.3341	5.98224	3.32305	1.01786	2.43184
MXD4	group1	33.6558	6.55082	4.57167	1.07058	0.529332	0.902401	1.85203
ZMYM5	group1	19.6718	11.7803	7.27438	3.99941	3.60958	1.32827	1.38358
TMEM74	group1	22.0134	11.44	8.86686	3.07477	1.82492	1.26186	0.507276
ZNF107	group1	7.72406	12.8779	9.44956	6.46329	7.11991	3.38034	1.97116
BDH2	group1	22.3171	11.1176	8.53627	2.62705	1.83547	0.18992	2.3493
TRAF3IP1	group1	20.8271	9.63209	6.91102	2.88447	2.41452	1.3906	4.89571
HSPBAP1	group1	14.7189	14.6028	11.3761	1.83661	2.29484	2.06837	2.05199
PCOLCE2	group1	24.9426	9.89713	8.83019	1.60805	1.49743	1.11343	1.0391
MITF	group1	23.3929	12.0519	6.26471	2.95403	1.73854	0.680684	1.84305
TRIM37	group1	14.3632	11.1711	7.6135	2.44868	1.95974	1.34389	9.95444
ATXN7L3B	group1	18.3509	10.2788	8.32876	1.96563	2.94856	1.15933	5.77872
ZCWPW1	group1	17.2216	13.475	9.41506	4.84722	2.91012	0.435615	0.457074
SKOR1	group1	27.7448	8.13639	8.80202	2.11051	1.8198	0.0517849	0.0665191
FBXL7	group1	23.6295	16.5688	6.43119	1.2869	0.508681	0.035151	0.255322
MOSPD3	group1	22.264	4.07912	4.75968	1.14433	4.92168	2.96956	8.49915
ROCK1	group1	14.524	7.63861	3.13691	7.93611	5.81115	3.48427	6.06069
TSC22D2	group1	20.6748	9.16485	7.67918	5.17748	2.72788	0.745976	2.30451
TMEM123	group1	10.058	12.4287	9.63069	8.3616	4.32654	0.754202	2.81835
SLC15A4	group1	11.8753	9.91235	8.85139	0.408252	0.611664	0.904396	15.8082
KLHL36	group1	28.6609	3.8126	3.15671	1.48791	0.998733	0.671778	9.57056
PARS2	group1	12.7143	11.6182	9.4916	1.70619	3.97233	1.72146	7.13037
ZRSR2	group1	20.0082	9.09474	9.51739	2.71107	5.21902	1.37668	0.422823
UBLCP1	group1	16.7372	12.4027	10.0363	3.03304	1.4326	1.73594	2.96216
SSX2IP	group1	12.829	11.153	6.68507	2.72515	8.57996	5.03744	1.24052
MAP7	group1	18.2188	6.5685	7.02004	3.27115	2.16346	1.31469	9.68098
ZNF77	group1	13.0894	11.2646	7.03646	5.51613	5.89424	1.25135	4.10693
C19orf67	group1	23.2015	10.4946	10.4534	2.69184	1.01022	0.298977	0
ZNF559	group1	20.7317	9.75184	6.51078	0.538645	3.27127	3.3752	3.97083
NCOA2	group1	19.771	11.0441	8.18837	4.78807	2.30478	0.769216	1.23171
TMEM131	group1	31.2327	6.28578	3.43924	0.817734	0.922709	0.953435	4.43661
UBA5	group1	15.8897	11.1495	8.63732	2.63303	1.83294	1.49754	6.44287
ADAM17	group1	18.7413	9.84697	6.44064	3.94082	1.76822	1.80129	5.48774
SUCO	group1	20.6913	14.0504	7.17951	1.86568	1.07754	0.663569	2.47158
SIGLEC10	group1	17.0014	13.0333	12.5586	2.59927	2.08987	0.37626	0.322805
TMEM206	group1	20.1785	9.51219	6.56195	0.983828	2.91826	0.880923	6.94018
UBE2O	group1	24.8796	4.28707	4.52496	2.02454	3.24358	1.43586	7.48967
HOXA7	group1	35.5234	5.5296	5.14505	0.782162	0.635503	0.101352	0.101843
C20orf96	group1	15.541	11.7466	12.5122	2.80736	3.59944	0.178203	1.429
WDR7	group1	17.8792	11.6494	9.91361	2.48814	1.01906	1.32095	3.4595
METTL14	group1	13.8801	8.81448	7.49434	3.81521	3.61784	2.93533	7.09116
GPALPP1	group1	16.3614	8.30639	6.68653	6.88264	3.77316	2.05106	3.47894
GPD2	group1	9.66128	8.04636	6.55367	5.67589	2.15676	0.835059	14.5975
SCOC	group1	17.9917	12.1298	7.84704	2.5302	1.628	1.38651	3.99717
DNAJB9	group1	17.5239	5.74339	2.87673	7.20456	8.61144	3.14478	2.36264
PER2	group1	30.0459	7.22353	5.70896	1.4954	2.0422	0.505495	0.380542
SH2B1	group1	27.9812	6.10848	3.29748	0.323364	2.9236	1.19262	5.5536
PLA2G4C	group1	11.1519	10.0816	10.6329	7.09587	8.18161	0.226107	0
SECISBP2L	group1	21.0803	11.2464	7.25694	3.41603	2.09563	0.28793	1.976
WFS1	group1	22.2304	7.28683	8.65266	1.52843	1.40801	0.617303	5.62371
C1orf53	group1	38.5765	1.48661	0.966865	0.222665	0.0244883	0.0333369	6.00163
PIWIL2	group1	15.6874	9.02769	6.57131	2.29112	3.14039	4.90218	5.68761
RCCD1	group1	16.3839	9.36423	9.32094	1.01612	1.52545	1.41927	8.27011
TAOK1	group1	14.9596	9.59657	5.03424	5.00756	2.72773	2.29898	7.66007
STXBP2	group1	31.6188	3.16341	2.19286	0.649085	0.785141	0.857594	7.98333
CISH	group1	22.4225	7.4877	4.15211	2.37008	2.1479	4.09552	4.54544
ZNF354A	group1	22.2468	9.30868	6.70829	1.87566	2.89264	2.09195	2.05652
TMEM216	group1	12.9791	10.9746	9.43765	1.28979	1.88634	1.3172	9.27074
SH2B3	group1	18.3456	10.9896	4.89751	1.41036	3.1565	1.71241	6.60101
SLC38A7	group1	16.5112	8.22659	7.28714	1.61931	1.00781	1.24361	11.214
SLC33A1	group1	18.6964	9.98328	6.80775	1.49342	4.37617	2.32591	3.42353
RPRD2	group1	20.823	9.51236	8.02004	2.08546	2.78785	0.801945	3.0413
TBC1D31	group1	15.2613	13.1632	8.52005	4.07975	1.6957	0.882117	3.44911
YAP1	group1	11.7868	10.1557	5.54757	3.91516	4.11514	1.98512	9.4881
CD59	group1	10.8604	10.2404	7.39711	3.64787	4.50723	1.08623	9.22167
USP21	group1	15.1059	9.88635	10.8525	1.8327	4.2448	0.863503	4.12944
AFAP1	group1	24.4044	7.69908	8.8951	1.81777	1.60449	0.478901	1.96228
MED13L	group1	11.5645	8.59928	7.17491	2.79472	5.19192	2.6891	8.83859
SEPN1	group1	19.9624	7.81008	5.13502	1.69873	2.04105	0.0991471	10.0645
HMG20A	group1	11.9014	9.12318	7.39607	1.60165	4.41372	1.70348	10.5714
LMO1	group1	35.0891	6.0209	3.67814	0.457111	0.172818	1.26719	0
GRK5	group1	7.97469	10.7559	12.0944	4.18847	3.10417	3.93811	4.62499
ELOVL4	group1	14.5747	13.579	8.86195	6.92005	1.82858	0.441769	0.470536
ZNF217	group1	14.1236	5.46756	3.01874	8.75337	4.91827	5.59394	4.76464
NET1	group1	16.8772	6.22396	3.84665	3.74858	5.59357	1.57584	8.74133
RAD17	group1	8.29706	9.28245	5.94979	3.22688	7.66851	2.75085	9.40741
LINC00665	group1	31.0735	7.56641	4.60591	0.642911	0.589436	0.333717	1.75217
FSTL4	group1	21.6137	9.2759	10.9645	2.53888	1.72051	0.227573	0.123894
SYNM	group1	27.5561	9.42641	5.39507	2.13412	1.37973	0.253117	0.319604
EFCAB11	group1	19.2609	10.5759	6.54509	2.34898	3.51755	1.58623	2.59678
DAB2IP	group1	28.5416	6.90086	4.56334	0.740534	0.483352	0.267792	4.89519
ANKRD6	group1	19.8794	7.94044	9.07271	5.0725	1.90469	0.301722	2.2111
G6PD	group1	22.9521	4.59698	4.05364	1.13999	2.20749	1.01827	10.3857
RAB3GAP1	group1	15.2105	11.6742	8.06062	3.01541	2.80805	1.35789	4.22097
TMEM231	group1	25.5496	8.28809	6.56548	1.04295	2.41115	0.037991	2.35363
HVCN1	group1	13.8926	8.25828	7.88482	3.10634	3.89807	8.86874	0.318198
[truncated: 11,001 more rows]
