# Supplementary material for: Tracing the expression of circular RNAs in human pre-implantation embryos
Source: Genome Biol. 2016 Jun 17;17:130. doi: 10.1186/s13059-016-0991-3 (PMC4911693; doi:10.1186/s13059-016-0991-3)
Supplement: Additional file 4: Table S3. — Sequencing statistics and circRNA candidates of hESCs in this study. (XLS 77 kb) [file 13059_2016_991_MOESM4_ESM.xls]

## Sheet: Sequencing Statistics Summary
Samples	HTSeq_Refseq_Reads	ERCC copy number added	RFP copy number added	GFP copy number added	CRE copy number added
ten-hESCs-1	14183392	300000	200000	20000	2000
ten-hESCs-2	13658320	300000	200000	20000	2000
ten-hESCs-3	10193770	300000	200000	20000	2000
ten-hESCs-4	17685300	300000	200000	20000	2000

## Sheet: CircRNA candidates in hESCs
chrom	begin	end	strand	Gene symbol	Junction reads count
chr16	70294946	70302282	-	AARS	11
chr12	81503338	81545875	+	ACSS3	21
chr8	6582390	6605349	+	AGPAT5	47
chr9	88211276	88248289	-	AGTPBP1	10
chr6	131466424	131490413	+	AKAP7	26
chr18	9182379	9221997	+	ANKRD12	10
chr10	27337729	27337908	-	ANKRD26	36
chr5	115202366	115205825	+	AP3S1	5
chr14	31535331	31542179	+	AP4S1	3
chr6	101246588	101253756	-	ASCC3	81
chr12	111951160	111993723	-	ATXN2	38
chr20	54956488	54961589	-	AURKA	24
chr10	13534610	13542080	-	BEND7	27
chr17	65971887	65972074	+	BPTF	9
chr21	40619626	40630598	-	BRWD1	115
chr11	76162901	76183884	+	C11orf30	6
chr10	70497601	70507323	+	CCAR1	6
chr1	93687165	93730458	+	CCDC18	32
chr7	56123316	56126395	+	CCT6A	2
chr8	25319569	25361060	+	CDCA2	34
chr7	40027197	40087476	+	CDK13	16
chr17	62521887	62525545	+	CEP95	33
chr5	98209296	98215432	-	CHD1	4
chr20	40143443	40179999	-	CHD6	6
chr9	36197547	36204176	+	CLTA	10
chr5	115469764	115469875	+	COMMD10	42
chr12	69644908	69656342	+	CPSF6	21
chr11	107916996	107925682	+	CUL5	13
chr6	46554813	46610035	-	CYP39A1	23
chr4	52729602	52744020	+	DCUN1D4	5
chr3	196857397	196876667	-	DLG1	10
chr1	225140371	225161855	+	DNAH14	2
chr15	65790201	65808129	-	DPP8	9
chr17	45438743	45456619	+	EFCAB13	17
chr8	109462051	109468159	+	EMC2	9
chr18	2890558	2892484	+	EMILIN2	2
chr6	532468	637861	-	EXOC2	18
chr4	187584452	187630999	-	FAT1	7
chr4	187627716	187630999	-	FAT1	6
chr11	92085261	92088570	+	FAT3	55
chr7	102665509	102669865	-	FBXL13	8
chr5	108103793	108219219	+	FER	23
chr12	95602618	95605043	-	FGD6	13
chr8	38282026	38315052	-	FGFR1	55
chrX	130883333	130928494	-	FIRRE	15
chr1	42647587	42776781	-	FOXJ3	47
chr3	155628480	155643155	+	GMPS	5
chr5	56531792	56557109	+	GPBP1	22
chr13	45725821	45781640	+	GTF2F2	6
chr14	31582309	31583546	-	HECTD1	12
chr14	31596990	31641328	-	HECTD1	21
chr3	148763866	148793834	-	HLTF	63
chr8	28821327	28837673	+	HMBOX1	24
chr1	21097422	21100103	-	HP1BP3	28
chr1	21103089	21103243	-	HP1BP3	13
chr6	82923943	82930430	-	IBTK	26
chr7	104714065	104717880	+	KMT2E	22
chr5	145547690	145552337	-	LARS	53
chr12	65604705	65612399	+	LEMD3	133
chr15	23108751	23114292	-	LOC283683	17
chr3	197541778	197559188	+	LRCH3	4
chr1	117944807	117948267	+	MAN1A2	26
chr1	117944807	117963271	+	MAN1A2	24
chr14	50923233	50930851	-	MAP4K5	19
chr10	27458872	27460012	+	MASTL	8
chr11	93523739	93535138	+	MED17	34
chr18	19345732	19359646	+	MIB1	58
chr18	19345732	19399607	+	MIB1	8
chr7	131071878	131084192	+	MKLN1	12
chr6	168265230	168303066	+	MLLT4	26
chr7	24663284	24708279	+	MPP6	13
chr7	24663284	24720139	+	MPP6	2
chr9	103261046	103279053	+	MSANTD3-TMEFF1	2
chr1	6592027	6593501	-	NOL9	7
chr5	170819713	170819982	+	NPM1	2
chr13	25051838	25052414	-	PARP4	14
chr13	100909848	100925600	+	PCCA	12
chr5	125939261	125939875	+	PHAX	7
chr18	39623696	39629569	+	PIK3C3	3
chrX	24859768	24906239	+	POLA1	23
chr8	48730010	48736557	-	PRKDC	23
chr1	171481170	171486953	+	PRRC2C	5
chr14	58714467	58724716	+	PSMA3	58
chr8	141810557	141900868	-	PTK2	12
chr7	105121498	105122887	-	PUS7	19
chr3	110830876	110845182	+	PVRL3	43
chr11	32948702	32956981	+	QSER1	33
chr5	68666861	68692373	+	RAD17	68
chr1	8716031	8716500	-	RERE	13
chr16	74660240	74670475	-	RFWD3	5
chr18	33606862	33613800	-	RPRD1A	28
chr11	77394754	77404656	-	RSF1	20
chr15	41745098	41762590	+	RTF1	19
chr13	23927923	23949408	-	SACS	34
chr19	5598803	5604947	-	SAFB2	18
chr14	31139461	31144271	+	SCFD1	40
chr12	100676720	100691953	+	SCYL2	8
chr7	45776385	45798773	-	SEPT7P2	23
chr10	52220432	52226692	-	SGMS1	100
chr10	112723882	112745523	+	SHOC2	31
chr6	74345104	74346430	-	SLC17A5	17
chr3	27459976	27493989	-	SLC4A7	6
chr3	57846425	57882659	+	SLMAP	3
chr19	11105503	11114073	+	SMARCA4	19
chr17	20107645	20109225	+	SPECC1	9
chr14	64465631	64489581	+	SYNE2	6
chr8	120800577	120810086	-	TAF2	18
chr20	13509079	13550233	-	TASP1	3
chr8	124153000	124157095	+	TBC1D31	35
chr8	54896922	54923052	-	TCEA1	2
chr10	70404454	70406762	+	TET1	25
chr13	114149816	114193822	+	TMCO3	33
chr11	9308001	9316934	-	TMEM41B	39
chr13	101308634	101322823	-	TMTC4	23
chr7	23552512	23562051	-	TRA2A	6
chr21	45472160	45483666	+	TRAPPC10	2
chr17	57128574	57134415	-	TRIM37	40
chr3	142455220	142467302	+	TRPC1	9
chr18	21644103	21649235	+	TTC39C	30
chr15	43242459	43258484	-	UBR1	23
chr1	62905469	62908990	+	USP1	6
chr16	84773914	84779279	+	USP10	30
chr1	22041881	22048257	-	USP48	46
chr13	41639151	41650373	+	WBP4	2
chr14	102661274	102676199	+	WDR20	48
chr4	1902352	1906105	+	WHSC1	45
chrX	54275129	54285771	-	WNK3	57
chr5	82400728	82407022	+	XRCC4	20
chr20	21306916	21349228	+	XRN2	33
chr11	130130750	130131824	-	ZBTB44	29
chr12	72036215	72038098	-	ZFC3H1	52
chr15	42729429	42738856	-	ZNF106	31
chr19	52380534	52384130	-	ZNF577	2
