# Supplementary material for: Tracing the expression of circular RNAs in human pre-implantation embryos
Source: Genome Biol. 2016 Jun 17;17:130. doi: 10.1186/s13059-016-0991-3 (PMC4911693; doi:10.1186/s13059-016-0991-3)
Supplement: Additional file 5: Table S4. — CLR value of circRNA during human pre-implantation development. The log2-transformed values of CLR for all circRNA hosting genes at all developmental stages were listed. NAN means this hosting gene have not circRNA reads at this stage. (XLSX 245 kb) [file 13059_2016_991_MOESM5_ESM.xlsx]

## Sheet: merge_exon.statInfo.JuncRatio.s
Gene symbol	Group ID	Oocyte	Zygote	2-Cell	4-Cell	8-Cell	Morula	Early Blastocyst	Blastocyst	Hatched Blatocyst	ICM	TE
PABPC1	group1	nan	nan	-9.38299	-10.0956	-10.0505	nan	-11.2671	-13.3783	nan	-12.5376	nan
BAZ1A	group1	-6.86233	-7.90899	-5.31704	-6.05298	-5.29571	-4.34685	-4.63225	-4.50308	nan	-5.47721	nan
PRRC2C	group1	nan	-8.08615	-5.83439	-4.94928	-4.25897	-3.77364	-4.57136	-4.94009	-4.89147	-5.8801	nan
MED13	group1	-5.15922	-6.20759	-5.61589	-5.14835	-4.83921	-4.08362	-3.52513	nan	nan	-8.02397	nan
CPSF6	group1	nan	-4.70194	nan	-2.11076	-6.51639	-5.61121	-6.29697	-8.39394	nan	-6.56373	-7.37941
BRDT	group1	nan	-6.17782	-3.0406	-5.75816	-5.52083	-5.71285	-6.971	nan	-3.46101	-5.1539	nan
TAX1BP1	group1	-7.48367	-9.2543	-7.55261	-6.40319	-4.55744	-4.90194	-4.08898	-3.55889	-2.82628	nan	nan
PPFIA1	group1	-6.11941	-7.69883	-6.90175	-4.36499	-5.96168	-2.36534	-3.11709	nan	nan	-5.57375	-5.37654
RANBP9	group1	-7.27763	-6.70278	-6.02898	-3.97888	-3.72995	-2.87778	-3.32352	nan	nan	-6.80701	nan
CCAR1	group1	nan	-4.0945	-6.41084	-3.3934	-4.92198	-3.12507	nan	-4.00152	nan	-5.31725	nan
SNX6	group1	-3.32352	nan	-4.06234	-4.30827	-4.42231	-3.63529	-5.76965	nan	nan	-4.58646	nan
SMC1A	group1	-3.58653	-5.4027	-6.41927	-5.5838	nan	nan	-2.809	nan	nan	-3.73853	nan
CLIP1	group1	-6.47624	-6.50452	-4.53751	-4.41562	-3.68077	-2.39812	-4.75639	-6.13069	-2.66463	-5.66233	nan
WDHD1	group1	nan	-3.32352	-5.04587	-5.49334	-4.21451	-2.58466	-5.02384	-3.85953	nan	nan	nan
SYNE2	group1	-6.56467	-6.32886	-5.54479	-4.83888	-3.76143	-3.43393	-2.69602	-2.41675	nan	-4.70194	nan
FAM188A	group1	-5.35471	-6.79629	-5.85511	-4.3724	-4.37284	-1.78947	nan	-3.51815	nan	-4.04592	nan
MAPKAP1	group1	-5.88498	-5.57169	-5.57313	-3.12173	-2.43754	-2.75287	-3.72264	-6.54066	-3.75643	-4.55261	nan
PLEKHA5	group1	-3.73853	-5.58645	-6.75639	-2.69149	-4.17137	-3.39339	-3.46101	-3.52513	nan	nan	nan
RABEP1	group1	-5.22084	-4.32521	-3.39893	-4.25249	-3.43754	-2.74196	-3.97116	nan	-2.66463	nan	-5.00149
RALBP1	group1	-4.17143	-3.97116	-6.03125	-3.68018	-2.75642	-2.11725	-4.38001	nan	-3.46101	nan	-5.5713
TBC1D1	group1	-6.06617	-6.73985	-6.19484	-5.98925	-4.26018	-0.855023	-2.96893	nan	nan	-5.47721	nan
AKAP13	group1	-5.36208	-6.70997	-5.68771	-4.16514	-3.46054	-2.17179	-4.24945	-2.17169	nan	nan	nan
PHF14	group1	-5.01631	-5.18876	-4.64297	-3.74764	-3.06176	-2.59206	-2.61809	-2.8641	-3.30001	-4.68238	-3.95573
LARP1B	group1	nan	-3.62047	-1.58675	-4.55632	-4.27502	-5.15205	-4.42092	nan	-2.90853	-4.35905	nan
MSH3	group1	-4.88052	-5.01282	-4.26162	-4.10235	-3.32388	-2.48724	-2.69266	-3.01885	nan	-3.32352	nan
ZC3H13	group1	-6.06754	-6.86558	-4.71717	-4.10205	-4.29045	-3.29139	-3.84954	-4.85143	-2.2905	-1.17201	nan
MGEA5	group1	-4.04592	-4.2127	-5.07474	-3.53806	-3.41159	-5.03584	-3.31034	-2.54676	nan	-2.17169	nan
CCSER2	group1	-4.50373	-4.83355	-4.66265	-2.94409	-2.54959	-2.23926	-4.36409	-2.52526	nan	-6.78929	nan
TOP1	group1	-5.56623	-5.46514	-6.02264	-4.30233	-3.91301	-1.51386	-2.47564	-3.17153	nan	nan	nan
CSPP1	group1	-4.80884	-5.46271	-3.04504	-5.10516	-3.78402	-2.96609	-2.26161	-2.99719	nan	-2.70211	nan
ZNF532	group1	nan	-4.74975	-5.53355	-2.81323	-3.65099	-1.4016	-3.27853	-3.04601	nan	-5.39378	nan
FUT8	group1	-5.22026	-5.26526	-5.17284	-3.24894	-2.55591	-2.13174	-2.32365	-3.46101	nan	nan	nan
RARS	group1	-3.42713	-3.80954	-2.86065	-2.39272	-2.79351	-2.09959	-3.64683	nan	-5.49334	-5.52501	nan
ERC1	group1	-4.06702	-4.88742	-4.58862	-4.20358	-4.27983	-2.53104	-1.21029	-2.6726	nan	nan	-3.46101
CCDC91	group1	-5.3537	-5.66539	-5.02389	-4.03844	-3.7369	-2.3194	-1.22445	-3.95573	nan	-1.8763	nan
DPP8	group1	nan	-3.68537	-3.6526	-3.17715	-3.3801	-1.52919	-3.46101	nan	nan	-3.80889	nan
VRK1	group1	-4.81447	-3.77374	-3.52817	-1.75957	-2.10855	-1.74933	-4.01803	-4.41089	nan	-5.38227	nan
DCP2	group1	-4.9341	-5.44867	-4.57513	-3.44554	-3.92732	-1.87413	-1.06472	-2.80824	nan	nan	-4.08898
MYO9A	group1	-5.12489	-5.76557	-3.88743	-3.80045	-3.15006	-2.07449	-1.4614	-2.58665	nan	nan	nan
DNAJC1	group1	-3.85577	-4.25292	-3.27233	-2.73979	-3.0563	-2.20155	-1.34993	-3.88907	nan	-3.52513	nan
DIAPH3	group1	-4.04841	-4.17195	-3.13775	-2.74849	-2.33739	-2.10663	-3.76287	-2.34977	nan	-2.72413	nan
CPED1	group1	-4.02504	-4.44937	-3.82017	-3.73181	-4.09393	-2.4397	nan	-1.80921	nan	-1.32395	nan
HOMER1	group1	-4.68638	-5.15981	-3.14421	-2.54678	-1.2093	-1.58315	-3.06162	-4.9275	nan	nan	nan
KIF20B	group1	-6.55637	-5.54173	-5.58408	-4.23312	-3.07164	-0.417561	-1.80921	-2.73862	-2.66463	-2.75091	nan
BPTF	group1	-3.77889	-4.51626	-2.1698	-2.78199	-3.70053	-2.90873	-1.44254	-1.70233	-3.02513	-4.17143	nan
NIPBL	group1	-3.74117	-6.01141	-4.69399	-2.49075	-3.5024	-1.04396	-1.58688	nan	nan	-3.04254	nan
SDCCAG8	group1	-4.36726	-3.75043	-2.77311	-3.47236	-2.18358	-1.39696	-2.23087	-3.70198	nan	nan	-2.41675
MPP6	group1	-2.0018	-1.50784	-1.84185	-1.9081	-2.33193	-3.59559	-4.52341	-6.30524	nan	-6.15793	nan
HP1BP3	group1	-1.00216	-3.03528	-0.713697	-3.87202	-3.25158	-4.40113	-4.83943	nan	nan	-5.95566	nan
PTK2	group1	-3.4682	-3.37397	-2.88599	-1.58718	-2.7847	-2.19984	-2.05242	nan	nan	-3.55336	nan
DYM	group1	-4.09177	-5.13599	-4.93105	-3.19296	-2.83422	-0.34075	-1.58688	-3.32352	nan	nan	nan
TASP1	group1	-1.31722	-2.90136	-4.50073	-2.11319	-2.44374	-2.98215	-2.55542	-4.8344	nan	-2.17169	nan
ARHGAP10	group1	-3.57614	-4.84906	-4.35636	-4.00329	-3.61157	-2.41541	-2.44482	-1.54942	-1.32395	-1.32395	nan
CHD2	group1	-3.32352	-4.95221	-6.44436	-2.25111	-2.94625	-0.120388	nan	-2.70211	nan	-2.46114	-2.83933
RNF111	group1	-1.8763	-6.9916	-2.65118	-4.778	-3.86023	-2.49358	-1.4614	nan	nan	-1.22445	nan
ANKRD26	group1	-5.53589	-2.71012	-1.86518	-3.08708	-0.962039	nan	-3.00162	nan	nan	-2.77349	nan
LRCH3	group1	-6.18142	-5.68644	-4.49562	-3.12774	-3.78771	-1.6096	-0.324525	nan	nan	-1.32395	nan
BACH1	group1	-5.00047	-5.63031	-4.18101	-3.07954	-3.09076	-1.31726	-0.816706	-1.52831	nan	-2.16305	nan
ATRX	group1	nan	-5.04587	-5.07652	-3.14827	-1.97144	-0.702771	-1.35564	nan	nan	-3.75643	nan
ZMYM2	group1	nan	-7.32342	-4.67957	-5.45517	-4.15907	-0.69388	0.318685	-3.17153	nan	nan	-3.24952
SLC4A7	group1	-2.75655	-6.28161	-5.67233	-5.03314	-3.18059	-0.418345	-1.26507	nan	nan	-1.4614	nan
KMT2E	group1	-4.75639	-4.24346	-3.34057	-2.38934	-1.91015	-0.509502	nan	-2.08925	nan	-2.58665	nan
CUX1	group1	-3.97118	-5.15124	-5.17448	-3.46506	-3.19441	-0.00598986	-2.36737	nan	nan	-0.790773	nan
UBAP2	group1	-1.56197	-2.92611	-2.49037	-2.77779	-2.50966	-2.66349	-2.37972	-2.24943	-1.41702	-3.14276	-2.13355
TJP1	group1	-4.08498	-3.84322	-2.67211	-2.50728	-2.21713	-1.1713	-0.53099	-2.22738	nan	-3.58653	-2.73862
SETD3	group1	nan	-4.31464	-2.50048	-0.874094	-3.6812	-1.29558	-0.20914	-5.74291	-3.80889	-3.73772	nan
SCAPER	group1	-5.28524	-5.57982	-4.8115	-4.11533	-1.93316	-1.68906	-4.13273	0.995681	nan	nan	-1.67997
INADL	group1	-3.61037	-3.73088	-1.91044	-2.60027	-1.97424	-1.41756	nan	-1.58688	nan	-2.38973	nan
APC	group1	-3.97646	nan	-4.48738	-2.89507	-2.2627	-1.80921	-1.22445	-1.22445	nan	nan	nan
MGA	group1	-6.27757	-3.47352	-4.06042	-3.64527	-3.08718	-0.918495	0.259867	nan	nan	-2.2172	nan
ERICH1	group1	-2.52299	-3.76297	-1.99473	-0.022534	-0.818387	-1.42092	-2.60259	-5.64532	nan	-5.31737	nan
MAN2A1	group1	-1.73884	-1.50721	-0.874344	-1.85748	-2.73319	-1.63997	-3.39389	nan	nan	-4.46095	nan
EMILIN2	group1	-4.46095	-4.6968	nan	-4.92271	-4.43362	-0.410342	0.995681	-2.70211	nan	nan	nan
STRN3	group1	-3.01954	-2.34272	-2.22358	-1.81177	-0.887928	-1.36304	nan	-3.29588	nan	-1.8994	nan
RABGAP1L	group1	-4.5561	-4.89091	-3.91117	-2.04887	-1.11171	-0.852269	-1.39431	-1.00216	nan	nan	nan
WHSC1	group1	-4.17877	-5.31093	-4.45097	-3.74284	-2.56037	-0.660341	-0.409154	-0.233153	nan	nan	nan
RNF17	group1	-2.96511	-5.32342	-4.40632	-4.2964	-3.56478	-2.25271	-2.11725	nan	nan	9.96578	nan
DOCK1	group1	-2.01207	-2.16885	-1.45512	-1.57395	-0.575612	-1.58394	-2.85535	-3.20324	nan	-2.90853	nan
RAPGEF6	group1	-4.73985	-4.29705	-4.85949	-2.6287	-1.64155	0.283364	-0.324525	-1.80921	nan	nan	nan
UPF2	group1	nan	-2.92869	-0.850238	-3.01381	-3.60236	-2.76948	nan	0.318688	nan	-2.17169	nan
VPS13B	group1	-2.34889	-2.61652	-2.23056	-2.339	-1.32764	-1.59271	-0.981942	-1.22445	nan	-2.32365	nan
MAN1A2	group1	-2.39653	-3.26386	-1.71667	-1.78189	-0.977162	-1.86908	-2.03121	1.21759	-2.58665	-4.33253	-3.23671
CAMSAP1	group1	-1.6256	-3.70126	-3.50606	-4.31391	-2.2648	-1.36083	-0.587365	nan	nan	-0.00288251	nan
ANKRD12	group1	-1.12164	-1.58513	-0.525193	-2.25098	-2.49704	-0.973503	-1.64462	-2.94022	nan	-3.58653	nan
DLG1	group1	nan	-5.08097	-3.70885	-3.24134	-2.52852	0.335669	0.100104	-1.32395	-2.46114	nan	nan
AKT3	group1	-2.19381	-2.53686	-2.62212	-3.31422	-3.32567	-2.48825	-2.4208	-0.481297	nan	0.888969	-1.22445
RHOBTB3	group1	-4.96737	-4.72647	-4.17052	-3.02332	-1.68003	-1.10487	-0.18755	0.733124	nan	nan	nan
CDK13	group1	-4.8344	-3.54967	-1.09099	-2.71878	-0.00468434	0.431448	-2.70211	nan	-1.58688	-1.73306	-2.70211
CEP192	group1	nan	-3.49844	-3.28453	-1.52904	-1.11907	-0.842768	-1.17573	-1.32395	nan	nan	nan
SPECC1L	group1	-1.30459	-4.41655	0.128226	-1.73535	-4.00152	-1.33874	nan	-1.32395	nan	-3.08908	-0.587365
ARHGAP5	group1	-0.790773	-0.169038	-0.499535	-1.08699	-1.94263	-2.90853	-4.6162	-2.17169	-0.00288251	-2.46114	-3.64542
EHMT1	group1	nan	-3.58653	-4.4698	-3.08692	-1.47781	-0.766402	nan	-1.00216	-0.00288251	-0.587365	nan
ASH1L	group1	-1.80921	-2.52042	0.691812	-1.37964	-2.47311	-0.2192	-1.89764	-1.00216	nan	-2.78381	-3.62998
TMCC1	group1	-3.54221	-4.21532	-3.60873	-1.46621	-1.71273	-1.11759	1.5792	-1.00216	nan	nan	nan
HPS5	group1	nan	-4.25935	-4.09789	-3.41039	-2.07161	0.718081	1.73073	nan	nan	-3.42875	nan
SPECC1	group1	-4.13827	-4.08742	-5.33562	-3.72873	-2.80352	-0.820421	0.995678	-1.05658	-0.805577	-0.352984	-0.149453
CDYL	group1	-1.13549	-1.34949	-0.883466	0.0328899	-0.478913	-1.03598	-1.62973	-3.52851	-1.58688	-4.82558	-1.67997
NR3C1	group1	nan	-4.60506	-3.13911	nan	-2.03422	-1.70233	-0.389566	0.995681	nan	nan	nan
EPB41L2	group1	-4.65888	-4.5742	-4.94145	-3.52887	-2.81685	-1.76248	0.411678	1.9928	nan	0.606412	nan
RNGTT	group1	nan	-2.41675	0.995681	-1.74754	-2.72792	-0.585416	-1.35564	nan	nan	-2.70211	nan
ARHGAP12	group1	nan	-3.94299	-3.94638	-2.3169	-1.58252	2.00997	nan	-2.86774	-1.32395	0.733124	nan
CEP128	group1	-2.37074	-2.2852	-2.72094	-2.44944	-1.96859	-1.49049	-0.956313	nan	nan	9.96578	nan
MIB1	group1	-4.27692	-2.99012	-3.0744	-1.97576	-1.01152	0.11002	-1.5255	-1.00216	nan	-1.00216	1.9928
MLLT4	group1	-3.66452	nan	-1.20421	-1.32733	-1.11026	-0.714406	1.31689	nan	nan	-2.46114	-1.43808
CGNL1	group1	nan	-0.766984	-3.24952	-1.56763	-2.2046	-3.13089	-1.7674	9.96578	nan	nan	nan
CNTLN	group1	-2.56042	-2.41544	-2.07589	-1.72978	0.225776	-1.88032	0.803395	-0.00288251	nan	nan	nan
COCH	group1	-4.34438	-3.56622	-2.17127	-0.235993	-0.031786	0.879075	-0.526006	-1.22445	nan	nan	nan
PHEX	group1	-4.96064	-5.66444	-5.46849	-4.10518	-1.8508	-0.28732	-0.379157	nan	nan	9.96578	1.5792
RBM23	group1	-2.22414	-3.41662	nan	-0.928695	-0.6781	nan	nan	-0.00288251	nan	-0.00288251	nan
CDK5RAP2	group1	-1.44535	-2.16885	-1.78715	-2.01959	-0.693659	-0.961022	-1.31722	nan	nan	9.96578	-2.90853
UTRN	group1	nan	-2.60342	-0.0694453	0.125308	1.82651	-1.18556	nan	-2.70211	nan	-2.58665	nan
FHOD3	group1	-4.35052	-4.30907	-4.06088	-3.49762	-2.12795	-0.0230548	-0.895303	9.96578	nan	9.96578	nan
EML5	group1	-4.34414	-4.23555	-3.24385	-3.22362	-2.07546	-0.689775	1.49199	9.96578	nan	nan	0.995681
PRDM2	group1	nan	-0.172649	-0.925581	-1.78534	0.133948	0.995681	-1.32395	nan	nan	-3.77413	nan
HIPK3	group1	-1.22445	0.249385	0.33088	-3.06509	-4.84096	-0.563074	1.15289	-0.292127	-0.587365	-0.421242	-1.41702
FGGY	group1	-1.80501	-1.70227	-2.04156	-1.84225	-1.46969	-0.752279	-0.0486412	-0.00288251	9.96578	nan	nan
ATP9B	group1	0.406074	-0.569498	-0.939757	-1.74546	-2.0831	-1.79994	-3.32352	-0.243668	9.96578	nan	nan
TIAM1	group1	nan	-4.00152	0.995681	-1.0767	3.15557	nan	0.633747	-2.0018	nan	-5.79589	nan
DNAH12	group1	nan	-4.24945	-3.24952	-3.04205	-0.881451	-1.80921	9.96578	nan	nan	9.96578	nan
ZNF236	group1	nan	-2.23879	-0.587365	-0.225072	0.368662	nan	-1.41702	0.58136	nan	-0.739272	nan
PPP1R9A	group1	-0.492018	-0.760694	-0.604983	0.193548	1.10362	0.00308428	-3.32352	nan	nan	-0.739272	nan
VPS13D	group1	-2.809	-3.22399	-0.809623	nan	nan	-0.761286	2.31329	-1.90872	nan	9.96578	nan
TRAPPC9	group1	-1.30459	-2.16908	-2.4539	-1.41602	-1.98268	0.481969	2.79586	9.96578	nan	nan	nan
LRBA	group1	-1.00216	0.221748	1.62214	0.0762274	2.47674	9.96578	-1.37015	-3.17153	nan	nan	-2.0018
MYO16	group1	-0.413313	-2.82766	-1.98043	-1.1396	-0.688228	2.44001	2.31329	9.96578	nan	nan	nan
MYCBP2	group1	nan	-4.04592	-2.99732	-0.506128	1.91909	0.331162	1.25814	9.96578	nan	nan	nan
SOX5	group1	-0.953278	-1.35532	-1.11323	-1.89522	0.00295745	1.33372	1.15289	0.995681	9.96578	nan	nan
EFCAB13	group1	-0.243668	-0.389567	1.31689	0.194291	1.43716	-0.731184	0.995681	nan	nan	-1.00216	nan
L3MBTL3	group1	-2.17169	-1.24564	9.96578	-0.0661594	-0.830798	1.02664	9.96578	nan	nan	0.995681	nan
LOC643201	group1	0.614785	1.80088	2.3133	1.30014	0.742033	2.10277	2.3133	9.96578	nan	nan	nan
MELK	group2	-7.86886	-7.90046	-7.1358	-5.85946	-5.34206	nan	nan	nan	nan	nan	nan
CCZ1	group2	-9.27739	-8.17649	-8.59781	-6.69155	-4.49499	nan	-5.42776	nan	nan	nan	nan
ZP2	group2	-9.70006	-9.98322	-7.41917	-5.6677	-5.2486	-4.89896	-5.51369	nan	nan	nan	nan
MRRF	group2	-6.41927	-4.50399	nan	nan	-7.28695	-7.6271	nan	nan	nan	nan	nan
AURKA	group2	-10.157	-9.6774	-9.94713	-7.00636	-5.69244	-5.73879	-3.58653	nan	nan	nan	nan
SMC3	group2	-7.9022	-8.13224	nan	-6.51349	-6.80398	-6.82594	nan	nan	nan	-3.54589	nan
RBM39	group2	-5.08897	-5.12407	-4.74979	-5.63279	-7.52984	-5.56927	nan	-8.37216	nan	nan	nan
GPBP1	group2	-7.41083	-8.04683	-6.78702	-6.76464	-6.03629	-6.71763	nan	nan	-3.00162	-7.09416	nan
TDRD1	group2	-6.60138	-6.53286	-7.29152	-3.90715	nan	nan	nan	nan	nan	nan	nan
PPP1R12A	group2	-5.55609	nan	-6.13189	-6.43356	-4.40953	nan	nan	nan	nan	nan	nan
RPS6KC1	group2	-5.14105	-6.26819	-5.27003	-4.88018	-5.25978	nan	nan	nan	nan	nan	nan
MSRA	group2	-6.87673	-6.51916	-4.71054	-3.90139	-6.47445	-5.22024	nan	nan	nan	nan	nan
CENPE	group2	-6.66681	-8.78764	nan	-5.8425	-4.34816	-4.06453	nan	nan	nan	nan	nan
SMC4	group2	-6.96715	nan	-4.04592	-5.70545	-4.55527	-6.31756	nan	nan	nan	nan	nan
DDX10	group2	-6.83891	-6.58929	-7.60324	-6.16716	-5.37897	-3.29325	-3.84693	nan	nan	nan	nan
KTN1	group2	-6.6221	-6.86302	-6.06754	-5.27316	-5.5559	-2.85507	-5.14746	nan	nan	nan	nan
ELF1	group2	-7.35007	-7.19122	-7.85634	-6.68801	-4.06815	-2.809	nan	nan	nan	nan	nan
APITD1-CORT	group2	-7.63431	-4.0354	-8.2541	-5.93484	-3.79612	-3.98328	nan	nan	nan	nan	nan
MTDH	group2	-5.00149	-5.11698	nan	-5.21092	-4.6837	-4.19198	nan	nan	nan	nan	nan
PARD3	group2	-5.75847	-5.67449	-4.57803	-4.32019	-3.72457	-4.20883	nan	-6.88416	nan	nan	-4.23033
KMT2C	group2	-7.5461	-7.18451	-5.7827	-5.54039	-4.60825	-2.65567	nan	nan	nan	-4.46095	nan
BRWD1	group2	-7.28217	-6.82162	-5.85566	-5.61855	-3.38176	-3.20963	-4.17143	nan	nan	nan	nan
WRN	group2	-4.21097	-5.35157	-4.73392	-4.79852	-3.86887	nan	nan	nan	nan	nan	nan
DNMT1	group2	-9.19415	-8.69562	-10.73	-11.3301	-8.89358	-5.41241	-1.4614	nan	nan	nan	nan
NLRP4	group2	-9.87348	-10.1396	-9.07048	-8.81777	-8.98094	-1.58688	nan	nan	nan	nan	nan
SEC62	group2	-5.33166	-7.5412	-5.07153	-4.93284	-4.38538	-3.10924	nan	nan	nan	-3.73853	nan
SLAIN2	group2	-4.49975	nan	-3.35777	-4.4755	-5.09666	nan	nan	-5.42776	nan	nan	nan
CEP152	group2	-5.08897	-5.38808	-4.03716	-3.64273	nan	-4.49337	nan	nan	nan	nan	nan
ATXN2	group2	-7.31538	-7.59578	-7.67389	-2.91616	-3.08638	-4.42779	nan	nan	nan	nan	nan
OFD1	group2	-7.77638	-8.18778	-6.92605	-5.45958	-4.85661	nan	-1.58688	nan	nan	nan	nan
PARN	group2	-4.58646	-3.77329	nan	nan	-4.79156	-3.67962	nan	nan	nan	nan	nan
TTC1	group2	-5.71113	-2.29451	-3.90843	nan	-4.85066	-5.47309	nan	-4.60141	nan	nan	nan
BAZ1B	group2	-4.83028	-5.16861	nan	-4.1776	nan	-3.64332	nan	-3.11709	nan	nan	nan
AFF1	group2	-6.7958	-4.95568	nan	-5.74876	-3.80889	-2.32365	nan	nan	nan	nan	nan
IGF2BP3	group2	-7.5211	-8.01831	-8.01907	-5.31315	-4.5094	-1.41702	nan	nan	nan	nan	nan
CUL5	group2	-7.07382	-6.925	-6.69235	-6.9652	-5.2988	-1.21408	nan	nan	nan	nan	nan
TYW1	group2	-2.40112	nan	-6.03485	-4.86222	-4.48264	nan	nan	nan	nan	nan	nan
KIF4A	group2	-6.25571	-7.15786	-7.79612	-5.67388	-5.94157	-4.25078	-1.00216	nan	nan	nan	nan
JARID2	group2	-7.52888	-5.95163	-3.64542	-3.88043	-2.89756	-2.65802	nan	nan	nan	-4.41655	nan
EIF4ENIF1	group2	-8.45673	-6.49331	-6.45673	-6.41113	-4.16642	-1.91743	-2.32365	nan	nan	nan	nan
NUP153	group2	-3.75643	-6.41084	nan	-5.81267	nan	-2.29307	nan	nan	nan	nan	nan
PCSK5	group2	-6.98151	-4.87034	-7.07293	-2.41675	-2.61595	nan	nan	nan	nan	nan	nan
MPP5	group2	-4.75639	-3.7486	nan	-4.09048	-4.96177	-4.5408	nan	nan	nan	-2.0018	nan
NEK1	group2	-6.35156	-6.12836	-5.91415	-5.97973	-4.72697	-1.5594	-2.32365	nan	nan	nan	nan
MPP7	group2	-5.68794	-3.57881	-4.08898	-2.58439	nan	nan	nan	nan	nan	nan	nan
BDP1	group2	-4.31019	nan	-2.39611	-3.99928	-4.15365	-3.97116	-3.84954	nan	nan	nan	nan
RUNX1T1	group2	-7.52164	-7.51403	-4.08352	-3.072	-3.23335	-2.21543	nan	nan	nan	nan	nan
DEK	group2	-5.67388	-4.62365	-3.80798	-2.52798	-2.79942	-3.25017	-5.15268	nan	nan	nan	nan
LARP4	group2	-6.4052	-5.65498	-3.6315	-4.13582	-5.10205	-1.80921	nan	nan	-3.00162	nan	nan
PICALM	group2	-3.09677	-5.46991	-5.8259	-4.25728	-3.18222	-1.96136	-4.5561	nan	nan	nan	nan
SMAD2	group2	-5.63083	-4.24556	-6.16134	-2.17169	-4.10138	-2.51019	nan	nan	nan	nan	nan
CEP162	group2	-4.32344	-4.12764	-3.95322	-3.32077	-2.48497	nan	nan	nan	nan	nan	nan
SCFD1	group2	-5.05677	-4.74296	nan	-3.43113	-2.29403	-2.43142	-5.15054	nan	nan	nan	nan
CDC42BPA	group2	-7.44447	-5.32412	-5.24919	-4.83149	-2.79178	-1.14264	-3.64681	nan	nan	nan	nan
SRRM2	group2	-4.78059	-6.86763	-4.50262	-3.47972	-4.02265	-2.71802	-1.58204	nan	nan	nan	nan
BRWD3	group2	-2.11725	-3.79869	nan	-4.87185	-2.96471	-2.97085	-4.8344	nan	nan	nan	-3.70198
TNIK	group2	-6.92036	-5.38305	-6.31486	-5.38685	-3.03764	-0.850238	nan	nan	nan	nan	nan
CCDC146	group2	-6.02863	-6.51061	-5.40991	-5.11659	-4.09838	-0.564198	nan	nan	nan	nan	nan
TAF4B	group2	-5.02384	-5.6742	-5.26784	-4.96304	-3.23137	-1.01104	nan	-3.27461	nan	nan	nan
CLOCK	group2	-5.16233	-4.95568	-4.82576	-4.9988	-3.31064	-1.58688	nan	nan	nan	-2.32365	nan
OSBPL10	group2	-4.85496	-4.95024	-5.46051	-4.21671	-3.01171	-1.25493	nan	nan	nan	nan	nan
ANK3	group2	-4.8613	-6.14598	-4.00152	-4.8658	-3.86503	-0.77735	nan	nan	nan	nan	nan
KDM1A	group2	-1.58688	-4.5561	-5.24941	-2.29194	-3.74977	nan	nan	-5.67388	nan	nan	nan
CCDC73	group2	-4.87832	-4.19258	-3.22945	-2.93387	-2.14139	nan	nan	nan	nan	nan	nan
AKAP11	group2	-3.36304	-5.58645	-5.69266	-2.11725	-2.30158	nan	nan	nan	nan	nan	nan
RFWD2	group2	-4.87596	nan	-4.78284	-2.17346	-3.72125	nan	nan	-2.32365	nan	nan	nan
PDS5B	group2	-4.2992	-5.2745	-2.90853	-2.32312	-2.13795	-3.63031	-3.41662	nan	nan	nan	nan
DDX43	group2	-5.76965	nan	-3.49342	-6.8507	-5.41502	-1.40156	nan	nan	nan	-2.0018	nan
USP10	group2	-2.5042	-5.41272	-4.7849	-3.69815	-4.33225	-2.93882	-3.66452	nan	-1.22445	nan	nan
SCAF11	group2	-2.70211	-5.03123	-2.20339	-3.75391	nan	nan	nan	nan	nan	nan	nan
MYO1E	group2	-3.08908	nan	-5.58645	-1.65043	-4.30894	nan	nan	nan	nan	nan	nan
STX6	group2	-4.8344	-4.81223	-6.72849	-2.95674	-2.67846	-1.23419	nan	nan	nan	nan	nan
IFT74	group2	-3.7829	-3.58653	-2.70211	-2.5646	nan	nan	nan	nan	nan	nan	nan
PRPSAP1	group2	-4.00152	-3.04601	-3.46101	-2.71438	-2.34527	nan	nan	nan	nan	nan	nan
SORBS1	group2	-3.64542	-4.50781	-3.76406	-2.75968	-1.65398	nan	-3.13089	nan	nan	nan	nan
PTN	group2	-4.56414	-3.91745	nan	-3.69602	-1.15963	-1.32395	nan	nan	nan	-9.82682	-8.30963
SMARCC1	group2	-3.74571	-4.43539	-5.1363	-3.49619	-4.15337	-3.00285	-0.613533	nan	nan	nan	nan
NEMF	group2	-6.24939	nan	-3.22506	-3.83039	-1.86625	-1.61391	nan	nan	nan	-4.7294	nan
AP2B1	group2	-1.32395	-7.09956	-4.90838	nan	-2.8035	nan	nan	nan	nan	nan	nan
PSD3	group2	-3.45596	-4.4673	-3.41427	-3.82051	-1.56367	-2.52844	nan	nan	nan	nan	nan
RBBP8	group2	-4.64462	nan	-3.68482	-1.47721	-2.7816	-3.84546	nan	nan	nan	nan	nan
STAG1	group2	-3.54589	-4.70788	-2.5042	-3.0745	-2.30063	-1.76075	nan	nan	nan	nan	-4.8344
ANKRD32	group2	-2.7618	nan	-5.7639	-2.64738	-2.01675	-4.00152	-2.46114	nan	nan	nan	nan
DNAJC3	group2	-6.33237	-7.34129	nan	-5.50094	-4.59626	-0.00288251	nan	nan	nan	nan	nan
SUPT3H	group2	-2.85288	-3.8089	-5.18523	-3.57527	-2.84609	-1.3297	nan	nan	nan	nan	nan
PKN2	group2	-2.64354	-4.4537	-3.45057	-3.29293	-3.58957	-1.22605	-3.42785	nan	nan	nan	nan
R3HCC1L	group2	-3.22399	-4.17143	nan	-3.13841	-1.51421	-2.87456	nan	-3.32352	nan	nan	nan
XRCC4	group2	-2.39879	-2.4546	-2.38078	-2.91056	-2.62616	-5.72345	-2.96554	nan	nan	nan	nan
SWT1	group2	-3.29436	nan	-3.43898	-1.50182	-3.60865	-3.08908	nan	nan	nan	nan	nan
SYTL3	group2	-7.32202	-6.87243	-3.55176	-4.21097	-5.47981	0.444053	nan	nan	nan	nan	nan
CEP70	group2	-4.39381	nan	-4.80484	-3.18238	-1.10165	nan	nan	nan	nan	nan	nan
LRRC16A	group2	-4.41655	-6.83429	-6.68348	-2.68462	-1.20901	-1.58688	nan	nan	nan	nan	nan
DCAF6	group2	-4.97878	-5.31243	-2.97891	-1.81848	-2.7457	-0.939217	nan	nan	nan	-6.12044	nan
DTNBP1	group2	-2.73862	-3.17153	-3.08134	-2.70211	-6.3852	-1.38051	nan	nan	nan	nan	nan
STAU2	group2	-4.70194	nan	-5.30528	-3.52234	-0.426532	-3.35238	nan	-3.10934	nan	nan	nan
BRCA1	group2	-4.57136	nan	-4.68801	nan	-2.20339	-1.52831	nan	nan	nan	nan	nan
MNAT1	group2	-4.08544	-4.80214	-2.58786	-1.7152	-1.92181	-2.44956	nan	-3.50407	nan	nan	nan
PIP4K2A	group2	-3.00162	-4.88413	-6.21865	nan	nan	-0.739272	nan	nan	nan	nan	nan
KDM1B	group2	-5.11698	-4.81706	-5.24941	-3.36861	-2.07939	-0.295324	nan	nan	nan	nan	nan
EFTUD1	group2	-4.85007	-6.17135	nan	-3.53762	-1.28214	nan	-1.44943	nan	nan	nan	nan
ANKRD42	group2	-3.77413	-5.32342	-4.78808	-3.30739	-3.25721	-1.08278	-1.00216	nan	nan	nan	nan
NARS2	group2	-2.11725	-4.79547	-3.29681	-2.11708	-2.68196	-1.93983	nan	nan	nan	nan	nan
SNX13	group2	-3.84285	-2.809	nan	-3.23742	-2.46481	-1.44254	nan	nan	nan	nan	nan
CADPS2	group2	-3.94638	-4.10709	-5.11669	-3.27069	-1.63934	-0.702362	nan	nan	nan	nan	nan
SETX	group2	-5.47178	-5.71737	nan	nan	-3.83483	-1.58688	-1.32395	nan	-1.63662	nan	nan
ARAP2	group2	-2.77695	-4.36582	-3.50659	-3.79675	-2.2138	-0.662869	nan	nan	nan	nan	nan
TDRD3	group2	-1.58688	-2.79934	-3.70356	-2.9265	-1.81884	-2.00027	nan	-2.58665	nan	nan	-3.90843
FAM208A	group2	-4.93489	nan	-5.39836	-4.76371	-2.82477	-1.58688	-0.417563	nan	nan	nan	nan
CTAGE5	group2	-5.23176	-5.6865	-3.72369	-3.90335	-1.10545	-0.462689	nan	-2.5925	nan	nan	nan
HERC5	group2	-1.8763	-1.80921	nan	-2.17169	-2.99534	-4.60354	nan	nan	nan	nan	nan
ENOX1	group2	-4.42104	-4.15534	nan	-0.880235	nan	-2.10774	nan	nan	nan	nan	nan
CDKAL1	group2	-2.00636	-4.28372	-4.12254	-1.84822	-3.21385	-1.35159	nan	-1.75273	nan	nan	nan
FNDC3B	group2	-4.58646	-4.64534	-6.85944	-2.95919	-1.10011	-0.280931	nan	nan	nan	nan	nan
MYO10	group2	-7.30242	nan	-5.87181	-5.76965	-0.725306	-0.587365	nan	nan	nan	nan	nan
ANO10	group2	0.995681	-6.39374	-7.21663	-4.48199	-2.44386	-3.0881	nan	nan	nan	nan	nan
SMURF1	group2	-3.32996	nan	-4.24945	nan	-5.52113	-0.00288251	nan	nan	nan	nan	nan
UIMC1	group2	-2.70211	-4.40332	-6.09426	-1.58688	nan	-1.06626	nan	nan	nan	-1.58688	nan
ADAMTS9	group2	-4.24945	-4.95568	-5.03123	nan	-1.9226	0.177498	nan	nan	nan	nan	nan
VAV3	group2	-4.75825	-6.78515	-5.34672	-5.47556	-3.51067	-1.52145	1.80088	nan	nan	nan	nan
CHD6	group2	-3.38405	-2.19085	-2.809	nan	-2.82491	-1.76871	-1.26507	nan	nan	nan	nan
AFAP1	group2	-6.13263	-6.5013	-5.08982	-3.03724	-3.9432	-2.87611	nan	nan	nan	2.72594	nan
MYO1H	group2	-5.53543	-4.04458	-5.14587	-3.38389	-3.14313	-2.60492	1.80088	nan	nan	nan	nan
CWF19L2	group2	-3.61432	-4.60164	-4.22881	-2.81953	-0.616048	-2.93658	-0.417563	nan	nan	nan	nan
CCDC132	group2	-2.80255	-4.37655	-5.67388	-2.60681	0.328223	-2.11725	nan	nan	nan	nan	nan
SIPA1L1	group2	-4.52505	-4.93811	-4.31186	-2.82938	-2.4674	1.07352	nan	nan	nan	nan	nan
LONP2	group2	-4.53195	-4.46095	-5.78284	-2.76868	nan	1.31689	nan	nan	nan	-2.66463	nan
ATP8A1	group2	-2.71159	-3.67998	-5.50929	-2.99187	-1.74086	0.0844893	nan	nan	nan	nan	nan
WDR7	group2	-4.05942	-5.23481	-4.47213	-2.87882	-2.00397	-0.0741698	nan	-1.00216	nan	nan	nan
ACAP2	group2	-3.46101	-5.13075	-3.00162	-1.61292	-0.929376	-1.41702	nan	nan	nan	nan	nan
TRIP11	group2	-5.24941	-6.68091	-3.56668	-3.81989	-4.43446	2.68966	nan	nan	nan	nan	nan
MED12L	group2	-3.40246	-4.8892	-0.994709	-1.72449	-1.1155	-3.17153	nan	nan	nan	nan	nan
CENPJ	group2	-2.45125	-3.29047	-1.85767	-1.12885	-0.627591	-2.41959	-4.49268	nan	nan	nan	-3.00162
FAM120B	group2	-4.24945	-3.64704	-3.82172	-0.00288251	nan	-1.41702	nan	-2.46114	nan	nan	nan
RPRD1B	group2	-1.80921	nan	-0.00288251	-2.55699	-4.41832	-5.28688	nan	nan	nan	nan	nan
MCTP2	group2	-4.22393	-4.84217	-3.43192	-3.19215	-2.28104	1.22466	nan	nan	nan	nan	nan
GRIN2B	group2	-1.00216	nan	-3.30997	-2.58665	-2.0018	nan	nan	nan	nan	nan	nan
EYA1	group2	-3.33136	-4.42284	-4.54583	-2.74756	-0.7756	-0.0568389	nan	nan	nan	nan	nan
ULK4	group2	-2.30826	-4.31012	-3.16861	-3.22323	-1.8248	-0.457826	nan	nan	nan	nan	-1.00216
REV3L	group2	-1.58688	-1.41702	nan	-2.0349	-2.32365	-3.50407	-1.7674	nan	nan	nan	nan
MYO5B	group2	-3.85953	-4.65685	-5.53028	-3.18381	-1.10047	0.995681	nan	nan	nan	nan	nan
USP45	group2	-2.85962	-5.06755	-3.65996	-3.6572	-1.97821	1.31689	nan	nan	nan	nan	nan
TANC2	group2	-2.41675	-3.68461	-2.5624	-3.20324	0.237866	nan	nan	nan	nan	nan	nan
FMN2	group2	-3.96197	-3.27461	-3.24614	-2.537	-0.79956	-0.219493	nan	nan	nan	nan	nan
EIF4G3	group2	-3.89513	-3.5814	-1.0407	-1.15353	-1.48697	-2.1757	nan	-1.38051	nan	nan	-2.70211
ABCC4	group2	-3.64542	nan	-4.67392	-2.99291	-1.4915	-0.00192222	nan	-1.58688	nan	nan	nan
BBS9	group2	-2.68395	-2.91604	-2.02732	-2.35487	-1.77332	-0.424749	nan	nan	nan	-1.80921	nan
MDN1	group2	0.58136	-3.46101	nan	-3.00162	nan	-2.66761	nan	nan	nan	-1.22445	-3.95573
MTG1	group2	-1.73884	-0.587365	nan	-1.32466	-3.23008	-3.76822	nan	nan	nan	nan	nan
PHKB	group2	-1.41702	-3.24952	-2.3527	-2.1917	-1.33544	-0.624058	nan	-2.66463	nan	nan	nan
GPLD1	group2	-5.02384	-3.63169	-2.8222	-0.667914	-0.147135	nan	nan	nan	nan	nan	nan
ICA1	group2	-4.35905	nan	-5.47721	-1.56777	0.359276	nan	nan	nan	nan	nan	nan
AGTPBP1	group2	-0.885033	-2.64354	-1.93533	-1.98028	-1.39873	-1.36774	nan	nan	nan	-3.24952	nan
PPFIA2	group2	-3.08908	-4.80884	nan	-2.66463	-3.37082	1.5792	nan	nan	nan	nan	nan
CNTRL	group2	-5.54061	nan	-4.36291	-4.40705	-0.140255	0.150989	nan	nan	nan	nan	nan
MTM1	group2	-3.66152	-3.67773	-3.43681	-2.44223	-1.07817	-0.508518	-0.271975	nan	nan	nan	nan
RABGAP1	group2	-7.37214	-5.2785	nan	-5.15068	-3.77927	9.96578	nan	nan	nan	nan	nan
FAM13B	group2	0.995681	-4.59419	-2.02581	-2.30038	-2.85645	-2.32365	nan	nan	nan	nan	nan
ANKIB1	group2	-2.48024	-2.85573	-1.56223	-1.90625	-1.28513	-1.02036	-0.94824	nan	nan	nan	-2.90853
DIAPH2	group2	-5.07327	-4.8571	-3.44649	-4.15009	0.456858	0.520531	nan	nan	nan	nan	nan
ASCC3	group2	-0.324525	-2.39128	-2.81908	-3.33594	-2.85675	-0.324522	-1.8763	nan	nan	nan	nan
EXOC4	group2	-3.98102	-2.66463	-3.63097	-2.7505	-0.599374	0.456007	nan	nan	nan	nan	nan
WDR60	group2	-2.38865	-3.53463	-2.3398	-2.67536	-2.14071	-0.659855	-0.192666	nan	nan	nan	-1.52919
SMAP1	group2	-0.00288251	-2.2627	-1.75189	-1.8403	-2.19884	-1.40505	nan	nan	nan	-4.7294	nan
SYT1	group2	-4.34729	nan	-5.48528	-1.94935	-1.34596	-2.32365	0.995681	nan	nan	nan	nan
TRPM7	group2	-4.49337	-3.09911	-0.907745	-3.7429	-1.38051	0.372838	nan	nan	nan	nan	nan
CEP112	group2	-2.0018	-2.77313	-1.37008	-2.4629	-0.359385	-1.9259	nan	nan	nan	nan	nan
TPK1	group2	-1.58688	-2.98217	-1.72723	-2.43661	-2.10389	-1.18192	-0.598499	nan	nan	nan	nan
PTPRG	group2	-3.32352	-4.21097	-4.56741	-1.54146	0.0544697	0.233834	nan	-2.32365	nan	nan	nan
CASC1	group2	-3.2671	nan	-5.25042	-3.62422	-1.53683	1.5792	nan	nan	nan	nan	nan
ARHGAP26	group2	-4.70583	-5.11143	-4.27163	-3.51569	-3.25214	-0.610491	nan	9.96578	nan	nan	nan
NEBL	group2	-1.58688	-4.62274	-0.623867	-2.00623	-1.54829	-0.580635	-2.46114	nan	nan	nan	nan
CNBD1	group2	-1.80921	nan	-4.16599	-3.47086	-1.75676	-1.58688	0.773697	nan	nan	nan	nan
FER	group2	-2.36737	-1.58688	0.807585	-2.85405	-2.10955	-1.12763	-4.17143	nan	nan	nan	nan
XYLT1	group2	-3.06051	-5.19129	nan	-3.53762	nan	1.77787	nan	nan	nan	nan	nan
STIM2	group2	-3.17153	-3.08908	-2.0018	-1.29747	-0.0474965	nan	-1.22445	nan	nan	nan	nan
DUSP16	group2	-4.34424	-4.13081	nan	-1.7041	0.803395	nan	-1.41702	nan	nan	nan	nan
WHSC1L1	group2	-3.03309	-3.99665	-1.96211	-1.58688	0.912615	0.58136	nan	nan	-2.70211	-4.35905	nan
TBC1D31	group2	-3.66106	-4.76734	-4.68905	-2.59349	-1.37139	1.47454	-0.00288251	nan	nan	nan	nan
OXR1	group2	-3.00162	-2.39403	-0.587365	nan	-0.587365	-1.41702	nan	nan	nan	nan	nan
DGKB	group2	-2.73862	-1.32395	-1.05658	-1.48297	-0.975351	-1.36792	nan	nan	nan	nan	nan
PHF20L1	group2	-5.13075	nan	0.134477	-1.70243	-3.24854	-0.162086	nan	nan	nan	nan	nan
DYNC2H1	group2	-6.34132	nan	-5.79266	-1.8716	-0.518037	-0.105877	nan	-0.00288251	nan	nan	nan
PIWIL1	group2	-4.64014	-3.2978	-1.10165	-1.96017	-1.93471	1.80088	nan	nan	nan	nan	nan
LMO7	group2	-3.00162	nan	-4.96065	-3.5629	-2.5095	nan	9.96578	nan	nan	nan	nan
RUNDC3B	group2	-2.17169	nan	-3.70198	-0.587365	-0.293502	nan	nan	nan	nan	nan	nan
PCNT	group2	-0.00288251	-4.50053	-3.91871	0.995681	-0.530492	-1.80921	-4.21097	nan	nan	nan	nan
ARHGEF7	group2	-5.55792	-5.61302	nan	-2.73862	-1.76581	9.96578	nan	nan	nan	nan	nan
ATE1	group2	-3.80889	nan	-0.487896	-1.68718	-2.55309	0.23208	nan	nan	nan	nan	nan
GSAP	group2	-0.487896	nan	0.543941	-2.68935	-2.9887	-2.46114	nan	nan	nan	nan	nan
TNKS2	group2	-3.90843	-5.11001	nan	-3.92737	-1.30056	9.96578	nan	nan	nan	nan	nan
MAPK9	group2	-3.00162	-2.66789	-1.14724	0.129734	-1.53943	0.960983	nan	-4.62599	nan	nan	nan
BCAS3	group2	-2.52902	-2.57218	-2.02089	-2.05529	-1.91092	-0.741053	0.374811	nan	nan	nan	-0.00288251
UGGT2	group2	-3.61948	-2.36527	-1.49816	-0.835384	-0.520301	0.173126	nan	nan	nan	nan	nan
FAT1	group2	-2.98816	-3.85727	nan	-3.39539	-1.22886	0.880071	nan	-1.4614	-0.324525	nan	-0.00288251
VPS13A	group2	-2.73205	-4.16193	-2.51035	-2.05624	0.755112	0.995681	nan	nan	nan	nan	nan
ABI3BP	group2	-2.17169	-3.72403	-2.11725	-1.2047	1.09064	-0.549916	nan	nan	nan	nan	nan
HMBOX1	group2	-3.18528	-2.85387	-2.70211	-0.72006	-0.907382	1.5792	nan	nan	nan	nan	nan
OSBPL1A	group2	-2.58665	-4.24679	-1.40233	-2.94314	0.212113	1.40976	nan	nan	nan	nan	nan
STK33	group2	-5.08897	-3.64542	-2.78664	-2.29917	-1.33534	1.4716	1.5792	nan	nan	nan	nan
RERE	group2	-3.90843	-3.40786	-2.92709	-3.74832	-2.60118	-0.624602	0.733986	nan	9.96578	nan	nan
TP53BP1	group2	-1.8763	nan	-4.35905	-0.294186	0.552671	-1.4088	nan	nan	nan	nan	nan
ERCC6L2	group2	-1.29749	-1.50893	-1.99609	-2.6085	-0.471618	0.387255	-1.00216	nan	nan	nan	nan
CDC42BPB	group2	-3.32352	-6.75196	nan	nan	-0.924197	2.3133	nan	nan	nan	nan	nan
KIAA1407	group2	-0.324525	-2.44839	-2.79817	0.359276	nan	nan	nan	nan	nan	nan	nan
VWA8	group2	-1.40054	-2.43467	-1.83361	-0.243669	0.361955	-1.49338	nan	nan	nan	-1.00216	nan
ATRNL1	group2	-1.24707	-1.66345	nan	-1.20949	-0.395747	-0.739272	nan	nan	nan	nan	nan
JAK2	group2	-1.28214	-1.48313	-2.18575	-2.18881	-1.18215	1.80088	nan	nan	nan	nan	nan
ERC2	group2	-2.25207	-2.37026	-1.86409	-2.33	-2.57343	1.04931	2.71154	nan	nan	nan	nan
FNBP4	group2	9.96578	-2.44228	nan	-2.98807	-3.08645	-0.921558	nan	nan	nan	nan	nan
EVI5	group2	0.0495321	-1.98095	0.0583067	-2.10461	-1.14561	-0.533833	-1.29372	nan	nan	nan	nan
CASC15	group2	-1.40916	nan	-3.11338	-2.32474	-0.560858	1.9928	nan	nan	nan	nan	nan
BTBD8	group2	-0.587365	-4.49337	-2.75252	-0.00288251	2.5749	-2.17169	nan	nan	nan	nan	nan
STK3	group2	-2.809	-3.08908	-0.809623	-1.33159	-0.371619	1.9928	nan	nan	nan	nan	nan
TTC29	group2	-2.30552	-3.11518	-3.22538	-0.0842085	0.076061	1.71004	nan	nan	nan	nan	nan
DMD	group2	-2.62916	-2.9221	-2.05181	-2.48447	-0.109079	-0.321876	4.81534	nan	nan	nan	nan
DFNA5	group2	-5.98787	-3.90787	-5.83235	-1.64033	-0.324856	2.77575	2.5749	nan	nan	nan	nan
CCDC18	group2	-2.27476	nan	-2.32365	-2.32043	-0.498202	0.481969	nan	nan	1.5792	-1.32395	nan
DNM3	group2	-2.70211	nan	-5.17141	-2.35702	0.00572899	9.96578	nan	nan	nan	nan	nan
MYBL1	group2	-2.25025	-2.742	-2.10898	-0.309818	0.496058	0.990918	nan	nan	nan	nan	nan
REPS2	group2	-2.32365	-0.172649	-1.70233	-1.46377	nan	1.21759	nan	nan	nan	nan	nan
TXNDC16	group2	-0.392674	-1.52106	-0.0978737	-2.43591	-0.601392	1.10508	-2.17169	nan	nan	nan	nan
TTLL5	group2	9.96578	nan	-2.75221	-2.31163	-0.347613	-2.41675	nan	nan	nan	-1.00216	nan
ATG2B	group2	-5.49334	-4.48958	nan	-2.70093	9.96578	nan	0.995681	nan	nan	nan	nan
HEATR5A	group2	-1.09327	-2.94625	-1.94523	-0.723083	2.52627	nan	nan	nan	nan	nan	nan
STXBP5	group2	-1.41702	-2.60453	-1.2573	-1.32812	1.21442	1.5792	nan	-2.0018	nan	nan	nan
HIVEP1	group2	-2.42825	-2.83483	-1.1961	-1.52147	-0.130571	2.40593	-0.00288251	nan	nan	nan	nan
DCC	group2	-3.78021	-3.35474	-2.84796	0.111086	1.39618	1.64172	nan	nan	nan	nan	nan
CLASP2	group2	-3.64542	nan	-4.64534	1.31689	1.31689	nan	nan	nan	nan	nan	nan
IGF2R	group2	-0.417563	nan	-2.0018	2.31329	nan	-3.32352	nan	nan	nan	nan	nan
ADAMTS18	group2	-2.70211	0.995681	-1.70156	0.181725	nan	nan	nan	nan	nan	nan	nan
TRHDE	group2	-2.23001	-2.19291	-1.83772	-1.50024	-0.439692	0.868915	2.79586	nan	nan	nan	nan
SETD2	group2	1.21759	-3.32352	1.06829	-1.04778	0.0947763	-1.62881	-1.73884	nan	nan	nan	nan
TMEM132D	group2	-3.17999	-3.00002	-2.45315	0.988672	0.230343	2.69908	nan	nan	nan	nan	nan
DNAH14	group2	-1.55652	-1.32395	0.175776	-1.24262	-0.380313	0.843962	nan	nan	nan	nan	nan
ANO4	group2	-1.18364	-2.0018	-2.33558	-0.987065	-2.46114	1.5792	9.96578	nan	nan	nan	nan
ZDHHC21	group2	-2.11725	nan	-3.32352	9.96578	-0.587365	nan	nan	nan	nan	nan	nan
RALGAPA1	group2	0.58136	-2.58665	nan	9.96578	-0.337005	-3.61626	-1.41702	nan	nan	nan	nan
SLC2A13	group2	-1.00216	0.291504	1.02346	0.304221	-2.31158	0.224225	nan	-2.0018	nan	nan	nan
NCOR2	group2	-1.76414	-1.52295	-1.1916	0.191158	0.953884	0.616072	nan	nan	nan	nan	nan
EVC2	group2	-4.49337	-3.33393	-3.59057	nan	0.921791	9.96578	1.9928	nan	nan	nan	nan
PCLO	group2	-2.21265	-2.55296	-2.90852	-0.614672	2.34428	0.826073	nan	1.9928	nan	nan	nan
CACNA1D	group2	-2.0018	-3.27461	-3.70198	2.19358	-0.0849394	nan	9.96578	nan	nan	nan	nan
DIP2C	group2	-2.48079	-2.75373	-1.81954	-1.11702	-1.21782	9.96578	9.96578	nan	nan	nan	nan
KLHL8	group2	0.995681	nan	-1.69377	-0.126145	-4.5561	2.1078	nan	nan	nan	nan	nan
RNF213	group2	-2.46114	1.40976	-4.01656	-2.20339	3.44222	1.21759	nan	nan	nan	nan	nan
ADAMTSL3	group2	-2.32365	-3.28613	1.13289	-2.27398	0.686698	9.96578	nan	nan	nan	nan	nan
KCNH8	group2	-1.83123	-3.81286	-0.136822	-0.873631	0.407356	0.900705	2.5749	nan	nan	nan	nan
PTPRR	group2	-3.32352	-3.13359	-0.906633	1.5006	0.600241	2.5749	nan	nan	nan	nan	nan
NOL4	group2	-4.13081	nan	-2.53774	-0.478878	2.59545	2.62192	nan	nan	nan	nan	nan
TMCO3	group2	-3.58653	-2.64403	0.588262	2.3133	-0.587365	1.80088	nan	nan	nan	nan	nan
CCDC175	group2	-0.00288251	nan	-1.63727	-1.00216	2.12753	nan	nan	nan	nan	nan	nan
DNAH9	group2	-5.80881	-3.3801	0.283105	-0.379273	-0.00288251	9.96578	nan	nan	nan	1.5792	nan
FAM179B	group2	-2.52293	nan	-0.466525	0.402341	0.921437	0.58136	nan	nan	nan	nan	nan
FBXL17	group2	-2.46114	nan	-0.109696	0.789636	0.995681	nan	nan	nan	nan	nan	nan
SDK1	group2	-2.32365	nan	-1.22445	0.219273	-0.365133	9.96578	nan	nan	nan	nan	nan
KANSL1	group2	9.96578	-1.31878	-3.70198	-2.01115	-0.920468	2.1078	1.42353	nan	nan	nan	nan
ZCCHC11	group2	-1.32395	nan	0.120724	-1.29287	-0.721491	9.96578	nan	nan	nan	nan	nan
DNAH11	group2	-0.669774	-3.30104	-1.34085	-2.18697	-0.823619	1.01371	nan	9.96578	nan	nan	9.96578
NAALADL2	group2	0.995681	nan	-1.84984	-0.0452764	0.672468	nan	nan	nan	nan	nan	nan
BMPR1B	group2	-0.00288251	nan	0.995681	-1.52405	0.58136	nan	nan	nan	nan	nan	nan
KLHL2	group2	-0.152488	-0.915339	-0.80607	0.521064	0.296125	-0.593626	2.5749	nan	nan	nan	nan
FAT3	group2	-0.225072	-1.32321	-3.64542	-0.201533	1.9928	9.96578	nan	nan	nan	nan	nan
ZBBX	group2	0.58136	0.58136	0.189558	-0.96626	-2.15398	0.237863	9.96578	nan	nan	nan	nan
SYT14	group2	-0.587365	-1.91743	1.9928	-0.169864	1.45403	0.995677	nan	nan	nan	nan	nan
PCCA	group2	-1.32395	nan	-0.487896	-0.903435	2.13516	3.78588	nan	nan	nan	nan	nan
GRID2	group2	-1.32395	-2.55921	nan	-0.272818	1.06264	2.2356	9.96578	nan	nan	nan	nan
USP12	group2	9.96578	2.5749	nan	-1.97464	-0.00288251	-1.4614	nan	nan	nan	nan	nan
CCDC178	group2	0.937911	0.119846	0.548089	-0.908451	0.884808	0.733124	nan	nan	nan	nan	nan
KIAA1958	group2	-4.00152	nan	-0.195346	nan	1.60185	9.96578	nan	nan	nan	nan	nan
CLUL1	group2	0.995681	-1.22445	nan	-0.800637	1.37333	0.995681	1.9928	nan	nan	nan	nan
SATB1	group2	1.1986	-0.68524	-0.512486	0.565632	0.459144	2.5545	nan	nan	nan	nan	nan
FBXL13	group2	-0.292127	-1.58688	9.96578	0.263577	-1.25456	nan	9.96578	nan	nan	nan	nan
SNX30	group2	-1.4614	-2.66463	nan	nan	9.96578	9.96578	nan	nan	nan	nan	nan
SHANK2	group2	-1.58688	nan	-3.24952	1.94718	1.9928	9.96578	nan	nan	nan	nan	0.995681
SGMS1	group2	2.3133	0.843962	-0.417563	0.227783	0.0984805	1.26358	1.31689	nan	nan	nan	nan
RYR2	group2	-1.80921	-1.31716	0.733124	0.453453	1.59334	3.88399	nan	9.96578	nan	nan	nan
PPP6R2	group2	0.624364	0.982586	1.1712	1.17577	0.563126	1.73793	-0.417563	nan	nan	nan	nan
DNAH3	group2	9.96578	3.44222	0.707853	0.810015	-3.13089	1.9928	nan	nan	nan	nan	nan
VIPR2	group2	-1.69182	-0.417563	nan	3.84557	2.50336	4.18159	nan	nan	nan	nan	nan
TRIM21	group2	1.9928	-2.5042	0.392593	1.31689	1.91909	1.5792	nan	nan	nan	nan	9.96578
COL14A1	group2	0.58136	9.96578	0.286304	nan	-0.238293	2.79586	nan	nan	nan	nan	nan
WDR52	group2	0.995681	-0.00288251	9.96578	0.999536	0.584304	1.5792	nan	nan	nan	nan	nan
ANKRD30A	group2	0.58136	4.21936	-0.292127	0.730792	1.21632	2.78526	nan	nan	nan	nan	nan
SLC45A4	group2	1.12095	3.16822	0.58136	1.34251	2.51311	2.3133	9.96578	nan	nan	nan	0.995681
MTHFD2L	group2	9.96578	0.995678	1.895	0.466235	1.21759	9.96578	nan	nan	nan	nan	nan
RYR3	group2	9.96578	nan	9.96578	-0.483192	0.888969	3.88399	nan	nan	nan	nan	nan
CHM	group2	9.96578	9.96578	nan	nan	1.77123	-1.44254	9.96578	nan	nan	nan	nan
POLD3	group3	nan	nan	-8.69172	-6.23985	-7.5938	nan	nan	nan	nan	nan	nan
DCDC2	group3	nan	nan	-9.24852	-7.99961	-5.95465	nan	nan	nan	nan	nan	nan
LUC7L3	group3	nan	-7.97601	-6.88416	-5.90117	-7.17888	-7.73334	nan	nan	nan	nan	nan
GDI2	group3	nan	-8.40225	-7.11333	-7.02119	-7.21352	-5.78115	nan	nan	-6.23985	nan	nan
CCT2	group3	nan	-5.95566	-7.01274	-7.80439	-5.60117	-8.02196	-6.88416	nan	nan	nan	nan
NLRP13	group3	nan	-9.56041	-4.89389	-10.3043	nan	nan	nan	nan	nan	nan	nan
ETFA	group3	nan	-6.16804	-8.30687	-5.37711	-7.1159	nan	nan	nan	nan	nan	nan
SASS6	group3	nan	-6.57127	-6.50344	-6.60725	-5.34456	nan	nan	nan	nan	nan	nan
WAPAL	group3	nan	nan	-7.38793	-6.52541	-5.82805	-6.00143	-5.59644	nan	nan	nan	nan
UBE2Q2	group3	nan	-8.23169	-6.86299	-5.68819	-5.34069	nan	nan	nan	nan	-6.46909	-5.52501
USP7	group3	nan	nan	-8.72259	-7.52687	-8.74851	-7.39798	-7.2799	nan	nan	-3.80889	nan
USP1	group3	nan	nan	-5.89118	-7.1944	-6.74239	-5.50129	nan	nan	nan	-4.80884	nan
PRC1	group3	nan	nan	-8.73425	-4.92579	-5.63813	nan	nan	nan	nan	nan	nan
CEP55	group3	nan	nan	-4.98333	-6.54574	-5.91431	-6.09954	nan	nan	nan	nan	nan
PTPN2	group3	nan	nan	-6.05673	-4.52505	-6.1941	-6.38804	nan	nan	nan	-6.05673	nan
TCERG1	group3	nan	-6.58646	-4.87185	-6.18067	-5.12444	-5.15797	nan	nan	nan	nan	nan
NCOR1	group3	nan	-6.52498	-7.24937	-5.7218	-6.01508	-3.94441	nan	nan	nan	nan	nan
SMC2	group3	nan	-6.75639	-6.51323	-5.21062	nan	-4.37655	nan	nan	nan	nan	nan
CEP57	group3	nan	nan	-6.64531	-4.44263	-5.68794	nan	nan	nan	nan	nan	nan
NUP133	group3	nan	-6.29863	-6.04315	-6.69951	-3.86131	nan	-6.57884	-4.34729	nan	nan	nan
TOX2	group3	nan	nan	-6.1512	-6.25007	-4.02338	nan	nan	nan	nan	nan	nan
SIN3A	group3	nan	-9.75018	-8.87925	-7.78373	-7.28479	nan	-2.66914	nan	nan	nan	nan
TAOK3	group3	nan	-7.24471	-7.80342	-5.93471	-4.01944	-3.66993	-5.39445	nan	nan	nan	nan
FAM192A	group3	nan	nan	-5.64532	-3.78734	-4.49613	nan	nan	nan	-6.35903	-6.48524	nan
NAA35	group3	nan	-6.59021	-6.36779	-5.25997	-5.34135	-3.43029	nan	nan	nan	nan	nan
INTS8	group3	nan	nan	-7.70543	-5.21107	-3.84285	nan	nan	nan	nan	nan	nan
PPHLN1	group3	nan	-7.52754	-7.31	-4.42883	-6.61139	nan	-3.20324	nan	nan	nan	nan
CHD8	group3	nan	-8.10481	-4.24945	-5.12043	-5.03906	-4.08898	nan	nan	nan	nan	nan
RFC1	group3	nan	-5.91638	-6.82594	-4.8492	-4.11221	-4.14154	nan	nan	nan	nan	nan
NAP1L4	group3	nan	nan	-4.77562	-4.02679	-4.98306	-5.57638	nan	nan	nan	nan	nan
KIF3A	group3	nan	-5.72935	-4.69988	-5.44994	-3.70671	nan	nan	nan	nan	nan	nan
COPS2	group3	nan	nan	-4.35905	-4.60635	-4.88413	nan	nan	nan	nan	nan	nan
KATNAL1	group3	nan	-5.9353	-4.65325	-5.76967	-5.1299	-3.20524	nan	nan	nan	nan	nan
SRPK1	group3	nan	-5.77939	-5.64532	-5.69788	-5.38126	-4.11469	-3.11709	nan	nan	nan	nan
ZFAND6	group3	nan	nan	-3.64542	-4.78874	-6.59767	nan	nan	nan	nan	nan	nan
PCM1	group3	nan	-4.75639	-5.63182	-5.17259	-3.48688	nan	nan	nan	nan	nan	nan
THOC2	group3	nan	nan	-5.8922	-6.11519	-3.34196	-5.26829	-3.90843	nan	nan	nan	nan
USP8	group3	nan	-5.94793	-5.36326	nan	-3.12262	-3.95573	nan	nan	nan	-5.76965	nan
PPP1R13B	group3	nan	nan	-5.19129	-3.52513	-3.88462	-5.78284	nan	nan	nan	nan	nan
PRPF18	group3	nan	nan	-6.54574	-3.44261	nan	-4.22393	nan	nan	nan	nan	nan
NARG2	group3	nan	nan	-4.11467	-4.53331	-4.24945	nan	nan	nan	nan	nan	nan
ARL13B	group3	nan	nan	-7.08222	-5.85946	-2.84799	nan	nan	nan	nan	nan	nan
PHF3	group3	nan	nan	-4.39381	-5.59618	-3.46101	nan	nan	nan	nan	nan	nan
CLSPN	group3	nan	-6.43846	-5.54516	nan	-5.54622	-4.33411	nan	-2.5042	nan	nan	nan
SEC22A	group3	nan	nan	-6.90228	-5.78284	-3.8207	-3.00162	nan	nan	nan	nan	nan
STRBP	group3	nan	-6.92293	-5.46268	-4.09145	-3.15651	-2.99379	-6.96715	nan	nan	nan	nan
PTPN12	group3	nan	-3.24952	-4.51472	-3.80766	-4.8344	-5.39378	nan	nan	nan	nan	nan
ZBTB10	group3	nan	nan	-3.41662	-5.11001	-4.96395	-4.20317	-3.80889	nan	nan	nan	nan
SRPK2	group3	nan	-5.00232	-4.52505	-4.30529	-2.85628	-4.08898	-5.69266	nan	nan	nan	nan
CASC5	group3	nan	-5.64532	-3.9377	-3.77526	-3.90843	nan	nan	nan	nan	nan	nan
USP14	group3	nan	-5.59915	-6.12189	-4.63308	-2.62165	nan	nan	nan	nan	nan	nan
STIL	group3	nan	nan	-4.46095	-3.80889	-3.55439	-3.98287	nan	-5.63083	nan	nan	nan
TMOD3	group3	nan	-4.06012	-3.62175	-3.55103	-4.64711	-4.06674	-5.78284	nan	nan	nan	nan
MIA3	group3	nan	-4.46095	-7.01823	-4.07191	-2.99732	nan	nan	nan	nan	nan	nan
SBNO1	group3	nan	nan	-6.0513	-5.18801	-7.08556	-4.57032	-2.24967	nan	nan	nan	-3.77413
FIP1L1	group3	nan	nan	-2.7365	-5.31134	nan	-6.26819	nan	nan	nan	nan	nan
CKAP5	group3	nan	-6.61165	-6.87794	-4.24316	-4.4728	nan	-2.22414	nan	nan	nan	nan
DDHD1	group3	nan	nan	-2.87611	-4.9851	-5.02384	nan	nan	nan	nan	nan	nan
CEP85L	group3	nan	nan	-3.32352	-5.76503	-5.49465	-3.46778	-3.35984	nan	nan	nan	nan
EPS15	group3	nan	-4.66134	-4.33779	-4.28975	-4.52925	-2.75715	nan	nan	nan	nan	nan
MIER1	group3	nan	-4.35402	-5.97107	-3.29755	-3.32639	nan	nan	nan	nan	nan	nan
KIAA1598	group3	nan	-6.2881	-6.30524	-3.95287	-2.69759	nan	-3.35913	nan	nan	nan	nan
ZNF131	group3	nan	-5.63865	-4.42779	-3.91532	-3.63427	-2.78319	nan	nan	nan	nan	-4.49337
AP3B1	group3	nan	nan	-4.81563	-3.71002	-3.67803	-3.17566	-4.71455	nan	nan	nan	nan
SNX25	group3	nan	-5.25813	-5.57638	-3.90843	-2.56233	nan	nan	nan	nan	nan	nan
SMYD3	group3	nan	-3.32894	-4.14761	nan	-6.10996	-3.24952	nan	nan	nan	nan	nan
FANCD2	group3	nan	nan	-6.04589	-3.77413	nan	-2.809	nan	nan	nan	nan	-4.13081
CNOT6L	group3	nan	-5.99652	-5.53115	-5.65972	-3.51324	-2.05242	nan	nan	nan	nan	nan
FAF1	group3	nan	-3.99076	-2.58076	-3.23535	-2.85669	-4.89201	nan	-7.5676	-6.4165	nan	nan
POLQ	group3	nan	-4.52505	-3.90843	-3.3743	-3.51614	nan	nan	nan	nan	nan	nan
MYH15	group3	nan	nan	-6.78282	-3.53555	-2.84295	nan	nan	nan	nan	nan	nan
CNNM2	group3	nan	-6.61329	-7.00755	-7.94417	-6.18038	-4.00152	-1.00216	nan	nan	nan	nan
LUC7L2	group3	nan	nan	-4.04592	-4.08049	-6.89049	-2.3629	-3.67399	nan	nan	nan	nan
IFT57	group3	nan	-4.35905	-5.80881	-3.87635	-2.38383	nan	nan	nan	nan	nan	nan
PTPN13	group3	nan	-5.68632	-4.26829	-2.9695	-2.95315	nan	nan	nan	nan	nan	nan
NSUN6	group3	nan	nan	-5.09945	-4.83074	-2.37817	nan	nan	nan	nan	nan	nan
ADD3	group3	nan	-8.36581	-6.5224	-5.89337	-3.11774	-1.65398	nan	nan	nan	nan	nan
SYCP2L	group3	nan	nan	-2.87611	-3.92778	-4.45024	nan	nan	nan	nan	nan	nan
CEP89	group3	nan	-5.52501	-4.08898	-2.5042	nan	nan	nan	nan	nan	nan	nan
EEA1	group3	nan	-3.50407	-4.04592	-3.35622	-3.04844	-4.43707	nan	nan	nan	nan	nan
KAT6A	group3	nan	-5.34233	-3.83443	-3.70548	-2.53341	nan	nan	nan	nan	nan	nan
LAMB1	group3	nan	nan	-6.05772	-4.90723	-2.13563	nan	nan	nan	nan	nan	nan
NPAS3	group3	nan	-3.83443	-5.61618	-2.52526	nan	nan	nan	nan	nan	nan	nan
RTF1	group3	nan	-5.12822	-5.359	-5.61921	-6.08168	-4.25378	-1.00216	nan	nan	nan	nan
ITSN1	group3	nan	-2.68617	-4.66445	-3.91893	-3.53827	nan	nan	nan	nan	nan	nan
UCHL3	group3	nan	-4.09668	-2.25808	-3.73883	-3.58284	-5.69817	nan	nan	nan	nan	nan
PEAK1	group3	nan	nan	-3.22399	-3.49277	-4.7294	-3.11709	nan	nan	nan	nan	nan
UPF3B	group3	nan	nan	-2.95562	-3.39389	-4.23618	-3.7829	nan	nan	nan	nan	nan
PAWR	group3	nan	nan	-4.00152	-2.97029	-5.2303	-3.46101	-2.87611	nan	nan	nan	nan
ZNF652	group3	nan	-5.7805	-3.17497	-3.88492	-2.43371	-3.70198	nan	nan	nan	nan	nan
SRP54	group3	nan	-5.11001	-2.0603	-5.32342	nan	nan	nan	nan	nan	nan	nan
RUFY1	group3	nan	nan	-4.52945	-4.42779	-2.01887	-4.4389	nan	nan	nan	nan	nan
STX18	group3	nan	nan	-2.39403	-4.19135	-4.64534	nan	nan	nan	nan	nan	nan
HPSE2	group3	nan	-1.80921	-5.19129	-3.93229	-4.71575	nan	nan	nan	nan	nan	nan
ATF7IP	group3	nan	-5.24941	-3.90843	-4.43446	-1.85755	nan	nan	nan	nan	nan	nan
LRP6	group3	nan	-4.55182	-5.31435	-3.48269	-3.55273	-1.90365	nan	nan	nan	nan	nan
TAF3	group3	nan	-4.64991	-3.39413	-2.55958	-3.52513	nan	nan	nan	nan	nan	nan
ATP2B1	group3	nan	nan	-6.03365	-5.38179	-2.66113	-2.21969	nan	nan	nan	nan	nan
IQGAP2	group3	nan	-6.03865	-6.39946	-5.95184	-3.23476	-2.1711	-1.8763	nan	nan	nan	nan
MAD1L1	group3	nan	-5.30528	-3.80889	-4.24353	-1.86721	nan	nan	nan	nan	nan	nan
KDM7A	group3	nan	-5.06755	-4.79156	nan	-3.2537	-2.0018	nan	nan	nan	nan	nan
SKAP2	group3	nan	-5.01188	-2.07217	-3.43668	-3.19754	nan	-4.35905	nan	nan	nan	nan
POC5	group3	nan	-4.52505	-1.73884	-4.17143	-4.56046	nan	nan	nan	nan	nan	nan
TRIM36	group3	nan	nan	-4.5561	-5.97831	-3.29628	-1.80575	nan	nan	nan	nan	nan
SEC63	group3	nan	nan	-2.17169	-3.47428	-6.10996	nan	nan	nan	nan	nan	nan
IQGAP1	group3	nan	-7.40242	-6.15209	-5.57697	nan	-1.70233	nan	nan	nan	-2.0018	nan
WDR70	group3	nan	nan	-3.08908	-5.17938	-2.66161	-2.90853	nan	nan	nan	nan	nan
DNAJC13	group3	nan	-5.70588	-7.39528	-4.21618	-3.66452	-0.935083	nan	nan	nan	nan	nan
WDR41	group3	nan	nan	-2.92219	-3.71575	-2.8926	nan	nan	nan	nan	nan	nan
CDC73	group3	nan	-4.03129	-2.74312	-3.61116	-2.04269	-4.03149	nan	nan	nan	nan	nan
NLRP5	group3	nan	-5.47116	-2.29255	-3.74998	-2.46807	nan	nan	nan	nan	nan	nan
MTUS1	group3	nan	-8.80696	-5.4495	-5.3243	-4.73427	-0.00288251	nan	nan	nan	-4.27455	nan
NUP54	group3	nan	-6.12044	-3.75643	nan	-3.14666	-1.26507	nan	-4.11702	nan	nan	nan
EMC2	group3	nan	nan	-2.9259	-4.22567	-3.44893	-2.22692	nan	nan	nan	nan	nan
SUN1	group3	nan	-4.87185	-8.08103	-1.32718	nan	nan	nan	nan	nan	nan	nan
COG5	group3	nan	-6.53922	-5.93899	-4.09184	-3.47833	-0.739272	nan	nan	nan	nan	nan
PIBF1	group3	nan	-4.67392	-3.80889	-1.4614	nan	nan	-3.85953	nan	nan	nan	nan
ATP6V1H	group3	nan	nan	-4.91758	-3.76709	-4.0705	-1.35564	nan	nan	nan	nan	nan
GKAP1	group3	nan	nan	-6.08168	-4.17925	-3.48168	-1.44468	-2.72413	nan	nan	nan	nan
KIAA1109	group3	nan	nan	-4.28693	-2.08313	nan	-3.17153	nan	nan	nan	nan	nan
PHACTR3	group3	nan	-5.3783	-8.16645	-4.0118	-3.17153	-0.697478	nan	nan	nan	nan	nan
UBN2	group3	nan	-4.66825	-4.54767	-2.81603	-2.92515	-1.60612	nan	nan	nan	nan	nan
SYCP2	group3	nan	nan	-5.98086	-5.0403	-3.6108	-1.00216	nan	nan	nan	nan	nan
TRMT11	group3	nan	nan	-4.31467	-4.00552	-1.92947	-1.80921	-4.95568	nan	nan	nan	nan
NSD1	group3	nan	-3.47698	-4.32344	-3.287	-2.00164	-2.40211	nan	-3.02442	nan	nan	nan
BTBD10	group3	nan	-5.75634	-5.2262	-5.33535	-3.25396	-0.809623	-2.22414	nan	nan	nan	nan
PPP2R5E	group3	nan	nan	-1.32395	-4.50702	-4.92035	nan	nan	nan	nan	nan	nan
MED13L	group3	nan	-5.14139	-1.22445	-2.32365	-4.66463	nan	-3.58653	nan	nan	nan	nan
LEF1	group3	nan	nan	-8.77617	-4.52505	-1.06145	nan	nan	nan	nan	nan	nan
AHRR	group3	nan	nan	-3.72401	-2.11725	-2.96511	nan	nan	nan	nan	nan	nan
THUMPD3	group3	nan	nan	-1.00216	-4.52505	-4.51458	nan	nan	-3.52513	nan	nan	nan
ZNF148	group3	nan	-5.49334	-5.81906	-4.18353	-2.00459	-1.11184	nan	nan	-2.58665	nan	nan
FAM114A2	group3	nan	-2.88089	-2.57618	-2.08442	-3.73559	-2.71541	-2.58665	nan	-3.46101	nan	nan
CTCF	group3	nan	-4.95568	-2.0018	-2.17169	-2.87105	-3.17213	nan	nan	nan	nan	nan
ZNF528	group3	nan	nan	-4.32344	-1.4614	-3.80275	nan	nan	nan	nan	nan	nan
ATAD5	group3	nan	nan	-2.0018	-2.02037	-4.29593	nan	nan	-2.70211	nan	-3.90843	nan
HECTD1	group3	nan	nan	-2.30378	-5.01693	-2.84679	-1.55745	nan	-2.21015	nan	-5.21092	nan
SCLT1	group3	nan	-3.62883	-3.96054	-1.21523	-1.94106	-2.90853	nan	-3.64542	nan	nan	-3.52513
PIK3R3	group3	nan	-5.6265	-4.15406	-4.78709	-3.37905	0.195137	nan	nan	nan	-3.46101	nan
RAD54B	group3	nan	-3.80889	-2.10132	-3.32352	-1.73884	-3.06051	nan	nan	nan	nan	nan
SNX27	group3	nan	-3.80889	-3.17153	-2.90316	-2.50077	-5.10302	-0.809623	nan	nan	nan	nan
UBR2	group3	nan	-5.17218	-3.47427	-2.48415	-1.25832	nan	nan	nan	nan	nan	nan
GEMIN5	group3	nan	-10.689	-9.49222	-6.2282	-5.44441	0.995681	nan	nan	nan	nan	nan
RSBN1L	group3	nan	nan	-1.00216	-4.81254	nan	-4.08898	nan	nan	nan	nan	nan
RSRC1	group3	nan	-3.58836	-1.30567	-2.76307	-3.19074	-2.1977	-3.53081	nan	nan	nan	nan
NCOA3	group3	nan	-5.36986	-5.01281	-3.92835	-2.45196	-0.324525	nan	nan	nan	nan	nan
TTF1	group3	nan	-3.95263	-3.70198	-3.49772	-2.52929	-0.910833	-2.46114	nan	nan	nan	nan
UBR5	group3	nan	nan	-6.30524	-4.97111	-5.50082	0.101347	nan	nan	nan	nan	nan
MKLN1	group3	nan	nan	-4.87596	-1.05658	-3.13212	-3.97116	-1.4614	nan	nan	-3.32352	nan
TTC3	group3	nan	-5.11051	-5.19129	-3.59978	-1.13812	-1.28214	nan	nan	nan	nan	nan
RBM33	group3	nan	-3.80889	-2.28714	-4.17592	-1.84904	-2.36293	-1.80921	nan	nan	nan	nan
HOOK3	group3	nan	nan	-5.89628	-3.38604	-2.68687	-3.23551	-0.487896	nan	nan	nan	nan
ARFGEF1	group3	nan	nan	-3.85953	-2.33732	nan	-1.80921	nan	nan	nan	nan	nan
PALLD	group3	nan	nan	-2.5042	-2.31543	nan	-2.67974	nan	nan	nan	nan	nan
FOXJ3	group3	nan	-4.4075	-3.80889	-2.04685	-2.25829	-1.38732	nan	nan	nan	nan	nan
ADSS	group3	nan	nan	-4.13081	-0.837365	nan	-4.26849	nan	nan	nan	nan	nan
CAMSAP2	group3	nan	nan	-2.58665	-1.96351	-2.93808	nan	nan	nan	nan	nan	nan
ZKSCAN1	group3	nan	nan	-2.0018	-2.73862	-2.64553	nan	nan	nan	nan	nan	nan
SENP6	group3	nan	nan	-1.02951	-3.63451	nan	-2.9144	nan	nan	nan	-3.08908	nan
CACNA2D1	group3	nan	-3.86324	-5.87032	-3.98779	-3.35238	0.309478	nan	nan	nan	nan	nan
FGD4	group3	nan	-4.87829	-5.10256	-1.65172	-2.3937	-1.08347	nan	nan	nan	nan	nan
DNA2	group3	nan	-3.56626	-1.55954	-2.76861	-2.29297	nan	nan	nan	nan	nan	nan
SKIV2L2	group3	nan	nan	-1.7092	-4.5964	-1.10551	-4.20605	-2.46114	nan	nan	nan	nan
TYW1B	group3	nan	nan	-3.39389	-1.34209	-2.9724	nan	nan	nan	nan	nan	nan
PPIL4	group3	nan	nan	-5.22811	-6.79157	nan	-0.26568	nan	nan	nan	nan	nan
FAM172A	group3	nan	nan	-4.28693	-1.26952	-3.80889	-1.48738	nan	nan	nan	nan	nan
ISPD	group3	nan	-4.46095	-3.44366	-3.26317	-2.20387	-0.312944	nan	nan	nan	nan	nan
DENND4A	group3	nan	nan	-1.26952	-5.83439	-2.0018	nan	nan	nan	nan	nan	nan
RAD18	group3	nan	nan	-1.22445	-3.96339	-3.29274	-1.73884	nan	nan	nan	nan	nan
TDRD5	group3	nan	-3.27461	-3.52513	-2.27333	-2.58665	nan	-0.790773	nan	nan	nan	nan
APPL1	group3	nan	nan	-3.67399	-2.3302	-1.9341	-1.58688	nan	nan	nan	nan	nan
KIAA1731	group3	nan	-4.13891	-3.48264	-3.67827	-1.49134	-0.587365	nan	nan	nan	nan	nan
SAFB2	group3	nan	-4.29447	-3.84302	-2.40799	-1.86799	-0.910418	nan	nan	-1.8763	nan	nan
CDK8	group3	nan	nan	-2.90853	-1.50265	-2.44228	nan	nan	nan	nan	nan	nan
GON4L	group3	nan	-2.0018	-4.47713	-4.67207	-3.95491	-0.00288251	nan	nan	nan	-1.58688	nan
NR3C2	group3	nan	-4.58646	-6.09599	-4.98735	-2.73667	-1.89492	nan	nan	nan	nan	0.995681
POLA1	group3	nan	-4.75138	-2.57746	-3.47648	-2.25743	-1.0316	-1.00216	nan	nan	nan	nan
USP48	group3	nan	nan	-3.90843	-2.41757	-0.568164	-2.809	nan	nan	-2.24967	nan	nan
UBN1	group3	nan	-4.34115	-1.51175	-2.69823	-1.19672	-1.329	nan	nan	nan	-3.24952	nan
SUCO	group3	nan	-5.33694	-4.19792	-1.90788	-1.8826	0.0699222	-2.89029	nan	nan	nan	nan
RASSF8	group3	nan	nan	-3.97116	-0.832327	-3.13089	-2.87611	-1.10165	nan	nan	nan	nan
KIF14	group3	nan	nan	-2.32365	-4.11702	-0.906861	-2.0018	nan	nan	nan	nan	nan
DCUN1D4	group3	nan	-2.32119	-3.32352	-1.24796	-2.60713	-1.44255	nan	nan	nan	nan	nan
C14orf37	group3	nan	-4.55703	-6.10321	-2.8763	nan	0.58136	nan	nan	nan	nan	nan
RSF1	group3	nan	-6.09954	-3.76875	-2.18853	-2.39706	-0.710436	-1.80921	nan	-1.00216	nan	nan
HAUS6	group3	nan	nan	-0.292127	-3.21024	-1.64444	nan	-3.22399	nan	nan	-3.37082	nan
CAPRIN2	group3	nan	nan	-5.6573	-3.70671	nan	-0.487899	nan	nan	nan	-1.22445	nan
SMC1B	group3	nan	-3.41662	-2.09878	nan	-1.00216	-2.0018	nan	nan	nan	nan	nan
INO80	group3	nan	nan	-2.46114	-1.88676	-1.87559	-1.7674	nan	nan	nan	nan	nan
ELF2	group3	nan	-1.80921	-2.31543	-1.73884	-2.09505	nan	nan	nan	nan	nan	nan
MLLT10	group3	nan	nan	-4.19264	-3.87138	-0.00288251	nan	nan	nan	nan	nan	nan
ZNF483	group3	nan	nan	-5.12043	-2.8978	-0.15422	nan	nan	nan	nan	nan	nan
ATXN10	group3	nan	-2.24967	-5.08897	-1.06626	-0.457991	-3.40651	nan	nan	nan	nan	nan
TBC1D12	group3	nan	nan	-0.635372	-4.2241	-1.69248	-2.09783	-2.32365	nan	nan	nan	nan
RREB1	group3	nan	-0.543003	-2.0018	-4.49337	-2.99031	nan	nan	nan	nan	nan	-1.32395
ACBD6	group3	nan	-2.32324	-0.739272	-1.21305	-2.17036	-5.44441	nan	nan	nan	nan	nan
DOPEY1	group3	nan	nan	-3.90961	-3.75497	-0.00288251	nan	nan	nan	nan	nan	nan
DHX16	group3	nan	-2.15704	-0.136022	-3.34831	-3.287	nan	nan	nan	nan	nan	nan
KIF13B	group3	nan	nan	-4.78169	-5.28688	-4.81329	1.5792	nan	nan	nan	nan	nan
LRRC49	group3	nan	nan	-3.04137	-2.80518	nan	-0.587365	nan	nan	nan	nan	nan
PIK3C3	group3	nan	-4.19792	9.96578	-2.0938	-3.10232	-3.59943	-4.93223	nan	nan	nan	-4.8344
CPQ	group3	nan	-3.75643	-6.12044	0.995681	-3.08908	nan	nan	nan	nan	nan	nan
JMJD1C	group3	nan	-3.52513	-1.00216	-2.84123	-1.04653	nan	nan	nan	nan	nan	nan
PRKDC	group3	nan	nan	0.995681	-1.83761	nan	-3.36697	-3.60147	nan	-4.8344	nan	nan
HIPK2	group3	nan	-3.10055	-3.52513	-1.00004	-0.883582	nan	nan	nan	nan	nan	nan
IGF1R	group3	nan	-4.06042	-4.21097	-2.15856	-2.02416	0.584538	nan	nan	nan	nan	nan
ABCC1	group3	nan	-2.90853	-3.70198	-0.391694	-1.58688	nan	nan	nan	nan	nan	nan
NLRP14	group3	nan	-3.32352	-5.55609	-3.16438	0.995681	nan	nan	nan	nan	nan	nan
BRIP1	group3	nan	-3.15793	-3.04601	-2.26968	0.286304	-2.23285	nan	nan	nan	nan	nan
MPHOSPH9	group3	nan	-1.00216	-3.50171	-2.82608	nan	-0.876698	nan	nan	nan	nan	nan
TARSL2	group3	nan	-4.46491	-1.4805	-0.0486412	-2.32145	-2.43823	nan	nan	nan	nan	nan
ANKHD1	group3	nan	nan	0.58136	-3.63299	-0.895666	-5.27773	-3.61626	nan	nan	nan	nan
FANCB	group3	nan	nan	-3.3453	-1.95327	-0.672198	nan	nan	nan	nan	nan	nan
PIK3R1	group3	nan	nan	-4.9889	-2.5413	-2.52293	0.565786	nan	nan	nan	nan	nan
SMCHD1	group3	nan	nan	-2.90853	-3.58653	nan	-0.00288251	nan	nan	nan	nan	nan
RBM46	group3	nan	-5.45448	-3.23258	-3.71683	-3.97116	1.19164	-0.324525	nan	nan	nan	nan
FMN1	group3	nan	-6.5013	-6.89215	-2.77703	-5.28152	0.716079	0.58136	nan	nan	nan	nan
USP33	group3	nan	nan	-2.17169	-3.78322	-2.41675	0.58136	nan	nan	nan	-2.32365	nan
TNPO3	group3	nan	nan	-6.04041	-4.36609	-2.75968	nan	1.5792	nan	nan	nan	nan
SYNRG	group3	nan	-5.87181	-6.96715	-4.72465	-2.09879	nan	nan	nan	nan	0.995681	-0.00288251
RPS6KA5	group3	nan	nan	-3.17153	-1.14505	-4.44949	-0.00288251	nan	nan	nan	nan	nan
ARID1B	group3	nan	-0.471593	-2.90853	-1.59708	-1.39431	-2.66463	nan	nan	nan	nan	nan
FBXL5	group3	nan	-6.97376	-5.59646	-3.52459	-3.23864	9.96578	nan	nan	nan	nan	nan
UVRAG	group3	nan	nan	-2.11725	-2.0018	-1.78613	-0.86569	nan	nan	nan	nan	nan
PDCD11	group3	nan	0.128225	-0.112123	-1.96244	-4.71589	nan	nan	nan	nan	-2.17169	-4.27455
PHF20	group3	nan	nan	-5.58645	-4.06504	-2.17169	-1.4236	nan	0.995681	nan	-1.32395	nan
SHOC2	group3	nan	-2.50083	-1.02744	-1.95025	-2.22143	-0.739272	nan	nan	nan	nan	nan
PPP3CA	group3	nan	nan	-1.88347	-0.417561	-3.02152	nan	nan	nan	nan	nan	nan
GOLGA1	group3	nan	-4.46095	-1.82288	-1.45503	-0.10232	nan	nan	nan	nan	nan	nan
FGD6	group3	nan	-3.08975	-3.73853	-2.70211	-1.21357	0.648371	nan	nan	nan	-2.25757	-0.587365
TNRC6A	group3	nan	nan	-3.62605	-1.58688	-0.324525	nan	nan	nan	nan	nan	nan
SPIDR	group3	nan	-2.32365	-3.84285	-1.24867	-1.43808	-1.58688	nan	nan	nan	-0.00288251	nan
WDR44	group3	nan	nan	-2.89004	-5.80881	-3.00032	1.9928	nan	nan	nan	nan	nan
PHC3	group3	nan	-3.40989	-2.809	-1.34993	-3.55336	-1.00216	nan	nan	nan	nan	0.995681
GREB1L	group3	nan	-2.46114	-3.08908	-0.447912	0.031435	-1.40206	nan	nan	nan	-3.00162	nan
NOP14	group3	nan	-1.92782	-2.30315	-0.487896	-1.46325	nan	nan	nan	nan	nan	nan
NF1	group3	nan	nan	-2.70211	-3.74633	-0.645985	-0.140063	nan	nan	nan	nan	nan
EZH2	group3	nan	nan	-0.281228	-3.43898	nan	-1.44342	nan	nan	nan	nan	nan
ADAL	group3	nan	nan	1.73073	-3.61626	-5.94398	-1.8763	nan	nan	nan	nan	nan
GAS7	group3	nan	-1.94041	-0.00288251	-4.93223	-0.963011	nan	nan	nan	nan	nan	nan
SMAD5	group3	nan	nan	-3.20324	-0.712818	-0.830517	-1.46026	nan	nan	nan	nan	nan
UBR1	group3	nan	nan	-4.00152	-0.372985	-2.78775	-0.0852634	nan	nan	nan	nan	nan
MORC4	group3	nan	-2.27916	-3.17401	-2.23879	-0.241565	-0.0691156	nan	nan	nan	nan	nan
PHACTR1	group3	nan	-4.66765	-1.83835	-3.85953	nan	1.9928	nan	nan	nan	nan	nan
MAP2K4	group3	nan	-0.438606	-3.03534	-2.83933	-2.53033	0.58136	nan	nan	nan	nan	nan
FAM73A	group3	nan	nan	-0.953278	-3.47933	-3.00162	0.552833	nan	nan	nan	nan	nan
SBF2	group3	nan	-2.90853	-2.32365	-3.93888	nan	1.9928	nan	nan	nan	nan	nan
NAV3	group3	nan	nan	-2.32755	-2.76125	-1.47327	0.58136	nan	nan	nan	nan	nan
PLD1	group3	nan	nan	-3.73853	-2.53774	nan	0.995681	nan	nan	nan	nan	nan
FCHSD2	group3	nan	nan	-2.09919	-0.78154	-0.847609	-1.41702	nan	nan	nan	nan	nan
KIF16B	group3	nan	nan	-2.37518	-1.57673	0.58136	-1.51979	-1.80921	nan	nan	nan	nan
IFT88	group3	nan	nan	-1.26952	-1.31722	-2.74546	-0.00288251	nan	nan	nan	nan	nan
GRIP1	group3	nan	-2.80057	-4.71816	-1.4614	-2.88685	9.96578	nan	nan	nan	nan	nan
SNX14	group3	nan	nan	-4.93223	-6.23985	2.98708	nan	nan	nan	nan	nan	nan
MLLT3	group3	nan	-5.37654	-1.58688	-0.243671	0.108035	nan	nan	nan	nan	nan	nan
NAA16	group3	nan	nan	-1.86782	-1.44328	-1.55357	0.083368	nan	nan	nan	nan	nan
KIT	group3	nan	-5.71281	-3.44859	nan	-1.56216	3.15557	nan	nan	nan	nan	nan
LMLN	group3	nan	-3.00162	-0.591768	-0.389569	nan	nan	nan	nan	nan	nan	nan
SPATA6	group3	nan	-0.587365	-2.0018	-1.65569	-0.00288251	-1.3205	-1.4614	nan	nan	nan	nan
RTTN	group3	nan	nan	-4.09957	-2.97989	-0.635925	nan	1.5792	nan	nan	-3.17153	-0.00288251
ATM	group3	nan	-3.84962	0.995681	-1.48177	-0.784214	-1.73884	nan	nan	nan	nan	nan
ANO6	group3	nan	nan	-5.06755	-3.41096	-0.389569	1.40976	nan	nan	nan	nan	nan
CCDC171	group3	nan	-4.0239	-4.86517	-3.46134	-0.360468	9.96578	nan	nan	nan	nan	nan
DENND1A	group3	nan	-3.62949	-5.96372	-3.18163	-2.02817	1.91909	1.80088	nan	nan	nan	nan
BANP	group3	nan	nan	-4.15128	-0.00288251	-2.39403	0.58136	nan	nan	nan	nan	nan
BMP2K	group3	nan	nan	-1.11847	-0.0242329	-2.20509	nan	nan	nan	nan	nan	nan
C5orf42	group3	nan	-4.85949	-2.36818	-0.221689	-1.48738	-1.00216	1.40976	nan	nan	nan	nan
CDH2	group3	nan	-5.0522	-5.359	-1.33848	-0.587365	9.96578	-1.4614	nan	nan	nan	nan
FAM169A	group3	nan	nan	-3.13089	-2.26363	0.359276	-0.00288251	nan	nan	nan	nan	nan
WHAMM	group3	nan	-0.00288251	-2.20339	-0.783021	-1.22445	-1.00938	nan	nan	nan	nan	nan
ST7L	group3	nan	-0.417563	-2.30997	-2.32365	nan	0.58136	nan	nan	nan	nan	nan
SETDB2	group3	nan	nan	-1.8763	-2.809	0.624364	-0.417563	nan	nan	nan	nan	nan
ZFYVE9	group3	nan	-5.42776	-1.50445	-0.814697	nan	-0.00288251	nan	nan	nan	0.58136	nan
TOPAZ1	group3	nan	-2.17169	1.5792	-2.46114	-0.0573541	-2.17169	nan	nan	nan	nan	nan
GUCY1A2	group3	nan	-4.65263	-1.13552	-1.86393	-0.956126	nan	2.51386	nan	nan	nan	nan
APAF1	group3	nan	nan	-2.17169	-1.70233	nan	0.843962	nan	nan	nan	nan	nan
MICU1	group3	nan	-3.00162	-4.72033	-2.52154	-1.94318	0.995681	9.96578	nan	nan	nan	nan
PHLDB2	group3	nan	-3.39389	0.411678	-2.17817	nan	0.803392	nan	nan	nan	nan	nan
ZNF839	group3	nan	nan	-1.11759	-3.67399	-0.628084	1.21759	nan	nan	nan	nan	nan
WWOX	group3	nan	nan	-5.74291	-3.22399	nan	9.96578	nan	nan	nan	nan	nan
HYDIN	group3	nan	-0.00288251	-4.70194	-1.32395	0.995681	nan	nan	nan	nan	nan	nan
LAMA2	group3	nan	-3.04493	-2.99134	-1.03085	1.08218	-0.482663	nan	0.733124	nan	nan	nan
HABP4	group3	nan	-3.7351	-1.07252	-1.91936	1.1619	0.61302	nan	nan	nan	nan	nan
PTBP2	group3	nan	nan	-3.52513	-3.83069	1.71962	-1.63662	nan	1.5792	nan	nan	nan
PUM1	group3	nan	nan	-3.92923	-1.26507	3.21773	-1.22445	nan	nan	nan	nan	nan
NEK7	group3	nan	nan	-0.870987	-0.785931	-0.243668	nan	nan	nan	nan	nan	nan
ARHGAP32	group3	nan	-3.95573	-1.41702	-0.324522	-0.307465	1.5792	nan	nan	nan	nan	nan
MEF2A	group3	nan	nan	9.96578	-3.75643	-2.67586	nan	nan	nan	nan	nan	nan
PCDH15	group3	nan	-4.08898	-1.8059	-0.270572	nan	2.79586	nan	nan	nan	nan	nan
HERC1	group3	nan	-3.43216	-1.20406	-0.669769	-1.12585	nan	nan	nan	-0.00288251	2.31329	nan
MDGA2	group3	nan	nan	-1.80921	-1.32718	1.27517	nan	nan	nan	nan	nan	nan
PRMT3	group3	nan	-0.587365	1.21759	0.0095642	-4.78284	nan	nan	nan	nan	nan	nan
TMEM181	group3	nan	nan	-3.77413	0.698749	0.90879	-1.23794	nan	nan	nan	nan	nan
ATP8B4	group3	nan	nan	-0.465459	-0.983381	0.323609	-1.00216	nan	nan	nan	nan	nan
EFCAB6	group3	nan	-2.65533	9.96578	-1.51603	-1.58688	nan	nan	nan	nan	nan	nan
DENND5B	group3	nan	nan	-3.00162	-1.92851	0.456007	1.5792	nan	nan	nan	nan	nan
CNKSR2	group3	nan	nan	-4.00152	-1.75062	-0.633729	nan	nan	9.96578	nan	nan	nan
PHACTR4	group3	nan	nan	9.96578	-5.09329	nan	-1.58688	nan	nan	nan	nan	nan
MALRD1	group3	nan	-2.67974	-1.83835	-0.82874	nan	nan	9.96578	nan	nan	nan	nan
ZMYND11	group3	nan	-4.15995	-0.652858	-3.12178	-0.208869	0.416346	9.96578	nan	nan	nan	nan
MCCC1	group3	nan	-0.884698	-1.40054	-1.04653	nan	2.31329	nan	nan	nan	nan	nan
ASXL3	group3	nan	-2.73862	-4.00152	1.5792	nan	2.98708	nan	nan	nan	nan	nan
SVIL	group3	nan	-1.54942	-3.58653	0.986248	nan	2.3133	nan	nan	nan	nan	nan
SLCO1B7	group3	nan	-0.443076	-0.942486	-0.500263	-1.70115	0.995681	0.995681	nan	nan	nan	nan
LYST	group3	nan	nan	-0.739272	-1.58688	-0.0572772	1.5792	nan	nan	nan	nan	nan
ARMC2	group3	nan	nan	-3.72123	1.5792	nan	0.481969	nan	nan	nan	nan	nan
UBA2	group3	nan	0.481969	0.995681	-2.32171	nan	nan	nan	nan	nan	nan	nan
PKD1L3	group3	nan	nan	-5.42776	0.995681	nan	1.45403	nan	nan	nan	nan	nan
VPS8	group3	nan	-3.66452	9.96578	nan	-0.487896	-0.537473	nan	nan	nan	nan	nan
SEPT7P2	group3	nan	nan	2.98708	-0.809623	-0.587365	-1.55954	nan	nan	nan	nan	nan
PARP12	group3	nan	nan	-3.06277	-2.12183	1.21759	2.16201	nan	0.411678	nan	nan	nan
MSANTD3-TMEFF1	group3	nan	-1.71809	1.5792	0.189557	0.748731	nan	nan	nan	nan	-1.58688	nan
POLI	group3	nan	nan	1.9928	-1.00216	-2.809	0.995681	nan	nan	nan	nan	nan
INVS	group3	nan	nan	-2.58665	-0.739272	1.18915	1.30166	nan	nan	nan	nan	nan
AK9	group3	nan	nan	-3.75643	1.5792	0.761645	nan	nan	nan	nan	nan	nan
UNC13C	group3	nan	-2.58665	0.784567	-0.696053	1.08532	0.665044	nan	nan	nan	nan	nan
PEX1	group3	nan	nan	-1.67997	-1.7059	9.96578	nan	nan	nan	nan	nan	nan
PTPRM	group3	nan	nan	-0.587365	-3.64542	9.96578	nan	nan	nan	nan	nan	nan
2016-09-06	group3	nan	nan	-2.90853	-2.60655	1.31689	9.96578	nan	nan	nan	nan	nan
CCDC7	group3	nan	nan	0.526992	-2.11301	1.28609	nan	nan	nan	nan	nan	nan
PKHD1	group3	nan	-4.13081	1.5792	-1.54575	0.987989	1.9928	nan	nan	nan	nan	nan
TBC1D2B	group3	nan	nan	-1.00216	1.40976	-0.217767	nan	nan	nan	nan	nan	nan
FOCAD	group3	nan	nan	1.5792	0.34779	-0.141783	-1.58688	nan	nan	nan	nan	nan
UBXN7	group3	nan	-0.587365	9.96578	-3.50407	nan	0.318688	nan	nan	nan	nan	nan
SNX29	group3	nan	-1.32941	-0.806255	-0.991849	-0.447779	-0.0572464	1.07352	nan	nan	nan	9.96578
TRIM24	group3	nan	-0.267112	1.5792	-2.31852	4.06173	0.411678	nan	-2.18795	nan	nan	nan
MACF1	group3	nan	nan	-2.58665	9.96578	2.23966	nan	-3.58653	nan	nan	nan	nan
MIPOL1	group3	nan	-0.161369	-1.58353	1.41685	-1.18064	-1.08013	9.96578	nan	nan	nan	nan
RNF169	group3	nan	nan	0.995681	-0.739272	-0.00288251	nan	nan	nan	nan	nan	nan
MAP3K5	group3	nan	nan	9.96578	-0.850238	nan	-2.08925	nan	nan	nan	nan	nan
RICTOR	group3	nan	nan	-2.17169	-2.20339	9.96578	1.5792	nan	nan	nan	nan	nan
AFF2	group3	nan	-1.91943	-0.365133	-1.32395	1.31943	nan	9.96578	nan	nan	nan	nan
SLCO1B1	group3	nan	0.995681	2.31329	-0.895303	0.995681	-1.00216	nan	nan	nan	nan	nan
TMEM260	group3	nan	nan	-2.32365	9.96578	2.12974	-1.17201	nan	nan	nan	nan	nan
ANKRD26P1	group3	nan	nan	-0.389566	-0.0852663	2.45009	nan	nan	nan	nan	nan	nan
PDZD2	group3	nan	-1.3444	0.400009	-1.90872	nan	9.96578	3.44223	nan	nan	nan	nan
ITPR2	group3	nan	-1.64236	-0.318627	1.30432	9.96578	nan	nan	nan	nan	nan	nan
CD163L1	group3	nan	-1.40054	1.9928	1.40976	nan	nan	nan	nan	nan	nan	nan
AXDND1	group3	nan	nan	9.96578	0.924265	-0.417563	nan	-1.00216	nan	nan	nan	nan
EGF	group3	nan	nan	-2.97857	-1.80921	1.9928	9.96578	9.96578	nan	nan	nan	nan
DOCK4	group3	nan	nan	1.62214	-0.00288251	0.995681	nan	nan	nan	nan	nan	nan
NEDD4L	group3	nan	nan	-0.324525	0.503104	0.995681	3.44223	nan	nan	nan	nan	nan
GRIK2	group3	nan	-2.58665	0.511072	-0.739272	2.57133	9.96578	9.96578	nan	nan	nan	nan
IGSF5	group3	nan	-3.70198	0.995677	3.30615	nan	nan	9.96578	nan	nan	nan	nan
NFIB	group3	nan	nan	0.141356	-0.972553	2.94163	3.15557	nan	nan	nan	nan	nan
SLAIN1	group3	nan	nan	0.784568	-0.0081604	2.65243	nan	nan	nan	nan	nan	nan
DNAH17	group3	nan	nan	0.995681	-0.260959	nan	9.96578	nan	nan	nan	nan	nan
INTU	group3	nan	nan	1.21759	9.96578	1.14815	1.62214	0.259867	nan	nan	nan	nan
SNX7	group3	nan	nan	1.5792	0.476542	9.96578	nan	nan	nan	nan	nan	nan
AKAP7	group3	nan	nan	1.91909	2.07253	1.21759	2.16201	nan	nan	nan	nan	nan
PAPPA2	group3	nan	1.9928	9.96578	0.9148	nan	nan	nan	nan	nan	nan	nan
SV2C	group3	nan	2.21424	0.58136	nan	9.96578	9.96578	nan	nan	nan	nan	nan
IBTK	group3	nan	9.96578	0.995681	9.96578	1.9928	nan	nan	nan	nan	nan	nan
RPS5	group4	nan	nan	nan	-12.9105	-11.2868	-12.6199	nan	nan	nan	nan	nan
CCNB1	group4	nan	nan	nan	-9.17793	-9.42775	-11.4937	nan	nan	nan	nan	nan
PTGES3	group4	nan	nan	nan	-9.4654	-9.26711	-7.79145	nan	nan	nan	nan	nan
EIF5	group4	nan	nan	nan	-9.20051	-8.55332	-7.30069	nan	nan	nan	-7.59071	nan
UBE2G1	group4	nan	nan	nan	-7.39995	-7.09956	-9.68452	nan	nan	nan	nan	nan
C4orf27	group4	nan	nan	nan	-9.24501	-7.34129	-6.99023	nan	nan	nan	nan	nan
SNX5	group4	nan	nan	nan	-6.85112	-8.10881	-6.41643	nan	-9.69526	nan	nan	-7.96145
ATG5	group4	nan	nan	nan	-6.71747	-6.92204	-7.30792	-8.63419	nan	nan	nan	nan
SNW1	group4	nan	-8.52716	nan	-7.09669	-8.34126	-6.0889	nan	nan	nan	nan	nan
DLGAP5	group4	-8.08378	nan	nan	-7.84126	-6.92027	-6.03485	nan	nan	nan	nan	nan
EIF3H	group4	nan	nan	nan	-8.03816	-6.4216	-6.71087	nan	nan	nan	nan	nan
TCEA1	group4	nan	nan	nan	-5.69191	-6.03631	-8.8005	nan	nan	nan	-6.74296	nan
GTF2F2	group4	nan	nan	nan	-6.42391	-7.12597	-5.95566	nan	nan	nan	nan	nan
PHAX	group4	nan	nan	nan	-5.98957	-7.57605	-5.98448	nan	nan	nan	nan	nan
RAB2A	group4	nan	nan	nan	-6.2081	-6.66164	-6.1115	nan	nan	nan	nan	nan
PAPOLA	group4	nan	nan	nan	-8.45266	-5.99427	-5.52397	nan	nan	nan	nan	nan
NPEPPS	group4	nan	-6.695	nan	-5.83409	-7.51176	-4.88413	-6.24939	nan	nan	nan	nan
TGS1	group4	nan	-6.63198	nan	-7.14971	-7.31875	-4.48269	-5.46092	nan	nan	nan	nan
MFAP1	group4	nan	nan	nan	-5.97303	-7.69711	-7.84694	-3.93229	nan	nan	nan	nan
WAC	group4	nan	nan	nan	-5.45704	-6.63329	-4.23033	nan	nan	-6.25887	-5.9084	nan
CUL2	group4	nan	nan	nan	-7.97017	-6.67062	-3.90164	nan	nan	nan	nan	nan
ZCCHC17	group4	nan	nan	nan	-4.75192	-7.43573	-4.78284	nan	nan	nan	nan	nan
CNST	group4	nan	nan	nan	-4.18594	-6.41423	-6.13069	nan	nan	nan	nan	nan
CCZ1B	group4	nan	-10.1487	nan	-5.23566	-5.54728	-3.87015	-5.11001	nan	nan	nan	nan
DDX21	group4	nan	nan	nan	-5.95656	-5.03152	-4.87993	-4.79589	nan	nan	-4.74519	nan
CNOT2	group4	nan	nan	nan	-4.49337	-4.44024	-5.58137	nan	-5.43655	nan	nan	nan
GMPS	group4	nan	nan	nan	-3.19453	-6.38594	-6.75116	-6.46909	nan	-6.0889	-4.24945	nan
UBQLN1	group4	nan	-7.24471	nan	-5.65639	-4.08883	-4.14825	nan	nan	nan	nan	nan
KIF5B	group4	nan	-3.32352	nan	nan	-5.23833	-6.58646	nan	-5.85324	nan	nan	nan
CCDC77	group4	nan	nan	nan	-5.30071	-6.25989	-3.64542	nan	nan	nan	nan	nan
ARHGAP18	group4	nan	-8.13837	nan	-6.71647	-4.79242	-2.81568	nan	nan	nan	-5.30528	nan
UTP14A	group4	nan	nan	nan	-4.61769	-4.93486	-4.44775	-4.44445	nan	nan	-4.52505	nan
GOLGA4	group4	nan	nan	nan	-4.77087	-5.61883	-2.72225	-6.23505	nan	-7.20204	nan	nan
ZCCHC7	group4	nan	nan	nan	-6.09305	-4.64534	-3.32848	-5.2367	nan	nan	nan	nan
MASTL	group4	nan	nan	nan	-6.34186	-4.41631	-3.95055	-3.54589	-7.2001	nan	-4.11702	nan
ECT2	group4	nan	-7.59775	nan	-5.18796	-3.32486	-4.13431	nan	nan	nan	nan	nan
ROCK1	group4	nan	nan	nan	-4.06136	-5.3879	-4.04592	nan	nan	nan	nan	nan
IPO7	group4	nan	nan	nan	-4.25663	-3.93564	-4.97111	nan	nan	nan	-4.35905	nan
CBX3	group4	nan	-2.46114	nan	-6.17637	-7.5405	-5.84696	nan	nan	nan	nan	nan
XRN2	group4	nan	nan	nan	-4.12393	-5.69	-3.31796	-3.876	-5.58645	nan	nan	nan
APLP2	group4	nan	-5.64532	nan	-2.95812	-3.72317	-4.86734	-4.47027	nan	nan	-5.52501	nan
CHAF1A	group4	-8.09962	nan	nan	-7.98813	-6.40742	-4.11004	nan	-2.20339	nan	nan	nan
RBPJ	group4	nan	nan	nan	-3.86244	-4.7264	-4.2207	nan	nan	nan	nan	nan
GGNBP2	group4	nan	nan	nan	-5.58399	-5.31307	-3.01114	nan	nan	nan	nan	nan
RAP1GDS1	group4	nan	nan	nan	-6.51922	-3.00162	-5.36603	-3.75643	nan	nan	nan	nan
ZFR	group4	-5.47721	nan	nan	-3.85926	-3.6156	-3.97883	nan	nan	nan	nan	nan
KDM5B	group4	nan	nan	nan	-6.95565	-4.07321	-4.22393	nan	nan	nan	nan	-3.00162
GOLGA5	group4	nan	-7.54416	nan	-4.31254	-4.58701	-2.53392	nan	nan	nan	nan	nan
NLK	group4	nan	nan	nan	-3.32352	-4.98122	-3.95573	nan	nan	nan	nan	nan
NUFIP2	group4	nan	nan	nan	-4.93822	-6.07914	-3.53312	-2.44228	nan	nan	-5.42776	nan
SUDS3	group4	nan	nan	nan	-5.43296	-3.43984	-3.56228	nan	nan	nan	nan	nan
CDC5L	group4	nan	nan	nan	-5.21535	-3.61053	-3.44213	nan	nan	nan	nan	nan
ESF1	group4	nan	nan	nan	-4.07575	-4.64989	-5.15797	nan	-2.90853	nan	-3.62605	nan
P4HA1	group4	nan	-5.79589	nan	-3.72401	-3.28302	-3.71091	nan	nan	nan	nan	nan
URI1	group4	nan	nan	nan	-2.78979	-3.44142	-5.42631	-5.24742	nan	nan	nan	nan
UBE3A	group4	nan	nan	nan	-4.24668	-5.06048	-4.00024	-2.70211	nan	nan	nan	nan
SMARCA5	group4	nan	nan	nan	-4.85192	-4.94467	-2.0018	nan	nan	nan	-6.94388	nan
DAAM1	group4	nan	nan	nan	-5.83942	-4.33442	-2.58665	nan	nan	nan	nan	nan
TAOK1	group4	nan	-5.17141	nan	-3.7233	-4.29054	-2.46114	nan	-4.20317	nan	nan	nan
N4BP2L2	group4	nan	-4.17143	nan	-2.65034	-4.68772	-3.98412	-2.809	nan	nan	-5.42503	nan
TM9SF3	group4	nan	-4.50399	nan	-1.98759	-2.68428	-5.02195	-5.54061	nan	nan	-6.87166	nan
STAM	group4	nan	nan	nan	-3.82542	-3.28613	-3.82586	nan	nan	nan	nan	nan
HNRNPM	group4	nan	-4.7294	nan	-3.89972	-5.43059	-2.1667	nan	nan	nan	nan	nan
ATP2C1	group4	nan	nan	nan	-4.24945	-4.08898	-2.809	nan	nan	nan	nan	nan
ARGLU1	group4	nan	nan	nan	-3.20324	-4.61532	-3.27008	nan	nan	nan	nan	nan
EP300	group4	-5.55609	nan	nan	-4.18667	-4.17143	-2.13439	nan	nan	nan	nan	nan
IPO11	group4	nan	nan	nan	-3.10277	-4.50399	-3.29244	nan	nan	nan	nan	nan
GINM1	group4	nan	nan	nan	-3.00162	-4.90838	-3.17153	nan	nan	nan	nan	nan
CHD7	group4	-5.39378	nan	nan	-4.13655	-4.07866	-2.38585	nan	nan	nan	-2.92974	nan
SH3KBP1	group4	nan	nan	nan	-4.66078	-3.5456	-2.69691	nan	nan	nan	nan	nan
MIS18BP1	group4	nan	nan	nan	-2.4238	-4.22813	-4.17143	nan	nan	nan	-3.64542	nan
NLRP11	group4	nan	-9.94002	nan	-6.2126	-7.76389	-2.66463	nan	-1.32395	nan	nan	nan
BUB1B	group4	-7.29839	nan	nan	-5.23999	-2.18176	-2.30451	nan	nan	nan	nan	nan
INPP5F	group4	-4.31045	nan	nan	-3.92169	-3.98338	-3.23748	nan	nan	nan	nan	-1.80921
MRPS31	group4	nan	-4.6162	nan	-1.24504	-5.85117	-4.6158	nan	nan	nan	nan	nan
RAB27A	group4	nan	nan	nan	-2.412	-3.91803	-3.46101	nan	nan	nan	nan	nan
SMC5	group4	-6.12044	nan	nan	-5.359	-3.92714	-1.17201	nan	nan	nan	nan	nan
DZIP1	group4	nan	nan	nan	-5.05947	-2.88438	-2.39403	nan	nan	nan	nan	nan
PAPSS1	group4	nan	-7.44853	nan	-3.0769	-2.5266	-2.25438	nan	nan	nan	nan	nan
AGGF1	group4	-4.00152	nan	nan	-3.15541	-3.03378	-2.32365	nan	nan	nan	nan	nan
CD2AP	group4	nan	-4.08898	nan	-3.51109	-1.03846	-4.28693	nan	-4.78284	nan	nan	nan
CEP85	group4	nan	-4.97878	nan	-7.00144	-6.29604	-1.60138	-1.58688	nan	nan	nan	nan
KIAA0922	group4	nan	nan	nan	-5.76965	-2.23641	-2.64553	nan	nan	nan	nan	nan
PHF6	group4	nan	nan	nan	-3.39397	-2.88828	-2.57861	nan	nan	nan	nan	nan
DDX46	group4	-7.96726	nan	nan	-3.9592	-6.87175	-0.00288251	nan	nan	nan	nan	-6.59397
CCDC6	group4	nan	-6.5013	nan	-6.29111	-3.12834	-3.90843	nan	-0.587365	nan	nan	nan
CDK12	group4	nan	nan	nan	-5.2891	-2.39861	-2.28789	nan	nan	nan	nan	nan
USP9X	group4	-7.46905	nan	nan	-4.02958	-2.90046	-1.47353	-2.32365	-2.809	nan	nan	nan
YLPM1	group4	nan	nan	nan	-1.65398	-4.43255	-2.17169	nan	-5.15797	nan	nan	nan
ADAT1	group4	nan	nan	nan	-1.00216	-6.41084	-3.80889	nan	nan	nan	-3.39389	nan
FBXW7	group4	nan	nan	nan	-3.71218	-4.06457	-1.26991	-3.70198	nan	nan	-2.70211	nan
TFRC	group4	nan	nan	nan	-2.46114	-2.79343	-3.17153	nan	nan	nan	nan	nan
CCDC14	group4	-2.90853	nan	nan	-2.41401	-4.09957	-2.22414	nan	nan	nan	nan	nan
SAFB	group4	nan	-2.5306	nan	-3.17657	-2.01444	-2.52526	nan	-3.08908	-3.52513	-3.00162	nan
ARHGEF12	group4	nan	-5.94522	nan	-3.32352	-2.70211	-1.37015	nan	nan	nan	nan	nan
SLMAP	group4	nan	-2.32365	nan	-1.96634	-4.57696	-2.98093	nan	nan	nan	nan	nan
TADA2A	group4	nan	nan	nan	-4.30587	-4.43913	-1.17201	nan	nan	nan	nan	nan
SRFBP1	group4	-3.08908	nan	nan	-3.06051	-1.66778	-3.44636	nan	nan	nan	nan	nan
ARID4A	group4	nan	nan	nan	-6.08047	-3.76505	-3.12317	nan	nan	nan	-0.876698	nan
ATF6	group4	nan	-6.37647	nan	-2.83631	-3.24525	-1.11174	nan	nan	nan	nan	nan
PRIM2	group4	nan	-4.19108	nan	-3.57736	-1.13931	-3.08908	nan	nan	nan	nan	nan
DNM1L	group4	nan	-4.96726	nan	-3.66519	-2.18931	-1.26708	nan	nan	nan	nan	nan
CENPC	group4	nan	nan	nan	-3.24901	-4.02506	-1.33455	nan	nan	nan	nan	nan
ARHGAP29	group4	nan	-4.35905	nan	-2.8521	-1.96648	-1.8763	nan	nan	nan	nan	nan
TRAPPC8	group4	nan	-2.36737	nan	-1.8901	-3.34757	-2.30826	-3.03038	nan	nan	nan	nan
KIF18A	group4	nan	nan	nan	-1.88794	-2.22895	-3.64542	nan	nan	nan	nan	nan
TMEM57	group4	nan	nan	nan	-3.70198	-3.69188	-1.17201	nan	nan	-2.32365	nan	nan
NDE1	group4	-6.20589	nan	nan	-1.69355	-3.17153	-1.28214	nan	nan	nan	nan	nan
CENPI	group4	nan	-4.67392	nan	-1.00216	-2.81533	-2.52526	nan	nan	nan	nan	nan
ZDHHC17	group4	nan	nan	nan	-1.11451	-4.70194	-2.17169	-3.00162	nan	nan	nan	nan
EPSTI1	group4	nan	-8.18055	nan	-5.10184	-3.59939	0.345798	nan	nan	nan	nan	nan
RALGPS2	group4	nan	nan	nan	-3.37082	-3.7086	-0.932009	nan	nan	nan	nan	nan
EPB41L4A	group4	nan	-5.90996	nan	-3.05271	-2.38544	-0.587365	nan	nan	nan	nan	nan
ZNF215	group4	nan	nan	nan	-4.35905	-2.31159	-1.22445	nan	nan	nan	nan	nan
VPS37A	group4	nan	nan	nan	-2.18992	-1.3991	-3.84831	nan	nan	nan	nan	nan
ZNF451	group4	nan	nan	nan	-2.64884	-0.654435	-3.50407	-3.24952	nan	nan	nan	nan
NFATC3	group4	-2.66463	nan	nan	-2.17169	-2.43724	-3.06051	nan	nan	nan	-1.32395	-2.0018
MAK	group4	nan	nan	nan	-2.68328	-3.55582	-2.63215	-0.680417	nan	nan	nan	nan
UBE3C	group4	nan	-4.24945	nan	-1.13376	-1.45446	-2.87611	nan	nan	nan	nan	nan
KIAA2026	group4	nan	-2.1956	nan	-3.23497	-3.20007	-0.702769	nan	nan	nan	nan	nan
ZBTB44	group4	nan	-3.43453	nan	-1.52307	-1.80921	-1.28907	nan	-3.24951	nan	nan	nan
QKI	group4	nan	nan	nan	-3.80889	-2.44871	-4.08898	-0.00288251	nan	nan	nan	nan
UHRF2	group4	nan	nan	nan	-3.63452	-4.9812	-1.60039	nan	nan	nan	-0.417563	nan
FAM135A	group4	nan	nan	nan	-3.37249	-0.702771	-2.90853	nan	nan	nan	nan	nan
MYO5A	group4	nan	-4.38232	nan	1.73073	-4.70194	-2.70211	-5.54061	nan	nan	nan	nan
MAP3K4	group4	nan	-4.5561	nan	nan	-1.73884	-3.64542	nan	nan	nan	nan	-0.00288251
UBE2E2	group4	nan	nan	nan	-3.80889	0.286304	-2.95582	-2.83172	nan	nan	nan	nan
CREBBP	group4	nan	-6.05623	nan	nan	-3.71179	0.58136	nan	nan	nan	nan	nan
TAF5	group4	nan	nan	nan	-3.32352	-0.00288251	-3.21105	nan	nan	nan	nan	nan
ARID4B	group4	nan	nan	nan	-4.08464	-3.24839	-2.02029	0.411678	nan	nan	nan	nan
PPEF1	group4	nan	-4.67392	nan	-2.81416	-1.1436	-0.292127	nan	nan	nan	nan	nan
STX2	group4	nan	nan	nan	-2.5624	-5.76526	0.58136	nan	nan	-2.32365	nan	nan
LPIN2	group4	nan	-5.49334	nan	-3.80889	-2.41675	0.995681	nan	nan	nan	-1.58688	nan
AGO2	group4	nan	-3.53786	nan	nan	-2.0018	-0.350497	nan	nan	nan	nan	nan
CCDC66	group4	nan	-5.18469	nan	-3.2272	-2.28764	0.995681	nan	nan	nan	nan	nan
UBP1	group4	nan	0.995681	nan	-4.75229	-3.15194	-2.28789	nan	nan	nan	nan	nan
FBXO9	group4	-2.90853	nan	nan	-2.38023	-0.311049	-1.58688	nan	nan	nan	nan	nan
OSBPL9	group4	nan	nan	nan	-2.46114	-3.39389	-0.00288251	nan	nan	nan	nan	nan
ZMYM4	group4	nan	nan	nan	-0.657797	-1.48483	-3.32352	nan	nan	nan	nan	nan
PPP4R4	group4	nan	nan	nan	-3.53762	-0.850238	-1.00216	nan	nan	nan	nan	nan
WDR37	group4	nan	-2.99873	nan	-2.24967	-3.39389	1.01808	nan	nan	nan	nan	nan
SRGAP1	group4	nan	-3.54221	nan	-1.73744	-1.21288	-0.347713	nan	nan	nan	nan	nan
CSNK1G3	group4	nan	-3.08908	nan	-3.11821	-0.134003	-0.578079	-1.58688	nan	nan	nan	nan
DMTF1	group4	nan	-4.66445	nan	0.089671	-3.75643	-0.397724	-1.32395	nan	nan	nan	nan
KAT6B	group4	nan	-3.58653	nan	-1.95297	-0.0785235	-1.47452	nan	-1.73884	nan	-0.809623	nan
TUSC3	group4	nan	nan	nan	-2.80869	0.395206	-2.48065	nan	nan	nan	nan	nan
DDX58	group4	nan	nan	nan	-2.65703	-1.58688	-0.187236	nan	nan	nan	nan	nan
RBL2	group4	nan	nan	nan	-0.914221	-3.58653	-0.128293	nan	nan	nan	nan	nan
ASAP1	group4	nan	-4.2465	nan	-2.921	-1.73882	2.3133	nan	nan	nan	nan	nan
UBE2Q2P1	group4	nan	nan	nan	-2.22183	-1.58688	-0.00288251	nan	nan	nan	nan	nan
PFKP	group4	nan	nan	nan	0.733124	-2.87611	-2.17169	nan	nan	nan	nan	nan
CEP83	group4	nan	nan	nan	-4.22393	-1.38666	0.58136	nan	nan	nan	nan	nan
ZCCHC2	group4	nan	nan	nan	-5.7156	1.12469	-1.68995	nan	nan	nan	nan	nan
KDM5A	group4	nan	-5.34135	nan	-6.31439	-2.671	-0.585926	9.96578	nan	nan	nan	-1.00216
C2CD5	group4	nan	-3.90843	nan	-5.47721	0.108035	1.04289	nan	nan	nan	nan	nan
RUFY2	group4	nan	nan	nan	-3.0054	-0.264684	-1.72499	-0.00288251	nan	nan	nan	nan
NPAT	group4	nan	nan	nan	-3.57173	-2.13927	1.31689	nan	nan	nan	nan	nan
SOS2	group4	nan	-1.7763	nan	-0.792717	0.58136	-1.28744	-2.5042	nan	nan	nan	nan
PHIP	group4	nan	-4.24945	nan	-1.56788	-0.565243	0.659241	nan	nan	nan	nan	nan
DMXL1	group4	nan	-5.42776	nan	-4.64842	-1.47464	9.96578	nan	nan	nan	nan	nan
LCORL	group4	nan	nan	nan	-0.587365	-2.99516	-0.00288251	nan	nan	nan	nan	nan
EPB41	group4	nan	-1.98366	nan	-1.52777	-3.57411	2.31329	nan	nan	nan	nan	nan
OTULIN	group4	-1.91936	nan	nan	-1.80921	-2.0852	1.5792	nan	nan	nan	nan	nan
PIWIL3	group4	nan	-4.22393	nan	-5.31616	-1.83396	2.3133	-0.324525	nan	nan	0.481967	nan
CCT6B	group4	0.995681	nan	nan	-1.63537	-0.977646	-1.00216	nan	nan	nan	nan	nan
CNOT10	group4	nan	nan	nan	-1.00216	2.45009	-4.76442	nan	nan	nan	nan	nan
PLEKHA8	group4	nan	-0.0170128	nan	0.360403	2.68966	-3.73976	-4.77409	nan	nan	nan	nan
TLN2	group4	nan	nan	nan	-3.37082	1.9928	-1.00216	nan	nan	nan	nan	nan
HSF2BP	group4	nan	nan	nan	-2.7305	-2.98406	9.96578	nan	nan	nan	nan	nan
USP28	group4	nan	0.995677	nan	nan	-0.612438	-2.17169	nan	nan	nan	nan	nan
TMEM245	group4	nan	nan	nan	-1.41702	0.913375	-1.09414	nan	nan	nan	nan	nan
CNTN4	group4	-2.809	nan	nan	-0.927773	-1.80921	9.96578	nan	nan	nan	nan	nan
PVRL3	group4	nan	nan	nan	-1.49763	-1.54626	-2.16587	9.96578	nan	nan	nan	nan
AEBP2	group4	9.96578	nan	nan	-0.324525	-2.27395	-2.77271	nan	nan	nan	nan	nan
IFT81	group4	nan	-3.50237	nan	nan	0.663696	0.66764	nan	nan	nan	nan	nan
TBC1D22A	group4	nan	-1.00216	nan	-0.729294	nan	1.21759	nan	-0.739272	nan	nan	nan
CACNA2D3	group4	nan	-3.27461	nan	0.995681	-0.587365	0.995681	nan	nan	nan	nan	nan
ITGBL1	group4	-1.58688	nan	nan	1.9928	-2.02793	-0.278266	0.995681	-0.587365	nan	nan	nan
SNAP91	group4	nan	-1.48195	nan	-0.453303	-1.09246	2.79586	nan	nan	nan	nan	nan
RYK	group4	nan	-2.24637	nan	1.55173	1.5792	-1.75189	nan	nan	nan	nan	nan
ACSS3	group4	nan	-3.39389	nan	-0.292127	2.0838	0.326055	nan	nan	nan	nan	nan
RBL1	group4	nan	-1.00216	nan	0.995681	0.733124	-0.741083	-0.630406	nan	nan	nan	nan
PCNX	group4	nan	-1.41702	nan	2.79586	-1.55988	0.663696	nan	nan	nan	nan	nan
SIL1	group4	nan	nan	nan	0.995681	-1.30459	0.58136	nan	nan	nan	nan	nan
CPVL	group4	nan	-1.32395	nan	nan	2.87545	-0.587365	nan	nan	nan	nan	nan
NELL1	group4	nan	nan	nan	0.284713	0.126664	-0.00288251	nan	nan	nan	nan	nan
ANO5	group4	nan	nan	nan	-1.23579	0.717468	0.995681	nan	nan	nan	nan	nan
LPHN2	group4	nan	nan	nan	-3.32352	-0.00288251	9.96578	nan	nan	nan	nan	nan
CCDC62	group4	nan	2.3133	nan	-2.91138	nan	2.79586	-1.58688	0.995681	nan	nan	nan
TTC39C	group4	nan	nan	nan	-1.23537	0.733124	1.5792	nan	nan	nan	nan	nan
SPG11	group4	nan	nan	nan	0.189558	0.481969	0.444053	nan	nan	nan	nan	nan
GRK4	group4	nan	nan	nan	-0.00288251	-1.8763	9.96578	nan	nan	nan	nan	nan
GOLGB1	group4	nan	nan	nan	-3.39389	1.9928	2.3133	nan	nan	nan	nan	nan
USH2A	group4	-2.70211	nan	nan	0.0863626	1.51665	3.88399	nan	nan	nan	nan	nan
ME2	group4	-0.00288251	nan	nan	9.96578	1.9928	0.411678	nan	-3.52513	nan	nan	nan
CHD9	group4	-1.32395	nan	nan	0.993715	0.974961	1.71004	nan	nan	nan	nan	nan
INPP4B	group4	nan	-2.37228	nan	1.24888	2.32296	1.31689	nan	nan	nan	nan	nan
ACADM	group4	nan	nan	nan	0.995681	-0.540573	1.50902	nan	nan	nan	nan	nan
GDPD4	group4	nan	-1.00216	nan	1.06245	-0.463908	9.96578	nan	nan	nan	nan	nan
TBCD	group4	nan	-2.0018	nan	1.311	9.96578	0.13448	nan	nan	nan	nan	nan
DPF3	group4	nan	-0.526007	nan	-0.867297	9.96578	1.21759	nan	nan	nan	nan	nan
TRMT10B	group4	nan	-1.00216	nan	9.96578	2.31329	-1.22445	nan	nan	nan	nan	nan
NR1H4	group4	nan	nan	nan	1.73073	1.9928	-1.00216	nan	nan	nan	nan	nan
SIRT5	group4	nan	-1.00216	nan	-0.739272	nan	9.96578	2.49291	nan	nan	nan	nan
RAD51B	group4	nan	nan	nan	0.81913	1.21759	0.58136	nan	nan	nan	nan	nan
LMTK2	group4	nan	-0.587365	nan	0.601589	-0.324525	9.96578	9.96578	nan	nan	nan	nan
HELQ	group4	nan	nan	nan	2.79586	3.78588	-1.50445	nan	nan	nan	nan	nan
KLHL1	group4	nan	nan	nan	9.96578	0.995681	-0.00288251	nan	nan	nan	nan	nan
WWC3	group4	nan	nan	nan	-0.00288251	9.96578	0.995681	nan	nan	nan	nan	nan
TMC1	group4	nan	nan	nan	2.98708	-0.312944	2.3133	nan	nan	nan	nan	nan
TRPC1	group4	9.96578	nan	nan	0.678507	2.31329	0.0451639	nan	nan	nan	nan	nan
ZNF608	group4	nan	nan	nan	0.995681	1.9928	9.96578	1.9928	nan	nan	nan	nan
PPP2R3A	group4	nan	nan	nan	0.577853	3.30615	9.96578	nan	nan	nan	nan	nan
GNN	group4	nan	nan	nan	2.23637	3.15557	9.96578	nan	nan	nan	nan	nan
RIMBP2	group4	nan	nan	nan	2.68966	9.96578	9.96578	nan	nan	nan	nan	nan
NPM1	group5	nan	nan	nan	-10.0187	-9.159	nan	nan	nan	nan	nan	nan
CKS2	group5	nan	nan	nan	-9.25161	-9.35432	nan	nan	nan	nan	nan	nan
DENND4C	group5	nan	nan	nan	-8.02397	-9.17396	nan	nan	nan	nan	nan	nan
FAM177A1	group5	nan	nan	nan	-7.61135	-7.45543	nan	nan	nan	nan	nan	nan
CSDE1	group5	nan	nan	nan	-7.6105	-6.91752	nan	nan	nan	nan	nan	nan
EZR	group5	nan	-8.53305	nan	-6.467	-7.22732	nan	nan	nan	nan	nan	nan
RBM25	group5	nan	nan	nan	-6.89023	-7.16135	nan	nan	nan	nan	nan	nan
2016-09-07	group5	nan	nan	nan	-6.50678	-7.55645	nan	nan	nan	nan	nan	nan
CCDC25	group5	nan	nan	nan	-6.64531	-6.82469	nan	nan	nan	nan	nan	nan
SRSF11	group5	nan	nan	nan	-6.43202	-7.37407	nan	nan	nan	-6.18465	nan	nan
CXADR	group5	nan	nan	nan	-5.86841	-6.4384	nan	-6.30524	nan	nan	nan	nan
AP3S1	group5	nan	nan	nan	-5.23918	-6.63812	nan	nan	nan	nan	nan	nan
JMY	group5	nan	nan	nan	-4.90838	-6.08443	nan	-6.19785	nan	nan	nan	nan
CENPF	group5	nan	nan	nan	-5.26829	-6.02379	nan	nan	nan	nan	nan	nan
SHQ1	group5	nan	nan	nan	-5.70549	-5.42776	nan	nan	nan	nan	nan	nan
SERHL2	group5	nan	-5.75634	nan	-5.75634	-5.2303	nan	nan	nan	nan	nan	nan
AFF4	group5	nan	-6.81773	nan	-5.28688	-5.04587	nan	nan	nan	nan	nan	nan
RSRC2	group5	nan	nan	nan	-6.93042	-6.26455	nan	-4.49227	nan	nan	nan	nan
RDX	group5	nan	nan	nan	-6.40233	-4.93378	nan	nan	nan	nan	nan	nan
RSU1	group5	-5.67388	nan	nan	-5.60208	-5.2303	nan	nan	nan	nan	nan	nan
FAM214A	group5	nan	-6.35021	nan	-5.89628	-4.70983	nan	nan	nan	nan	nan	nan
EIF3J	group5	nan	nan	nan	-4.75639	-6.75449	nan	nan	nan	nan	nan	nan
LARP7	group5	nan	nan	nan	-6.3018	-4.89632	nan	nan	nan	nan	nan	nan
DHX9	group5	nan	nan	nan	-4.66445	-6.06754	nan	nan	nan	nan	nan	nan
PDCD10	group5	nan	nan	nan	-4.44478	-6.78174	nan	nan	nan	nan	nan	nan
SSX2IP	group5	nan	-5.55514	nan	-4.27097	-6.53703	nan	nan	nan	nan	nan	nan
VAPA	group5	nan	nan	nan	-5.78259	-4.70453	nan	-5.11524	nan	nan	nan	nan
DDX59	group5	nan	nan	nan	-5.18469	-5.02384	nan	nan	nan	nan	nan	nan
PAK2	group5	-4.46095	-6.49863	nan	-4.52505	-5.5713	nan	nan	nan	nan	nan	nan
CDC16	group5	nan	nan	nan	-4.33542	-6.43603	nan	nan	nan	nan	nan	nan
CDK1	group5	nan	nan	nan	-5.98827	-4.47038	nan	nan	nan	nan	nan	nan
RAB6A	group5	nan	nan	nan	-4.85949	-5.1341	nan	nan	nan	nan	nan	nan
GOLM1	group5	-8.14226	-7.33233	nan	-8.57498	-4.94983	nan	nan	-2.90853	nan	nan	nan
UTP18	group5	nan	nan	nan	-5.40136	-4.59442	nan	-4.75639	nan	nan	nan	nan
BRCA2	group5	nan	nan	nan	-5.78552	-4.3111	nan	nan	nan	nan	nan	nan
TPTE	group5	nan	nan	nan	-4.37074	-5.5484	nan	nan	nan	nan	nan	nan
STK24	group5	nan	-7.81107	nan	-5.41208	-3.61873	nan	nan	nan	nan	nan	nan
HSPA4	group5	nan	nan	nan	-6.40745	-3.39389	nan	-7.5687	nan	nan	nan	nan
PPWD1	group5	nan	nan	nan	-5.30528	-4.29429	nan	nan	nan	nan	nan	nan
SCAMP1	group5	nan	nan	nan	-4.7294	-4.65685	nan	nan	nan	nan	nan	nan
DNAJB6	group5	nan	nan	nan	-3.52768	-9.10863	nan	nan	nan	nan	nan	nan
HELZ	group5	-3.54589	-5.28688	nan	-4.78284	-4.67778	nan	nan	nan	nan	nan	nan
PHF13	group5	nan	nan	nan	-5.30528	-3.84954	nan	nan	nan	nan	nan	nan
SOAT1	group5	nan	nan	nan	-4.64534	-4.19135	nan	nan	nan	nan	nan	nan
SLC25A36	group5	nan	nan	nan	-5.8099	-3.62047	nan	nan	nan	nan	nan	nan
ORC5	group5	nan	nan	nan	-5.34725	-3.69578	nan	nan	nan	nan	nan	nan
NKTR	group5	nan	nan	nan	-3.79003	-4.98642	nan	nan	nan	nan	nan	nan
YAP1	group5	nan	nan	nan	-4.24945	-4.27949	nan	nan	nan	nan	nan	nan
POLR3G	group5	nan	nan	nan	-4.0729	-4.4083	nan	nan	nan	nan	nan	nan
PDS5A	group5	nan	-4.28693	nan	-5.17141	-3.48539	nan	-4.42297	nan	nan	nan	nan
KHDRBS3	group5	nan	-5.75525	nan	-5.85324	-1.89165	nan	nan	-8.4649	nan	nan	-6.97302
TCF25	group5	nan	nan	nan	-3.50407	-5.08363	nan	nan	nan	nan	nan	nan
KIAA0020	group5	nan	nan	nan	-3.46101	-5.0521	nan	nan	nan	nan	nan	nan
TPST1	group5	nan	nan	nan	-3.09852	-6.87587	nan	nan	nan	nan	nan	nan
RACGAP1	group5	nan	nan	nan	-3.22399	-5.80659	nan	nan	nan	nan	nan	nan
NF2	group5	nan	nan	nan	-3.07486	-6.74958	nan	nan	nan	nan	nan	nan
TAMM41	group5	nan	nan	nan	-4.32344	-3.72874	nan	nan	nan	nan	nan	nan
AIM1	group5	nan	nan	nan	-4.00152	-3.92456	nan	nan	nan	nan	nan	nan
FAM126A	group5	nan	nan	nan	-3.3075	-5.04951	nan	nan	nan	nan	nan	nan
NUDCD1	group5	nan	nan	nan	-4.92432	-3.3159	nan	nan	nan	nan	nan	nan
2016-03-08	group5	nan	nan	nan	-3.88805	-3.80151	nan	nan	nan	nan	nan	nan
RNF168	group5	-2.22414	-5.79589	nan	-4.35046	-5.47366	nan	nan	nan	nan	nan	nan
POM121C	group5	nan	nan	nan	-3.54589	-3.95573	nan	nan	nan	nan	nan	nan
KIF11	group5	nan	nan	nan	-5.17333	-2.89846	nan	nan	nan	nan	nan	nan
PPP6R3	group5	nan	-5.08897	nan	-3.25998	-3.24952	nan	nan	nan	nan	nan	nan
KIN	group5	nan	nan	nan	-4.1874	-3.2564	nan	nan	nan	nan	nan	nan
GFM2	group5	nan	nan	nan	-3.54589	-3.76406	nan	nan	nan	nan	nan	nan
CCDC90B	group5	nan	nan	nan	-2.74889	-5.60139	nan	nan	nan	nan	nan	nan
GLMN	group5	nan	nan	nan	-3.75643	-3.46101	nan	nan	nan	nan	nan	nan
NUP98	group5	nan	nan	nan	-3.00805	-4.12489	nan	nan	nan	nan	nan	nan
EXTL3	group5	-3.58653	-5.61618	nan	-5.11001	-3.73853	nan	nan	nan	nan	nan	-1.80921
ASCC1	group5	nan	nan	nan	-2.41675	-5.5522	nan	nan	nan	nan	nan	nan
NCBP1	group5	nan	nan	nan	-3.43453	-3.22399	nan	nan	nan	nan	nan	nan
ZFAND4	group5	nan	nan	nan	-4.17143	-2.99658	nan	-3.00162	nan	nan	nan	nan
GAB1	group5	nan	-6.63081	nan	-4.67885	-1.72435	nan	nan	nan	nan	nan	nan
CCDC15	group5	nan	nan	nan	-4.95152	-2.41364	nan	nan	nan	nan	nan	nan
PIK3CA	group5	nan	nan	nan	-5.32342	-2.28184	nan	nan	nan	nan	nan	nan
THSD7A	group5	nan	-8.24483	nan	-6.02611	-1.39431	nan	nan	nan	nan	nan	nan
EFHC2	group5	nan	nan	nan	-4.10586	-2.5042	nan	nan	nan	nan	nan	nan
CHD1	group5	nan	nan	nan	-5.79764	-6.00143	nan	nan	-1.00216	nan	-4.32344	nan
PRELID2	group5	nan	-7.87806	nan	-2.15519	-2.809	nan	nan	nan	nan	nan	nan
STK32B	group5	nan	nan	nan	-3.14208	-3.0331	nan	nan	nan	nan	nan	nan
MARK3	group5	nan	nan	nan	-3.56228	-2.66773	nan	nan	nan	nan	nan	nan
RNF216	group5	nan	-6.44436	nan	-2.70211	-2.17169	nan	nan	nan	nan	nan	nan
PPIP5K2	group5	nan	nan	nan	-2.23057	-4.46095	nan	nan	nan	nan	nan	nan
COL4A3BP	group5	nan	nan	nan	-2.89605	-3.38604	nan	nan	nan	nan	-2.75655	nan
TFDP2	group5	nan	nan	nan	-4.02707	-1.52878	nan	-5.37071	nan	nan	nan	nan
PTPN21	group5	nan	nan	nan	-3.11709	-2.83453	nan	nan	nan	nan	nan	nan
RASA1	group5	nan	-3.876	nan	-4.64534	-2.99986	nan	-1.6153	nan	nan	nan	nan
AZIN1	group5	nan	nan	nan	-2.41675	-3.63047	nan	nan	nan	nan	nan	nan
PBRM1	group5	nan	nan	nan	-4.41089	-2.0852	nan	nan	nan	nan	nan	nan
RAD50	group5	-7.62336	nan	nan	-5.68466	-1.00216	nan	nan	nan	nan	nan	nan
KRIT1	group5	nan	nan	nan	-3.17153	-2.08846	nan	-3.78115	nan	nan	nan	nan
BTBD7	group5	nan	nan	nan	-2.97125	-3.41662	nan	nan	-4.58646	nan	-1.51652	-3.13911
RNMT	group5	nan	nan	nan	-1.58688	-4.10156	nan	nan	-4.27455	nan	-2.73862	nan
LZIC	group5	nan	nan	nan	-1.58688	-8.00445	nan	nan	nan	nan	nan	nan
CRNDE	group5	nan	nan	nan	-1.82632	-4.49337	nan	nan	nan	nan	nan	nan
SMAD4	group5	nan	-3.12135	nan	-2.0018	-3.24151	nan	nan	nan	nan	nan	nan
GRHL2	group5	-5.08897	nan	nan	-4.38001	-1.59501	nan	nan	-4.27455	nan	nan	-1.00216
KPNA1	group5	nan	-2.32365	nan	-3.00162	-2.5042	nan	nan	nan	nan	nan	nan
EYA3	group5	nan	nan	nan	-2.17169	-3.09677	nan	nan	nan	nan	nan	nan
PSMB1	group5	nan	nan	nan	-1.58688	-4.71947	nan	nan	nan	nan	nan	nan
BMPR1A	group5	nan	-5.08897	nan	-5.41084	-0.718528	nan	nan	nan	nan	nan	nan
KIAA0319	group5	nan	nan	nan	-3.32352	-1.90872	nan	nan	nan	nan	nan	nan
ULK2	group5	nan	nan	nan	-2.20872	-2.809	nan	nan	nan	nan	nan	nan
DHX29	group5	-2.94022	nan	nan	-3.05225	-1.71924	nan	nan	nan	nan	nan	nan
NRD1	group5	nan	nan	nan	-2.73862	-2.15151	nan	nan	nan	nan	nan	nan
FANCM	group5	nan	nan	nan	-3.73394	-1.55099	nan	nan	nan	nan	nan	nan
ZNF143	group5	nan	nan	nan	-4.5256	-1.33216	nan	nan	nan	nan	nan	nan
ELP2	group5	nan	nan	nan	-0.809623	-2.85962	nan	-5.7474	nan	nan	nan	nan
TUBGCP3	group5	-5.04946	nan	nan	-2.09932	-1.32395	nan	nan	nan	nan	nan	nan
ZFC3H1	group5	nan	nan	nan	-3.58653	-1.4614	nan	nan	nan	nan	nan	nan
RFTN1	group5	nan	nan	nan	-1.17201	-4.00568	nan	nan	nan	nan	nan	nan
NOS1AP	group5	nan	-2.48713	nan	-0.654435	-4.73836	nan	nan	nan	nan	nan	nan
DCLK2	group5	nan	nan	nan	-4.59458	-3.58653	nan	-0.225072	nan	nan	nan	nan
DYRK1A	group5	nan	nan	nan	-3.29109	-2.47975	nan	nan	-1.00216	nan	nan	nan
FAM178A	group5	-3.46101	nan	nan	-1.19639	-2.0018	nan	nan	nan	nan	nan	nan
SPICE1	group5	nan	nan	nan	-3.39103	-1.1241	nan	nan	nan	nan	nan	nan
RASA2	group5	nan	nan	nan	-2.46114	-1.58688	nan	nan	nan	nan	nan	nan
ARHGEF28	group5	-2.71341	-1.86434	nan	-4.259	-0.444281	nan	nan	nan	nan	nan	nan
NBEAP1	group5	nan	nan	nan	-3.42785	-1.00216	nan	nan	nan	nan	nan	nan
LPHN3	group5	nan	nan	nan	-1.96091	-1.86955	nan	nan	nan	nan	nan	nan
PPA2	group5	nan	nan	nan	-4.58646	-0.694211	nan	nan	nan	nan	nan	nan
ASPH	group5	nan	nan	nan	-3.67816	-0.834654	nan	nan	nan	nan	nan	nan
PSEN1	group5	nan	nan	nan	-2.1944	-1.48738	nan	nan	nan	nan	nan	nan
WDR47	group5	nan	nan	nan	-4.47125	-7.91127	nan	0.995681	nan	nan	nan	nan
DIS3	group5	nan	nan	nan	-5.17858	-4.78152	nan	0.995681	nan	nan	nan	nan
PELI2	group5	nan	nan	nan	-3.39389	-0.587365	nan	nan	nan	nan	nan	nan
DGKI	group5	-4.42779	-2.89892	nan	-3.70198	1.5792	nan	nan	nan	nan	nan	nan
USP3	group5	nan	nan	nan	-3.06887	-0.627525	nan	nan	nan	nan	nan	nan
TRA2A	group5	nan	nan	nan	-3.03914	-0.630406	nan	nan	nan	nan	nan	nan
EFCAB7	group5	nan	nan	nan	-0.95706	-2.32365	nan	nan	nan	nan	nan	nan
RAB3IP	group5	nan	1.9928	nan	-3.37332	-3.06518	nan	-4.30529	nan	nan	nan	nan
TRIO	group5	nan	-7.0404	nan	-4.68332	-2.15972	nan	nan	2.31329	nan	nan	nan
PDCD4	group5	nan	nan	nan	-4.49337	-0.00288251	nan	nan	nan	nan	nan	nan
KIAA1244	group5	nan	-2.809	nan	0.803395	-3.94015	nan	nan	nan	nan	nan	nan
UBAP2L	group5	nan	nan	nan	-5.63083	0.189558	nan	nan	nan	nan	nan	nan
IARS	group5	nan	nan	nan	-1.06157	-1.6041	nan	nan	nan	nan	nan	nan
NFAT5	group5	nan	nan	nan	-0.714588	-1.97379	nan	nan	nan	nan	nan	nan
ATG4C	group5	-4.39381	nan	nan	-4.17143	1.80088	nan	nan	nan	nan	nan	nan
TTBK2	group5	nan	-3.70198	nan	-1.57947	0.318688	nan	nan	nan	nan	nan	nan
TEX14	group5	nan	-2.0018	nan	-2.58665	0.34435	nan	nan	nan	nan	nan	nan
LINC00467	group5	nan	nan	nan	-1.39431	-1.00216	nan	nan	nan	nan	nan	nan
TEX9	group5	-3.90843	-2.32365	nan	-2.41228	2.31329	nan	nan	nan	nan	nan	nan
USP46	group5	nan	nan	nan	-0.225072	-2.46114	nan	nan	nan	nan	nan	nan
EXOC2	group5	-3.51253	-4.64035	nan	-2.20339	3.88399	nan	nan	nan	nan	nan	nan
ACACA	group5	nan	-1.80921	nan	-1.38051	1.21759	nan	-2.809	nan	nan	nan	nan
KIAA1324L	group5	nan	-6.07473	nan	-4.80884	9.96578	nan	nan	nan	nan	nan	nan
SPIRE1	group5	nan	nan	nan	-2.52526	0.311641	nan	nan	nan	nan	nan	nan
ENPP1	group5	nan	-4.24945	nan	-1.85982	2.16201	nan	nan	nan	nan	nan	nan
TRAPPC10	group5	-2.17169	-5.2745	nan	-0.420748	0.100104	nan	nan	1.5792	nan	nan	nan
FOXP1	group5	-2.08925	nan	nan	-2.32365	2.1078	nan	nan	nan	nan	nan	nan
FAM160A1	group5	nan	nan	nan	-1.83835	0.472798	nan	nan	nan	nan	nan	nan
CCDC109B	group5	nan	nan	nan	-1.58688	0.411678	nan	nan	nan	nan	nan	nan
IL1RAPL2	group5	nan	nan	nan	-2.08925	0.803395	nan	nan	nan	nan	nan	nan
FRMD4A	group5	-5.94398	nan	nan	-0.298393	1.80088	nan	nan	nan	nan	nan	nan
NLN	group5	nan	nan	nan	-3.19799	1.5792	nan	nan	nan	nan	nan	nan
FAR2	group5	nan	nan	nan	-1.58688	0.58136	nan	nan	nan	nan	nan	nan
GNPTAB	group5	nan	nan	nan	-3.54136	1.9928	nan	nan	nan	nan	nan	nan
VPS13C	group5	nan	nan	nan	0.0906443	-0.809623	nan	nan	nan	nan	nan	nan
AFG3L2	group5	-2.17169	nan	nan	1.40976	-0.486694	nan	nan	nan	nan	nan	nan
MCF2L2	group5	nan	-3.54589	nan	-1.58688	9.96578	nan	nan	nan	nan	nan	nan
SRCAP	group5	nan	nan	nan	-2.22414	1.31689	nan	nan	nan	nan	nan	nan
FNDC3A	group5	nan	nan	nan	-0.00288251	-0.0501607	nan	nan	nan	-0.809623	nan	nan
JAKMIP1	group5	nan	nan	nan	0.995681	-1.58688	nan	nan	nan	nan	nan	nan
SAE1	group5	nan	nan	nan	1.31689	-1.67567	nan	nan	nan	nan	nan	nan
PTPRD	group5	nan	-3.24952	nan	-4.00143	0.340684	nan	1.5792	9.96578	nan	nan	nan
NBEA	group5	-2.58665	nan	nan	0.218527	2.12731	nan	nan	nan	nan	nan	nan
AKAP6	group5	0.995681	0.995681	nan	-3.32352	0.58136	nan	nan	nan	nan	nan	nan
ARHGAP42	group5	nan	nan	nan	-0.00288251	1.28454	nan	-1.00216	nan	nan	nan	nan
SIPA1L2	group5	nan	nan	nan	-1.63662	-1.06225	nan	nan	nan	nan	nan	9.96578
KIAA1468	group5	nan	nan	nan	2.5749	-2.0018	nan	nan	nan	nan	nan	nan
ZC2HC1A	group5	nan	nan	nan	9.96578	-3.36398	nan	nan	nan	nan	nan	nan
FANK1	group5	nan	nan	nan	3.23286	-2.0018	nan	nan	nan	nan	nan	nan
NPHP4	group5	nan	-2.48713	nan	1.67203	1.65697	nan	nan	nan	nan	nan	nan
CLEC16A	group5	-5.2303	nan	nan	0.58136	9.96578	nan	0.733124	nan	nan	nan	nan
RIMKLB	group5	nan	nan	nan	-0.895303	1.9928	nan	nan	nan	nan	nan	nan
LNPEP	group5	nan	nan	nan	-0.38106	1.40976	nan	nan	nan	nan	nan	nan
IFT122	group5	nan	nan	nan	-0.680417	1.80088	nan	nan	nan	nan	nan	nan
KNTC1	group5	nan	nan	nan	-2.15704	9.96578	nan	nan	nan	nan	nan	nan
TTC18	group5	nan	nan	nan	-0.00288251	1.11092	nan	nan	nan	nan	nan	nan
NUP205	group5	nan	nan	nan	-0.630406	2.07991	nan	nan	nan	nan	nan	nan
MOV10L1	group5	nan	0.411678	nan	1.5792	0.0893863	nan	nan	nan	nan	nan	nan
BEND7	group5	nan	nan	nan	-0.417563	1.9928	nan	nan	nan	nan	nan	nan
ZNF407	group5	nan	nan	nan	9.96578	-1.70233	nan	nan	nan	nan	nan	nan
LRRC6	group5	nan	nan	nan	0.318688	1.304	nan	nan	nan	nan	nan	nan
FAM19A2	group5	nan	nan	nan	-1.41702	9.96578	nan	nan	nan	nan	nan	nan
PDE1C	group5	nan	-0.140258	nan	0.383697	3.68038	nan	nan	nan	nan	nan	nan
DOCK11	group5	nan	-0.587365	nan	2.98708	1.9928	nan	nan	nan	nan	nan	nan
CEPT1	group5	nan	nan	nan	9.96578	-0.589274	nan	nan	nan	nan	nan	nan
CHDC2	group5	nan	nan	nan	0.411675	9.96578	nan	0.383698	nan	nan	nan	nan
MCTP1	group5	nan	nan	nan	3.44222	-1.6496	nan	nan	9.96578	nan	nan	nan
DSCAM	group5	nan	0.344648	nan	3.68038	2.31329	nan	nan	nan	nan	nan	nan
CCDC30	group5	nan	nan	nan	1.40192	3.15557	nan	nan	nan	nan	nan	nan
MRS2	group5	nan	nan	nan	1.9928	2.66744	nan	nan	nan	nan	nan	nan
PDE10A	group5	nan	0.995681	nan	4.25613	3.78588	nan	nan	nan	nan	nan	nan
CNTN6	group5	nan	nan	nan	1.27517	9.96578	nan	nan	nan	nan	nan	nan
ZNF577	group5	nan	nan	nan	9.96578	1.5792	nan	nan	nan	nan	nan	nan
KIAA0368	group5	nan	nan	nan	9.96578	1.9928	nan	nan	nan	nan	nan	nan
MYO5C	group5	nan	nan	nan	1.9928	9.96578	nan	nan	nan	nan	nan	nan
ZBTB46	group5	2.3133	nan	nan	9.96578	3.07309	nan	nan	nan	nan	nan	nan
CDK19	group5	nan	nan	nan	9.96578	2.31329	nan	nan	nan	nan	nan	nan
RFX3	group5	nan	nan	nan	3.30615	9.96578	nan	nan	nan	nan	nan	nan
GPHN	group5	nan	nan	nan	9.96578	9.96578	nan	nan	nan	nan	nan	nan
LOXHD1	group5	nan	nan	nan	9.96578	9.96578	nan	nan	nan	nan	nan	nan
MLYCD	group5	nan	nan	nan	9.96578	9.96578	nan	nan	nan	nan	nan	nan
SPINK5	group5	nan	nan	nan	9.96578	9.96578	nan	nan	nan	nan	nan	nan
NASP	group6	nan	nan	-9.09038	nan	nan	-7.16281	nan	nan	nan	nan	nan
JAZF1	group6	nan	nan	-7.79273	nan	nan	nan	nan	nan	nan	nan	nan
RBPMS	group6	nan	nan	-7.7158	nan	nan	nan	nan	nan	nan	nan	nan
PDE8B	group6	-9.08487	nan	-6.53874	nan	nan	nan	nan	nan	nan	nan	nan
PSMD2	group6	nan	-9.62398	-8.74851	nan	nan	-5.83439	nan	nan	nan	nan	nan
CEP104	group6	nan	nan	-6.99023	nan	nan	nan	nan	nan	nan	nan	nan
CCNI	group6	nan	nan	-6.00143	nan	-9.39754	nan	nan	nan	nan	nan	nan
SKP2	group6	nan	nan	-6.80562	nan	nan	nan	nan	nan	nan	nan	nan
RPA1	group6	nan	nan	-6.78929	nan	nan	nan	nan	nan	nan	nan	nan
KIF2C	group6	nan	nan	-6.7157	nan	nan	nan	nan	nan	nan	nan	nan
CHEK1	group6	nan	nan	-6.21744	nan	nan	nan	nan	nan	nan	nan	nan
PCDH11X	group6	-5.46092	nan	-7.48933	nan	nan	nan	nan	nan	nan	nan	nan
CDC27	group6	nan	nan	-6.12148	nan	nan	nan	nan	nan	nan	nan	nan
PPP4R1	group6	nan	nan	-6.06754	nan	nan	nan	nan	nan	nan	nan	nan
ZC2HC1B	group6	nan	nan	-6.04589	nan	nan	nan	nan	nan	nan	nan	nan
PTP4A2	group6	nan	nan	-5.95566	nan	nan	nan	nan	nan	nan	nan	nan
FNBP1L	group6	nan	-5.88408	-6.93812	nan	nan	nan	nan	nan	nan	nan	-5.32342
UBE2C	group6	nan	nan	-5.89779	nan	nan	nan	nan	nan	nan	nan	nan
EBF2	group6	nan	nan	-5.68794	nan	nan	nan	nan	nan	nan	nan	nan
LYAR	group6	nan	nan	-4.41089	nan	-7.51256	-6.49331	nan	nan	nan	nan	nan
DSCR3	group6	nan	nan	-5.5713	nan	nan	nan	nan	nan	nan	nan	nan
CLPX	group6	nan	nan	-4.68332	nan	-8.5033	-5.45625	nan	nan	nan	nan	nan
PIK3C2A	group6	nan	nan	-5.42776	nan	nan	nan	nan	nan	nan	nan	nan
ATAD1	group6	nan	nan	-5.4165	nan	nan	nan	nan	nan	nan	nan	nan
SMURF2	group6	nan	nan	-6.57884	nan	-4.76703	nan	nan	nan	nan	nan	nan
CTNNA1	group6	nan	-4.53549	-7.49327	nan	nan	nan	nan	nan	nan	nan	nan
PPP2R2A	group6	nan	nan	-4.67957	nan	-5.84426	nan	nan	nan	nan	nan	nan
NLRP9	group6	nan	nan	-8.97195	nan	-4.92432	-4.2992	nan	nan	nan	nan	nan
ERMP1	group6	nan	nan	-5.08897	nan	nan	nan	nan	nan	nan	nan	nan
CENPU	group6	nan	nan	-6.43603	nan	-4.21097	-5.30528	nan	nan	nan	nan	nan
BRAP	group6	nan	nan	-5.08285	nan	-5.24941	-4.74825	nan	nan	nan	nan	nan
ENO1	group6	nan	nan	-4.93223	nan	nan	nan	nan	nan	nan	nan	nan
MYBL2	group6	nan	nan	-4.17143	nan	nan	-6.5013	nan	nan	nan	nan	nan
MNS1	group6	nan	nan	-4.19792	nan	-5.9084	nan	nan	nan	nan	nan	nan
FGD3	group6	nan	nan	-4.82167	nan	nan	nan	nan	nan	nan	nan	nan
FRMD5	group6	nan	nan	-4.70194	nan	nan	nan	nan	nan	nan	nan	nan
HMG20A	group6	nan	nan	-4.70194	nan	nan	nan	nan	nan	nan	nan	nan
TLK2	group6	nan	-3.71776	-6.30524	nan	-5.08655	nan	nan	nan	nan	nan	nan
PATL1	group6	nan	nan	-4.66445	nan	nan	nan	nan	nan	nan	nan	nan
CRKL	group6	nan	nan	-4.64314	nan	nan	nan	nan	nan	nan	nan	nan
CDH1	group6	nan	nan	-5.85324	nan	-4.60635	nan	nan	-3.73853	nan	nan	nan
PAXIP1	group6	nan	-8.69652	-5.18735	nan	-3.19203	nan	nan	nan	nan	nan	nan
GPR158	group6	nan	-6.07823	-6.53546	nan	-3.00162	nan	nan	nan	nan	nan	nan
PCF11	group6	nan	nan	-3.88418	nan	-5.11894	nan	nan	nan	nan	nan	nan
ZC3H11A	group6	nan	nan	-4.32344	nan	nan	nan	nan	nan	nan	nan	nan
NDC1	group6	nan	nan	-3.46101	nan	nan	nan	nan	nan	nan	-6.33237	nan
LINC00032	group6	nan	nan	-4.27455	nan	nan	nan	nan	nan	nan	nan	nan
CR2	group6	nan	nan	-4.24945	nan	nan	nan	nan	nan	nan	nan	nan
DDX6	group6	nan	nan	-3.64542	nan	nan	-5.04587	nan	nan	nan	nan	nan
ZFP28	group6	nan	nan	-4.17143	nan	nan	nan	nan	nan	nan	nan	nan
S100PBP	group6	nan	nan	-4.89901	nan	nan	-3.62605	nan	nan	nan	nan	nan
UBE2R2	group6	nan	nan	-4.13779	nan	nan	nan	nan	nan	nan	nan	nan
DDX55	group6	nan	nan	-4.08898	nan	nan	nan	nan	nan	nan	nan	nan
FRA10AC1	group6	nan	nan	-4.04592	nan	nan	nan	nan	nan	nan	nan	nan
FAM118A	group6	nan	nan	-4.0097	nan	nan	nan	nan	nan	nan	nan	nan
AATF	group6	nan	-4.49337	-4.32344	nan	-3.4133	nan	nan	nan	nan	nan	nan
MICAL2	group6	nan	nan	-4.14449	nan	-3.876	nan	nan	nan	nan	nan	nan
USP44	group6	nan	nan	-3.90843	nan	nan	nan	nan	nan	nan	nan	nan
FAM208B	group6	nan	nan	-6.47721	nan	-2.92219	nan	nan	nan	nan	nan	nan
C12orf4	group6	nan	nan	-6.02379	nan	-4.57093	-2.58665	nan	nan	nan	nan	nan
FAM81A	group6	nan	nan	-3.80889	nan	nan	nan	nan	nan	nan	nan	nan
LTN1	group6	nan	nan	-3.73045	nan	nan	nan	nan	nan	nan	nan	nan
EXOC1	group6	nan	nan	-3.70198	nan	nan	nan	nan	nan	nan	nan	nan
DIDO1	group6	nan	-3.53762	-3.75643	nan	nan	nan	nan	nan	nan	nan	nan
DHTKD1	group6	-3.67399	nan	-3.23425	nan	nan	nan	nan	-3.98338	nan	nan	nan
OCA2	group6	nan	nan	-3.51253	nan	nan	nan	nan	nan	nan	nan	nan
ARFGAP3	group6	nan	nan	-3.47405	nan	nan	nan	nan	nan	nan	nan	nan
C7orf60	group6	nan	nan	-3.46101	nan	nan	nan	nan	nan	nan	nan	nan
CANX	group6	nan	nan	-3.51815	nan	-3.35123	nan	nan	nan	nan	nan	nan
SS18	group6	nan	nan	-2.809	nan	nan	nan	-4.41089	nan	nan	nan	nan
ABCD3	group6	nan	nan	-5.20035	nan	-2.02928	nan	-4.93223	nan	nan	nan	nan
MTR	group6	-3.24952	nan	-3.58653	nan	nan	nan	nan	nan	nan	nan	nan
FRMD4B	group6	nan	-4.77761	-2.65703	nan	nan	nan	nan	nan	nan	nan	nan
HERC2P3	group6	nan	nan	-3.32352	nan	nan	nan	nan	nan	nan	nan	nan
RNF138	group6	nan	nan	-3.32352	nan	nan	nan	nan	nan	nan	nan	nan
PTTG1IP	group6	nan	-4.79589	-5.52501	nan	nan	-1.37042	nan	nan	nan	-4.62599	-3.35913
PRPSAP2	group6	nan	nan	-3.83674	nan	nan	-2.87611	nan	nan	nan	nan	nan
ANAPC7	group6	nan	nan	-4.17143	nan	-3.07492	-2.73862	nan	nan	nan	nan	nan
ERCC8	group6	nan	nan	-3.22399	nan	nan	nan	nan	nan	nan	nan	nan
PFKFB3	group6	nan	nan	-3.13089	nan	nan	nan	nan	nan	nan	nan	nan
TOPBP1	group6	nan	nan	-4.21097	nan	nan	nan	-2.39403	nan	nan	nan	nan
OSBP	group6	nan	nan	-7.19985	nan	nan	nan	nan	-1.8763	nan	nan	nan
RARS2	group6	nan	nan	-2.46114	nan	-3.78654	nan	nan	nan	nan	nan	nan
NR5A2	group6	nan	nan	-3.00162	nan	nan	nan	nan	nan	nan	nan	nan
FAM189A2	group6	nan	nan	-2.97931	nan	nan	nan	nan	nan	nan	nan	nan
MAP4	group6	nan	nan	-2.95582	nan	nan	nan	nan	nan	nan	nan	nan
ZZZ3	group6	nan	nan	-1.48738	nan	-4.13128	nan	nan	-5.47721	nan	-2.809	nan
IL1RAPL1	group6	nan	nan	-2.90853	nan	nan	nan	nan	nan	nan	nan	nan
MYH11	group6	nan	nan	-2.90853	nan	nan	nan	nan	nan	nan	nan	nan
RBM27	group6	nan	nan	-8.04032	nan	-5.30528	nan	-1.00216	nan	nan	nan	nan
MALT1	group6	nan	nan	-2.809	nan	nan	nan	nan	nan	nan	nan	nan
ANKRD45	group6	nan	nan	-2.39403	nan	-3.287	nan	nan	nan	nan	nan	nan
AQR	group6	nan	nan	-4.34729	nan	-1.34415	nan	-4.15128	nan	nan	nan	nan
CTSV	group6	nan	nan	-1.47327	nan	nan	-11.5147	nan	nan	nan	nan	nan
CUL1	group6	nan	nan	-5.93221	nan	-4.24945	-1.00216	nan	nan	nan	nan	nan
HERC2	group6	nan	-1.58688	-3.97116	nan	-3.32034	nan	nan	nan	nan	nan	nan
ARHGAP20	group6	nan	nan	-2.64553	nan	nan	nan	nan	nan	nan	nan	nan
ZBTB41	group6	nan	nan	-2.58665	nan	nan	nan	nan	nan	nan	nan	nan
RBM26	group6	nan	nan	-3.00162	nan	-2.24541	-3.09427	-2.17169	nan	nan	nan	nan
MAPK10	group6	nan	nan	-2.5042	nan	nan	nan	nan	nan	nan	nan	nan
GTSE1	group6	nan	nan	-2.46114	nan	nan	nan	nan	nan	nan	nan	nan
ATF7IP2	group6	nan	nan	-2.41675	nan	nan	nan	nan	nan	nan	nan	nan
TAF2	group6	nan	nan	-2.42361	nan	nan	nan	-2.37096	nan	nan	nan	nan
ZMYND8	group6	nan	-6.02379	-5.61618	nan	-4.49337	nan	0.411678	nan	nan	nan	nan
RNPC3	group6	nan	nan	-2.32365	nan	nan	nan	nan	nan	nan	nan	nan
HDAC9	group6	nan	nan	-5.27944	nan	-1.08958	nan	nan	nan	nan	nan	nan
ADK	group6	nan	nan	-5.80881	nan	-0.00288251	nan	nan	nan	-6.68801	nan	nan
AASDH	group6	nan	-3.32352	-2.70211	nan	-0.680417	nan	-3.00162	nan	nan	nan	nan
HIPK1	group6	nan	nan	-2.17169	nan	nan	nan	nan	nan	nan	nan	nan
APBB2	group6	-3.73853	nan	-5.41084	nan	nan	nan	0.318688	-3.46101	nan	nan	nan
ARHGEF26	group6	nan	-2.90853	-1.58688	nan	nan	nan	nan	nan	nan	nan	nan
NEIL3	group6	nan	nan	-2.70211	nan	-1.94523	-1.80921	nan	nan	nan	nan	nan
CADM1	group6	nan	nan	-2.07217	nan	nan	nan	nan	nan	nan	nan	nan
UBE4B	group6	nan	nan	-2.90853	nan	nan	-1.41702	nan	nan	nan	nan	nan
GTF2I	group6	nan	-4.89632	-3.32352	nan	nan	-1.00216	nan	-1.00216	nan	nan	nan
MFSD11	group6	-3.46101	nan	-1.11759	nan	nan	nan	nan	nan	nan	nan	nan
AASS	group6	nan	nan	-2.0018	nan	nan	nan	nan	nan	nan	nan	nan
SDF4	group6	nan	nan	-2.0018	nan	nan	nan	nan	nan	nan	nan	nan
HERC4	group6	-1.58688	nan	-1.80921	nan	-2.17169	nan	nan	nan	nan	-2.32365	nan
CCDC11	group6	nan	nan	-1.90872	nan	nan	nan	nan	nan	nan	nan	nan
RPAP2	group6	nan	nan	-1.86244	nan	nan	nan	nan	nan	nan	nan	nan
SHROOM2	group6	nan	nan	-1.80921	nan	nan	nan	nan	nan	nan	nan	nan
UHRF1BP1	group6	nan	-1.41702	-2.17169	nan	nan	nan	nan	nan	nan	nan	nan
ZNF704	group6	-4.00152	nan	-1.00216	nan	-1.27767	nan	nan	nan	nan	nan	nan
ATF1	group6	nan	nan	-1.73884	nan	nan	nan	nan	nan	nan	nan	nan
USP25	group6	nan	nan	-1.47901	nan	-2.001	nan	nan	nan	nan	nan	nan
FMR1	group6	nan	nan	-2.27475	nan	nan	-0.749533	-2.32365	nan	nan	nan	nan
RPAP3	group6	nan	nan	-1.58688	nan	nan	nan	nan	nan	nan	nan	nan
SPAG1	group6	nan	nan	-1.50265	nan	-2.1486	-1.00216	nan	nan	nan	nan	nan
NRDE2	group6	nan	nan	-0.587365	nan	-2.84007	nan	nan	nan	nan	nan	nan
CDON	group6	nan	-0.79077	-2.809	nan	-1.10941	nan	nan	nan	nan	nan	nan
BICC1	group6	nan	nan	-2.11725	nan	-0.809623	nan	nan	nan	nan	nan	nan
KIF1B	group6	nan	nan	-4.90838	nan	-2.20339	-0.00288251	nan	nan	-0.587365	nan	nan
HAUS4	group6	nan	nan	-8.02397	nan	nan	nan	0.318688	nan	nan	nan	nan
DDX17	group6	nan	-3.08908	0.995681	nan	nan	-3.67081	nan	nan	nan	nan	nan
UBAC2	group6	nan	nan	-3.41662	nan	0.49695	-2.1486	nan	nan	nan	nan	nan
KIF27	group6	nan	nan	-1.32395	nan	nan	nan	nan	nan	nan	nan	nan
APP	group6	nan	nan	-1.92782	nan	nan	-0.587365	-1.58688	nan	nan	nan	nan
OXSR1	group6	nan	nan	0.148962	nan	nan	-4.2992	nan	nan	nan	nan	nan
PCNXL2	group6	-0.00288251	nan	-2.0018	nan	-2.28553	nan	nan	nan	nan	nan	nan
SCCPDH	group6	nan	nan	-1.26507	nan	nan	nan	nan	nan	nan	nan	nan
FAM120A	group6	nan	-1.17201	-0.00288251	nan	nan	-3.52513	nan	nan	nan	nan	nan
PPP2R5A	group6	nan	nan	-1.22445	nan	nan	nan	nan	nan	nan	nan	nan
DDI2	group6	nan	nan	-3.24952	nan	-1.64576	0.58136	nan	nan	nan	nan	nan
NUCB2	group6	nan	nan	-5.29608	nan	0.624364	nan	nan	nan	nan	nan	nan
SPAG9	group6	nan	nan	-2.70211	nan	nan	-0.00288251	nan	nan	nan	nan	nan
ABR	group6	nan	nan	-6.39946	nan	0.716077	nan	nan	nan	nan	nan	nan
SENP7	group6	nan	nan	-2.58665	nan	-0.00288251	nan	nan	nan	nan	nan	nan
JADE3	group6	nan	nan	-1.28214	nan	-0.876698	nan	nan	nan	nan	nan	nan
DCDC1	group6	nan	-2.46114	-0.00288251	nan	nan	nan	nan	nan	nan	nan	nan
CEP350	group6	nan	nan	-2.52526	nan	-1.58688	0.733124	nan	nan	nan	nan	nan
WDR4	group6	nan	nan	0.995681	nan	nan	nan	-4.21097	nan	nan	nan	nan
UBR4	group6	nan	nan	-0.767827	nan	nan	nan	nan	nan	nan	nan	nan
SQLE	group6	nan	nan	-0.680417	nan	nan	nan	nan	nan	nan	nan	nan
SKIL	group6	nan	nan	0.995681	nan	nan	-3.09086	nan	nan	nan	nan	nan
TMEM232	group6	nan	nan	-2.32365	nan	0.648371	nan	nan	nan	nan	nan	nan
CEP95	group6	nan	nan	-1.38051	nan	nan	nan	nan	nan	-0.00288251	nan	nan
CPEB3	group6	nan	-2.17169	-0.654435	nan	0.733124	nan	nan	nan	nan	nan	nan
MIPEP	group6	nan	nan	-2.24967	nan	0.558312	-0.324525	nan	nan	nan	nan	nan
NID2	group6	nan	nan	-3.64542	nan	1.5792	nan	nan	nan	nan	nan	nan
ALG13	group6	nan	-3.46101	-5.17141	nan	0.803395	nan	nan	9.96578	nan	nan	nan
MKL2	group6	nan	nan	0.58136	nan	nan	-1.38051	nan	nan	nan	nan	nan
PDE7A	group6	nan	nan	-4.33364	nan	nan	2.31329	nan	nan	nan	nan	nan
BTBD9	group6	nan	nan	-0.299596	nan	nan	nan	nan	nan	nan	nan	nan
ZNF438	group6	nan	nan	-1.73884	nan	nan	nan	0.995681	nan	nan	nan	nan
TBC1D5	group6	nan	nan	-3.17153	nan	1.9928	nan	nan	nan	nan	nan	nan
PTBP3	group6	nan	nan	1.31689	nan	nan	-2.0018	nan	nan	nan	nan	nan
GRM8	group6	nan	nan	0.616072	nan	nan	-1.00216	nan	nan	nan	nan	nan
IL12RB2	group6	nan	nan	-0.00288251	nan	nan	nan	nan	nan	nan	nan	nan
INPP5A	group6	nan	nan	-0.00288251	nan	nan	nan	nan	nan	nan	nan	nan
TXNDC11	group6	nan	nan	-0.00288251	nan	nan	nan	nan	nan	nan	nan	nan
WSB1	group6	nan	nan	-1.00216	nan	1.13289	nan	nan	nan	nan	nan	nan
GRB10	group6	nan	nan	-0.587365	nan	nan	0.995681	nan	nan	nan	nan	nan
IMMP2L	group6	nan	nan	-1.41702	nan	nan	9.96578	nan	-1.00216	nan	nan	nan
DST	group6	nan	-1.41702	1.9928	nan	nan	nan	nan	nan	nan	nan	nan
ANKS1A	group6	nan	nan	-3.60217	nan	nan	nan	9.96578	nan	nan	nan	nan
TAF4	group6	nan	nan	-6.54066	nan	nan	9.96578	0.995681	nan	nan	nan	nan
C9orf41	group6	nan	nan	0.733124	nan	nan	-0.00288251	nan	nan	nan	nan	nan
PTPRB	group6	nan	nan	0.444053	nan	nan	nan	nan	nan	nan	nan	nan
MBNL2	group6	nan	nan	9.96578	nan	-2.41675	nan	nan	nan	nan	nan	nan
KLF12	group6	nan	nan	9.96578	nan	nan	-2.32365	nan	nan	nan	nan	nan
BCL7A	group6	nan	nan	-0.850238	nan	2.31329	nan	nan	nan	nan	nan	nan
LOC283922	group6	nan	nan	0.58136	nan	nan	nan	nan	nan	nan	nan	nan
SPOCK1	group6	nan	nan	0.58136	nan	nan	nan	nan	nan	nan	nan	nan
CHD1L	group6	nan	-1.80921	0.526992	nan	9.96578	nan	nan	nan	nan	nan	nan
LOC202181	group6	nan	1.5792	-0.134003	nan	nan	nan	nan	nan	nan	nan	nan
DAGLB	group6	nan	nan	1.31689	nan	nan	1.5792	-0.680417	nan	nan	nan	nan
CDH17	group6	nan	nan	-0.587365	nan	-0.26568	9.96578	nan	nan	nan	nan	nan
CIT	group6	nan	nan	-1.58688	nan	9.96578	nan	nan	nan	nan	nan	nan
ARHGEF10	group6	nan	nan	9.96578	nan	-2.32365	1.4652	nan	nan	nan	nan	nan
NMT1	group6	nan	nan	9.96578	nan	nan	nan	nan	nan	nan	-1.00216	nan
GALK2	group6	nan	nan	0.995681	nan	nan	nan	nan	nan	nan	nan	nan
NPHP3-ACAD11	group6	nan	nan	0.995681	nan	nan	nan	nan	nan	nan	nan	nan
ANKS1B	group6	nan	-0.187924	3.15557	nan	1.09501	nan	nan	nan	nan	nan	nan
DNAJC16	group6	nan	nan	1.21759	nan	1.20334	nan	nan	nan	nan	nan	nan
ATXN1	group6	9.96578	nan	9.96578	nan	-2.70211	nan	nan	nan	nan	nan	nan
ADAMTS12	group6	nan	nan	1.5792	nan	nan	nan	nan	nan	nan	nan	nan
ARNTL2	group6	nan	nan	-0.00288251	nan	9.96578	nan	nan	nan	nan	nan	nan
EXT2	group6	nan	nan	1.5792	nan	nan	nan	nan	nan	nan	nan	nan
GOLGA2P5	group6	nan	nan	1.5792	nan	nan	nan	nan	nan	nan	nan	nan
GLRA2	group6	nan	nan	1.9928	nan	1.5792	nan	nan	nan	nan	nan	nan
ARFGAP1	group6	nan	nan	1.80088	nan	nan	nan	nan	nan	nan	nan	nan
TENM1	group6	nan	1.21759	3.56633	nan	nan	1.9928	nan	nan	nan	nan	nan
LRGUK	group6	nan	nan	9.96578	nan	0.96153	nan	nan	nan	nan	nan	nan
CEMIP	group6	nan	nan	2.31329	nan	nan	nan	nan	nan	nan	nan	nan
MAGI1	group6	nan	nan	2.5749	nan	nan	nan	nan	nan	nan	nan	nan
PARP6	group6	nan	nan	2.5749	nan	nan	nan	nan	nan	nan	nan	nan
ADCY10P1	group6	nan	9.96578	1.9928	nan	nan	nan	nan	nan	nan	nan	nan
EDIL3	group6	nan	nan	9.96578	nan	nan	nan	nan	nan	nan	nan	nan
EFCAB4B	group6	nan	nan	9.96578	nan	nan	nan	nan	nan	nan	nan	nan
EWSR1	group6	nan	nan	9.96578	nan	nan	nan	nan	nan	nan	nan	nan
NR2F2-AS1	group6	nan	nan	9.96578	nan	nan	nan	nan	nan	nan	nan	nan
SLC37A3	group6	nan	nan	9.96578	nan	nan	nan	nan	nan	nan	nan	nan
SLCO1A2	group6	nan	nan	9.96578	nan	nan	nan	nan	nan	nan	nan	nan
TRDMT1	group6	nan	nan	9.96578	nan	nan	nan	nan	nan	nan	nan	nan
TUBGCP6	group6	nan	nan	9.96578	nan	nan	nan	nan	nan	nan	nan	nan
DNAJA1	group7	nan	nan	nan	-10.1853	nan	nan	nan	nan	nan	nan	nan
NOL11	group7	nan	nan	nan	-8.92653	nan	nan	nan	nan	nan	nan	nan
ZFAND5	group7	nan	nan	nan	-8.52983	nan	nan	nan	nan	nan	nan	nan
RBM34	group7	nan	nan	nan	-8.47931	nan	nan	nan	nan	nan	nan	nan
DNAJA2	group7	nan	nan	nan	-8.13714	nan	nan	nan	nan	nan	nan	nan
TBPL1	group7	nan	nan	nan	-7.90952	nan	nan	nan	nan	nan	nan	nan
LIMA1	group7	nan	nan	-9.0226	-6.80447	nan	nan	nan	nan	nan	nan	nan
DUSP12	group7	nan	nan	nan	-7.25293	nan	nan	nan	nan	nan	nan	nan
PSPC1	group7	nan	nan	nan	-7.16393	nan	nan	nan	nan	nan	nan	nan
BCAT1	group7	nan	nan	nan	-7.08897	nan	nan	nan	nan	nan	nan	nan
PDLIM5	group7	nan	nan	nan	-7.02928	nan	nan	nan	nan	nan	nan	nan
AZI2	group7	nan	nan	nan	-7.01274	nan	nan	nan	nan	nan	nan	nan
RPL22	group7	nan	nan	nan	-6.92027	nan	nan	nan	nan	nan	nan	nan
METTL10	group7	nan	nan	nan	-6.91637	nan	nan	nan	nan	nan	nan	nan
MDM2	group7	nan	nan	nan	-6.9123	nan	nan	nan	nan	nan	nan	nan
BRMS1L	group7	nan	nan	nan	-6.74296	nan	nan	nan	nan	nan	nan	nan
HSPA9	group7	nan	nan	nan	-6.66442	nan	nan	nan	nan	nan	nan	nan
FAM133B	group7	nan	nan	nan	-6.57127	nan	nan	nan	nan	nan	nan	nan
HENMT1	group7	nan	nan	nan	-6.53286	nan	nan	nan	nan	nan	nan	nan
AKIRIN1	group7	nan	nan	nan	-6.48524	nan	nan	nan	nan	nan	nan	nan
C6orf62	group7	nan	nan	nan	-6.43603	nan	nan	nan	nan	nan	nan	nan
PAIP2	group7	nan	nan	nan	-6.35021	nan	nan	nan	nan	nan	nan	nan
PARG	group7	nan	nan	nan	-6.35021	nan	nan	nan	nan	nan	nan	nan
NUFIP1	group7	nan	nan	nan	-6.33738	nan	nan	nan	nan	nan	nan	nan
TPD52	group7	nan	nan	nan	-6.2794	nan	nan	nan	nan	nan	nan	nan
KIAA1551	group7	nan	nan	nan	-6.24753	nan	nan	nan	nan	nan	nan	nan
ARL5B	group7	nan	nan	nan	-6.21095	nan	nan	nan	nan	nan	nan	nan
HNRNPH3	group7	nan	nan	nan	-6.18465	nan	nan	nan	nan	nan	nan	nan
PDE4DIP	group7	nan	nan	nan	-6.13757	nan	nan	nan	nan	nan	nan	nan
PPP1R10	group7	nan	nan	nan	-6.08537	nan	nan	nan	nan	nan	nan	nan
RIOK2	group7	nan	nan	nan	-6.02379	nan	nan	nan	nan	nan	nan	nan
GLRX3	group7	nan	nan	nan	-5.97556	nan	nan	nan	nan	nan	nan	nan
PDGFRL	group7	nan	nan	nan	-5.89845	nan	nan	nan	nan	nan	nan	nan
ELP3	group7	nan	nan	nan	-5.88408	nan	nan	nan	nan	nan	nan	nan
CXorf56	group7	nan	nan	nan	-5.84696	nan	nan	nan	nan	nan	nan	nan
TPR	group7	nan	-5.71113	nan	-5.97874	nan	nan	nan	nan	nan	nan	nan
KLHL15	group7	nan	nan	nan	-5.83439	nan	nan	nan	nan	nan	nan	nan
NEK2	group7	nan	nan	nan	-5.81737	nan	nan	nan	nan	nan	nan	nan
AAAS	group7	nan	nan	nan	-5.80881	nan	nan	nan	nan	nan	nan	nan
RPF2	group7	nan	nan	nan	-5.80021	nan	nan	nan	nan	nan	nan	nan
TIPIN	group7	nan	nan	nan	-5.79631	nan	nan	nan	nan	nan	nan	nan
GET4	group7	nan	nan	nan	-5.78935	nan	nan	nan	nan	nan	nan	nan
C10orf118	group7	nan	nan	-6.04589	-5.52501	nan	nan	nan	nan	nan	nan	nan
ORC1	group7	nan	nan	nan	-5.71568	nan	nan	nan	nan	nan	nan	nan
MSL3	group7	nan	nan	nan	-5.7019	nan	nan	nan	nan	nan	nan	nan
BZW2	group7	nan	nan	nan	-5.69294	nan	nan	nan	nan	nan	nan	nan
DPPA2	group7	nan	nan	nan	-5.67388	nan	nan	nan	nan	nan	nan	nan
RPRD2	group7	nan	nan	nan	-5.65972	nan	nan	nan	nan	nan	nan	nan
HOMER2	group7	nan	nan	-7.21229	-4.90838	nan	nan	nan	nan	nan	nan	nan
NKIRAS1	group7	nan	nan	nan	-5.50396	nan	nan	nan	nan	nan	nan	nan
SECISBP2L	group7	nan	nan	nan	-5.49334	nan	nan	nan	nan	nan	nan	nan
CLSTN2	group7	nan	nan	nan	-5.46092	nan	nan	nan	nan	nan	nan	nan
PDK3	group7	nan	nan	nan	-5.44441	nan	nan	nan	nan	nan	nan	nan
PDXDC2P	group7	nan	nan	nan	-5.44441	nan	nan	nan	nan	nan	nan	nan
SERINC5	group7	nan	nan	nan	-5.39378	nan	nan	nan	nan	nan	nan	nan
SMG6	group7	nan	nan	nan	-5.38808	nan	nan	nan	nan	nan	nan	nan
FRG1B	group7	nan	nan	nan	-5.37654	nan	nan	nan	nan	nan	nan	nan
CPSF2	group7	nan	-7.17635	nan	-4.56223	nan	nan	nan	nan	nan	nan	nan
STAU1	group7	-8.93501	nan	-7.32787	-6.35903	nan	nan	-3.62047	nan	nan	nan	nan
CDC42SE2	group7	nan	nan	nan	-5.32342	nan	nan	nan	nan	nan	nan	nan
CDC40	group7	nan	nan	nan	-5.28688	nan	nan	nan	nan	nan	nan	nan
ZNF736	group7	nan	nan	nan	-5.28688	nan	nan	nan	nan	nan	nan	nan
COPB1	group7	nan	nan	nan	-5.26829	nan	nan	nan	nan	nan	nan	nan
MAT2B	group7	nan	nan	nan	-5.26829	nan	nan	nan	nan	nan	nan	nan
FDFT1	group7	nan	nan	nan	-5.24941	nan	nan	nan	nan	nan	nan	nan
DNAJC2	group7	nan	-5.78284	nan	-4.20038	nan	nan	nan	-6.99583	nan	nan	nan
NEO1	group7	nan	nan	nan	-5.22387	nan	nan	nan	nan	nan	nan	nan
NSMCE2	group7	nan	nan	-5.53543	-4.90838	nan	nan	nan	nan	nan	nan	nan
ZNF286A	group7	nan	nan	nan	-5.17141	nan	nan	nan	nan	nan	nan	nan
PPFIBP1	group7	nan	nan	nan	-5.15124	nan	nan	nan	nan	nan	nan	nan
CNIH4	group7	nan	nan	nan	-5.14444	nan	nan	nan	nan	nan	nan	nan
YEATS2	group7	nan	nan	nan	-5.12851	nan	nan	nan	nan	nan	nan	nan
AP1G1	group7	nan	nan	nan	-5.11001	nan	nan	nan	nan	nan	nan	nan
PCMTD1	group7	nan	-5.52438	nan	-4.76969	nan	nan	nan	nan	nan	nan	nan
IQUB	group7	nan	nan	-6.23027	-4.4356	nan	nan	nan	nan	nan	nan	nan
CCDC82	group7	nan	nan	nan	-5.06755	nan	nan	nan	nan	nan	nan	nan
ZNF878	group7	nan	nan	nan	-5.06039	nan	nan	nan	nan	nan	nan	nan
TXLNG	group7	nan	nan	-4.15128	-7.43182	nan	nan	nan	nan	nan	nan	nan
ATP5C1	group7	nan	nan	-5.32342	-3.90648	nan	nan	nan	-8.37649	nan	nan	nan
RAD17	group7	nan	nan	nan	-4.78173	nan	nan	nan	-5.2303	nan	nan	nan
NAA15	group7	nan	nan	nan	-4.93223	nan	nan	nan	nan	nan	nan	nan
AMOT	group7	-5.60139	-4.58646	nan	-4.77409	nan	nan	nan	nan	nan	nan	nan
ASPM	group7	nan	nan	nan	-4.91524	nan	nan	nan	nan	nan	nan	nan
TACC1	group7	nan	nan	nan	-6.57948	nan	nan	nan	nan	-4.13081	nan	nan
TOX4	group7	nan	nan	nan	-4.90838	nan	nan	nan	nan	nan	nan	nan
LUC7L	group7	nan	nan	nan	-4.8344	nan	nan	nan	nan	-4.94009	nan	nan
NEDD1	group7	nan	nan	nan	-4.88413	nan	nan	nan	nan	nan	nan	nan
AHCTF1	group7	nan	nan	nan	-4.81224	nan	nan	nan	nan	nan	nan	nan
ACER2	group7	nan	nan	nan	-4.75639	nan	nan	nan	nan	nan	nan	nan
PHTF1	group7	nan	nan	-4.24945	-5.44441	nan	nan	nan	nan	nan	nan	nan
ADIPOR2	group7	nan	nan	nan	-4.7294	nan	nan	nan	nan	nan	nan	nan
ARMC8	group7	nan	nan	-3.90843	-6.4486	nan	nan	nan	nan	nan	nan	nan
PTPN11	group7	nan	nan	nan	-4.70194	nan	nan	nan	nan	nan	nan	nan
GAPVD1	group7	nan	-5.24941	nan	-4.28054	nan	nan	nan	nan	nan	nan	nan
PINX1	group7	nan	nan	nan	-4.67392	nan	nan	nan	nan	nan	nan	nan
PRPF4B	group7	nan	nan	nan	-4.66445	nan	nan	nan	nan	nan	nan	nan
INTS6	group7	nan	nan	nan	-4.64534	nan	nan	nan	nan	nan	nan	nan
SRSF4	group7	nan	nan	nan	-4.6162	nan	nan	nan	nan	nan	nan	nan
DDX50	group7	nan	-5.08897	nan	-4.24945	nan	nan	nan	nan	nan	nan	nan
ARHGAP21	group7	nan	nan	nan	-4.60635	nan	nan	nan	nan	nan	nan	nan
PRDM4	group7	nan	nan	-5.23578	-4.10306	nan	nan	nan	nan	nan	nan	nan
NOC3L	group7	nan	nan	-5.50929	-4.47246	nan	nan	-4.52505	nan	-4.08898	nan	nan
UBE2W	group7	nan	nan	nan	-5.4477	nan	nan	-4.00152	nan	nan	nan	nan
FNBP1	group7	nan	nan	nan	-4.55761	nan	nan	nan	nan	nan	nan	nan
ETNK1	group7	nan	nan	nan	-4.51411	nan	nan	nan	nan	nan	nan	nan
PRKCI	group7	nan	nan	nan	-4.5062	nan	nan	nan	nan	nan	nan	nan
C4orf47	group7	nan	nan	nan	-4.50207	nan	nan	nan	nan	nan	nan	nan
ERO1LB	group7	nan	nan	nan	-4.48236	nan	nan	nan	nan	nan	nan	nan
DUS4L	group7	nan	nan	nan	-4.46095	nan	nan	nan	nan	nan	nan	nan
MCPH1	group7	nan	nan	nan	-4.46095	nan	nan	nan	nan	nan	nan	nan
CYP51A1	group7	nan	nan	nan	-4.4389	nan	nan	nan	nan	nan	nan	nan
NAMPT	group7	nan	nan	nan	-4.42779	nan	nan	nan	nan	nan	nan	nan
MLF1	group7	nan	nan	-4.21097	-4.62599	nan	nan	nan	nan	nan	nan	nan
CCNK	group7	nan	nan	nan	-4.39469	nan	nan	nan	nan	nan	nan	nan
AMN1	group7	nan	nan	nan	-4.34729	nan	nan	nan	nan	nan	nan	nan
SMARCB1	group7	nan	nan	nan	-4.34136	nan	nan	nan	nan	nan	nan	nan
FAM193A	group7	nan	-6.32335	nan	-3.47188	nan	nan	nan	nan	nan	nan	nan
NFXL1	group7	-5.63083	-5.31499	nan	-3.15216	nan	nan	nan	nan	nan	nan	nan
PTPN3	group7	nan	nan	nan	-4.2833	nan	nan	nan	nan	nan	nan	nan
CCDC39	group7	nan	nan	nan	-4.27205	nan	nan	nan	nan	nan	nan	nan
XRN1	group7	nan	-4.8909	nan	-3.80808	nan	nan	nan	nan	nan	nan	nan
CLUAP1	group7	nan	nan	-4.18142	-4.33431	nan	nan	nan	nan	nan	nan	nan
NDC80	group7	nan	nan	nan	-4.24945	nan	nan	nan	nan	nan	nan	nan
WNK1	group7	nan	-4.41655	nan	-4.06762	nan	nan	nan	nan	nan	nan	nan
SUV39H2	group7	nan	nan	nan	-4.17143	nan	nan	nan	nan	nan	nan	nan
TRIM33	group7	nan	nan	nan	-4.17143	nan	nan	nan	nan	nan	nan	nan
DDX4	group7	nan	nan	nan	-4.14449	nan	nan	nan	nan	nan	nan	nan
FERMT2	group7	nan	nan	-4.08898	-4.19617	nan	nan	nan	nan	nan	nan	nan
SNX4	group7	nan	nan	nan	-4.11004	nan	nan	nan	nan	nan	nan	nan
ANLN	group7	nan	nan	nan	-4.09838	nan	nan	nan	nan	nan	nan	nan
DLD	group7	nan	nan	nan	-4.08898	nan	nan	nan	nan	nan	nan	nan
C17orf85	group7	nan	nan	nan	-4.06092	nan	nan	nan	nan	nan	nan	nan
GGACT	group7	nan	nan	nan	-4.04592	nan	nan	nan	nan	nan	nan	nan
PER3	group7	nan	nan	nan	-4.04592	nan	nan	nan	nan	nan	nan	nan
MTMR1	group7	nan	nan	nan	-4.03956	nan	nan	nan	nan	nan	nan	nan
GPATCH1	group7	nan	nan	nan	-4.03437	nan	nan	nan	nan	nan	nan	nan
ZC3H14	group7	nan	-5.47721	nan	-2.90853	nan	nan	nan	nan	nan	-4.86937	nan
SREK1IP1	group7	-8.3915	nan	nan	-2.9594	nan	nan	nan	nan	nan	nan	nan
BTRC	group7	nan	nan	-3.61036	-4.52505	nan	nan	nan	nan	nan	nan	nan
GATAD2B	group7	nan	nan	nan	-4.00152	nan	nan	nan	nan	nan	nan	nan
NR1D2	group7	nan	nan	nan	-3.97116	nan	nan	nan	nan	nan	nan	nan
SLC12A2	group7	nan	nan	-3.61626	-4.41586	nan	nan	nan	nan	nan	nan	nan
FBXO43	group7	-5.04587	nan	-3.91596	-3.24952	nan	nan	nan	nan	nan	nan	nan
CSGALNACT2	group7	nan	nan	nan	-3.9055	nan	nan	nan	nan	nan	nan	nan
EPRS	group7	nan	-5.71568	nan	-3.06399	nan	nan	nan	nan	nan	nan	nan
RSPRY1	group7	nan	nan	nan	-3.86503	nan	nan	nan	nan	nan	nan	nan
GLG1	group7	nan	nan	nan	-3.83029	nan	nan	nan	nan	nan	nan	nan
SNX1	group7	nan	nan	nan	-3.80889	nan	nan	nan	nan	nan	nan	nan
PLCB1	group7	nan	nan	-5.11698	-3.04705	nan	nan	nan	nan	nan	nan	nan
ZNF280C	group7	nan	nan	-7.13078	-2.70211	nan	nan	nan	nan	nan	nan	nan
MYRIP	group7	-3.54589	nan	nan	-3.90843	nan	nan	nan	nan	nan	nan	nan
CENPH	group7	nan	nan	nan	-3.70198	nan	nan	nan	nan	nan	nan	nan
KDM6A	group7	nan	nan	nan	-3.70198	nan	nan	nan	nan	nan	nan	nan
CAMTA1	group7	nan	nan	nan	-3.6936	nan	nan	nan	nan	nan	nan	nan
GNA14	group7	nan	nan	nan	-3.66452	nan	nan	nan	nan	nan	nan	nan
SCAP	group7	nan	nan	nan	-3.64542	nan	nan	nan	nan	nan	nan	nan
LRMP	group7	nan	-4.07952	nan	-3.24952	nan	nan	nan	nan	nan	nan	nan
AIMP2	group7	nan	nan	nan	-3.61036	nan	nan	nan	nan	nan	nan	nan
MAP9	group7	nan	nan	nan	-3.61036	nan	nan	nan	nan	nan	nan	nan
FUBP1	group7	nan	nan	nan	-3.58653	nan	nan	nan	nan	nan	nan	nan
2016-03-01	group7	nan	nan	nan	-3.58653	nan	nan	nan	nan	nan	nan	nan
ALDH7A1	group7	nan	nan	nan	-3.57142	nan	nan	nan	nan	nan	nan	nan
SACS	group7	nan	nan	nan	-3.55956	nan	nan	nan	nan	nan	nan	nan
KPNB1	group7	nan	nan	nan	-3.5541	nan	nan	nan	nan	nan	nan	nan
LOC101927280	group7	nan	nan	nan	-3.52513	nan	nan	nan	nan	nan	nan	nan
ADAM10	group7	nan	nan	nan	-3.50407	nan	nan	nan	nan	nan	nan	nan
YTHDC1	group7	nan	nan	nan	-3.50407	nan	nan	nan	nan	nan	nan	nan
ZEB1	group7	nan	nan	nan	-3.50407	nan	nan	nan	nan	nan	nan	nan
GMDS	group7	nan	-3.84954	nan	-3.19143	nan	nan	nan	nan	nan	nan	nan
GLIS3	group7	nan	nan	nan	-3.46101	nan	nan	nan	nan	nan	nan	nan
LONRF3	group7	nan	nan	nan	-3.41662	nan	nan	nan	nan	nan	nan	nan
RNF13	group7	nan	nan	nan	-3.41662	nan	nan	nan	nan	nan	nan	nan
CAMK1D	group7	nan	nan	nan	-3.39389	nan	nan	nan	nan	nan	nan	nan
RSBN1	group7	nan	nan	nan	-3.37082	nan	nan	nan	nan	nan	nan	nan
RNF214	group7	nan	nan	nan	-3.35522	nan	nan	nan	nan	nan	nan	nan
SSBP3	group7	nan	nan	nan	-3.34736	nan	nan	nan	nan	nan	nan	nan
SMARCAD1	group7	nan	nan	nan	-3.34052	nan	nan	nan	nan	nan	nan	nan
TECPR2	group7	nan	nan	nan	-3.33251	nan	nan	nan	nan	nan	nan	nan
HELLS	group7	nan	-3.70198	nan	-2.96511	nan	nan	nan	nan	nan	nan	nan
DYNC1H1	group7	nan	nan	nan	-3.29436	nan	nan	nan	nan	nan	nan	nan
PASD1	group7	nan	nan	nan	-3.27461	nan	nan	nan	nan	nan	nan	nan
HOOK1	group7	nan	nan	nan	-4.49064	nan	nan	nan	nan	nan	-2.46114	nan
FAM19A4	group7	nan	nan	nan	-3.17153	nan	nan	nan	nan	nan	nan	nan
POLH	group7	nan	nan	nan	-3.17153	nan	nan	nan	nan	nan	nan	nan
SYTL2	group7	nan	nan	nan	-3.17153	nan	nan	nan	nan	nan	nan	nan
MND1	group7	nan	nan	nan	-3.14456	nan	nan	nan	nan	nan	nan	nan
METTL16	group7	nan	nan	nan	-3.13874	nan	nan	nan	nan	nan	nan	nan
SCAF8	group7	nan	-4.8498	nan	-2.26477	nan	nan	nan	nan	nan	nan	nan
NAPB	group7	nan	nan	nan	-3.11709	nan	nan	nan	nan	nan	nan	nan
GPR133	group7	nan	nan	nan	-3.08908	nan	nan	nan	nan	nan	nan	nan
PTBP1	group7	nan	nan	nan	-3.08908	nan	nan	nan	nan	nan	nan	nan
WWP1	group7	-2.70211	nan	nan	-3.80438	nan	nan	nan	-2.88916	nan	nan	nan
CRLF3	group7	nan	nan	nan	-3.06051	nan	nan	nan	nan	nan	nan	nan
CTNNAL1	group7	nan	nan	nan	-3.06051	nan	nan	nan	nan	nan	nan	nan
ESCO1	group7	nan	nan	nan	-3.06051	nan	nan	nan	nan	nan	nan	nan
ZBTB40	group7	nan	nan	nan	-3.05225	nan	nan	nan	nan	nan	nan	nan
USP32	group7	nan	nan	nan	-3.01792	nan	nan	nan	nan	nan	nan	nan
DCT	group7	nan	nan	nan	-3.00162	nan	nan	nan	nan	nan	nan	nan
GPC4	group7	nan	nan	nan	-3.00162	nan	nan	nan	nan	nan	nan	nan
PDE5A	group7	nan	nan	nan	-3.00162	nan	nan	nan	nan	nan	nan	nan
ANKRD50	group7	nan	nan	nan	-2.90853	nan	nan	nan	nan	nan	nan	nan
MYSM1	group7	nan	nan	nan	-2.90853	nan	nan	nan	nan	nan	nan	nan
TTC14	group7	nan	nan	nan	-2.90853	nan	nan	nan	nan	nan	nan	nan
CNTN5	group7	nan	nan	-4.82167	-1.95714	nan	nan	nan	nan	nan	nan	nan
SLC16A10	group7	nan	nan	nan	-2.87611	nan	nan	nan	nan	nan	nan	nan
ZNF732	group7	nan	nan	nan	-2.87611	nan	nan	nan	nan	nan	nan	nan
ACIN1	group7	nan	nan	nan	-2.87235	nan	nan	nan	nan	nan	nan	nan
AIMP1	group7	nan	nan	nan	-1.00216	nan	nan	-5.74027	nan	nan	-6.65966	nan
OPA1	group7	nan	nan	-2.97891	-2.74889	nan	nan	nan	nan	nan	nan	nan
ZUFSP	group7	nan	nan	nan	-1.74603	nan	nan	-4.64534	-3.11709	nan	nan	nan
CHIC1	group7	nan	nan	nan	-2.809	nan	nan	nan	nan	nan	nan	nan
ITGB1	group7	nan	nan	nan	-2.809	nan	nan	nan	nan	nan	nan	nan
LMO3	group7	nan	nan	nan	-2.809	nan	nan	nan	nan	nan	nan	nan
POP1	group7	nan	nan	nan	-2.809	nan	nan	nan	nan	nan	nan	nan
TARBP1	group7	nan	nan	nan	-2.809	nan	nan	nan	nan	nan	nan	nan
TSTD2	group7	nan	nan	nan	-2.809	nan	nan	nan	nan	nan	nan	nan
MORC3	group7	nan	-2.46114	nan	-3.17153	nan	nan	nan	nan	nan	nan	nan
B4GALT6	group7	nan	-3.9468	nan	-2.06069	nan	nan	nan	nan	nan	nan	nan
CCNY	group7	nan	nan	nan	-2.73862	nan	nan	nan	nan	nan	nan	nan
PTPRK	group7	nan	nan	-1.73884	-4.92432	nan	nan	nan	nan	nan	nan	nan
CHSY1	group7	nan	nan	nan	-2.70211	nan	nan	nan	nan	nan	nan	nan
PRDM10	group7	nan	nan	nan	-2.69468	nan	nan	nan	nan	nan	nan	nan
KIFAP3	group7	nan	nan	-3.24952	-2.22414	nan	nan	nan	nan	nan	nan	nan
FBLN5	group7	nan	nan	nan	-2.66463	nan	nan	nan	nan	nan	nan	nan
CYLD	group7	nan	nan	nan	-2.63394	nan	nan	nan	nan	nan	nan	nan
PLCE1	group7	nan	nan	-5.52341	-3.75643	nan	nan	nan	-1.00216	nan	nan	nan
SPPL2A	group7	nan	nan	-6.48524	-1.41702	nan	nan	nan	nan	nan	nan	nan
C1orf168	group7	nan	nan	nan	-2.58665	nan	nan	nan	nan	nan	nan	nan
RCOR3	group7	nan	nan	nan	-2.58665	nan	nan	nan	nan	nan	nan	nan
TRIM6	group7	-3.14479	nan	nan	-2.11725	nan	nan	nan	nan	nan	nan	nan
CTDP1	group7	nan	nan	nan	-2.43055	nan	nan	nan	nan	nan	nan	-2.70211
DCUN1D1	group7	nan	nan	-1.58688	-4.58646	nan	nan	nan	nan	nan	nan	nan
MATN2	group7	-4.06042	nan	nan	-1.70233	nan	nan	nan	nan	nan	nan	nan
TMEM56	group7	nan	nan	nan	-2.53774	nan	nan	nan	nan	nan	nan	nan
ZNF277	group7	nan	nan	nan	-2.53774	nan	nan	nan	nan	nan	nan	nan
GABBR2	group7	nan	nan	nan	-2.53693	nan	nan	nan	nan	nan	nan	nan
BCKDHB	group7	nan	nan	nan	-2.52526	nan	nan	nan	nan	nan	nan	nan
IL13RA1	group7	nan	-4.52505	nan	-1.54251	nan	nan	nan	nan	nan	nan	nan
PRIMPOL	group7	nan	-4.24564	nan	-1.60638	nan	nan	nan	nan	nan	nan	nan
XPO6	group7	nan	nan	nan	-3.90843	nan	nan	nan	-1.70233	nan	nan	nan
GPSM2	group7	nan	nan	nan	-2.51477	nan	nan	nan	nan	nan	nan	nan
BLMH	group7	nan	nan	nan	-2.5042	nan	nan	nan	nan	nan	nan	nan
AGPAT5	group7	nan	nan	nan	-2.46114	nan	nan	nan	nan	nan	nan	nan
LEMD3	group7	nan	nan	nan	-2.41675	nan	nan	nan	nan	nan	nan	nan
ODF2L	group7	nan	nan	-2.58665	-2.22414	nan	nan	nan	nan	nan	nan	nan
POLB	group7	nan	nan	nan	-2.36969	nan	nan	nan	nan	nan	nan	nan
PLEKHG1	group7	-4.03129	nan	nan	-1.45568	nan	nan	nan	nan	nan	nan	nan
TOM1L1	group7	nan	nan	nan	-2.34486	nan	nan	nan	nan	nan	nan	nan
ANKRD7	group7	nan	nan	nan	-2.32365	nan	nan	nan	nan	nan	nan	nan
GPC3	group7	nan	nan	nan	-2.32365	nan	nan	nan	nan	nan	nan	nan
IFNAR1	group7	nan	nan	nan	-2.32365	nan	nan	nan	nan	nan	nan	nan
KIF24	group7	nan	nan	nan	-2.32365	nan	nan	nan	nan	nan	nan	nan
KIF26B	group7	nan	nan	nan	-2.32365	nan	nan	nan	nan	nan	nan	nan
MIER3	group7	nan	nan	nan	-2.32365	nan	nan	nan	nan	nan	nan	nan
BANK1	group7	nan	nan	nan	-2.26477	nan	nan	nan	nan	nan	nan	nan
DDX31	group7	nan	nan	nan	-2.26477	nan	nan	nan	nan	nan	nan	nan
RMDN3	group7	-6.33237	nan	nan	-1.00216	nan	nan	nan	nan	nan	nan	nan
ANKFY1	group7	nan	nan	nan	-2.24967	nan	nan	nan	nan	nan	nan	nan
OLFM1	group7	nan	nan	nan	-2.22414	nan	nan	nan	nan	nan	nan	nan
TBC1D9	group7	nan	nan	nan	-2.22414	nan	nan	nan	nan	nan	nan	nan
SYTL5	group7	nan	nan	nan	-2.20339	nan	nan	nan	nan	nan	nan	nan
ATP7A	group7	nan	nan	nan	-2.17169	nan	nan	nan	nan	nan	nan	nan
CCDC170	group7	nan	nan	nan	-2.17169	nan	nan	nan	nan	nan	nan	nan
FAM161B	group7	nan	nan	nan	-2.17169	nan	nan	nan	nan	nan	nan	nan
GPD1L	group7	nan	nan	nan	-2.17169	nan	nan	nan	nan	nan	nan	nan
SVOPL	group7	nan	nan	nan	-2.17169	nan	nan	nan	nan	nan	nan	nan
MCM9	group7	nan	nan	nan	-2.14071	nan	nan	nan	nan	nan	nan	nan
CSE1L	group7	nan	nan	nan	-2.12495	nan	nan	nan	nan	nan	nan	nan
NUDT9	group7	nan	nan	nan	-2.11725	nan	nan	nan	nan	nan	nan	nan
TDRD7	group7	nan	nan	nan	-2.11725	nan	nan	nan	nan	nan	nan	nan
FAM184A	group7	nan	nan	-2.0018	-2.15377	nan	nan	nan	nan	nan	nan	nan
AGO3	group7	nan	nan	nan	-2.01528	nan	nan	nan	nan	nan	nan	nan
DYX1C1-CCPG1	group7	nan	nan	nan	-2.0018	nan	nan	nan	nan	nan	nan	nan
GFPT2	group7	nan	nan	nan	-2.0018	nan	nan	nan	nan	nan	nan	nan
LRRC57	group7	nan	nan	nan	-2.0018	nan	nan	nan	nan	nan	nan	nan
PPARG	group7	nan	nan	nan	-2.0018	nan	nan	nan	nan	nan	nan	nan
RMDN1	group7	nan	nan	nan	-2.0018	nan	nan	nan	nan	nan	nan	nan
ZNF800	group7	nan	nan	nan	-2.0018	nan	nan	nan	nan	nan	nan	nan
C3orf67	group7	nan	nan	nan	-1.9827	nan	nan	nan	nan	nan	nan	nan
ARHGEF9	group7	nan	nan	nan	-1.97937	nan	nan	nan	nan	nan	nan	nan
ERBB2IP	group7	nan	nan	-4.70194	-2.26527	nan	nan	nan	nan	-0.587365	nan	nan
SF3B3	group7	nan	nan	nan	-1.95291	nan	nan	nan	nan	nan	nan	nan
B3GALTL	group7	nan	nan	nan	-2.76719	nan	nan	-1.32395	nan	nan	nan	nan
LRRC1	group7	nan	nan	nan	-1.92782	nan	nan	nan	nan	nan	nan	nan
SLTM	group7	nan	-2.75655	nan	-1.3088	nan	nan	nan	nan	nan	nan	nan
OGDH	group7	nan	nan	nan	-1.90872	nan	nan	nan	nan	nan	nan	nan
FRYL	group7	nan	nan	nan	-2.11725	nan	nan	nan	-1.58688	nan	nan	nan
STYX	group7	nan	nan	nan	-1.83835	nan	nan	nan	nan	nan	nan	nan
CDK17	group7	nan	nan	nan	-1.83373	nan	nan	nan	nan	nan	nan	nan
TCF4	group7	nan	nan	nan	-1.83192	nan	nan	nan	nan	nan	nan	nan
STAC	group7	nan	nan	nan	-1.80921	nan	nan	nan	nan	nan	nan	nan
TMEM161B	group7	nan	nan	nan	-1.80921	nan	nan	nan	nan	nan	nan	nan
TRIM37	group7	nan	nan	nan	-1.7954	nan	nan	nan	nan	nan	nan	nan
NSF	group7	nan	nan	nan	-1.7942	nan	nan	nan	nan	nan	nan	nan
KIAA1429	group7	nan	nan	nan	-1.78945	nan	nan	nan	nan	nan	nan	nan
FER1L6	group7	nan	nan	-4.85949	-0.487899	nan	nan	nan	nan	nan	nan	nan
NAA25	group7	nan	nan	nan	-0.728138	nan	nan	nan	-3.58653	nan	nan	nan
ATR	group7	nan	nan	nan	-1.73884	nan	nan	nan	nan	nan	nan	nan
GLE1	group7	nan	nan	nan	-1.73884	nan	nan	nan	nan	nan	nan	nan
DMXL2	group7	nan	-4.39381	nan	-0.487896	nan	nan	nan	nan	nan	nan	nan
HACE1	group7	nan	nan	-2.13927	-1.37519	nan	nan	nan	nan	nan	nan	nan
NEK4	group7	nan	nan	nan	-1.72625	nan	nan	nan	nan	nan	nan	nan
NDEL1	group7	-1.58688	nan	nan	-1.80921	nan	nan	nan	nan	nan	nan	nan
OTOGL	group7	-2.58665	nan	nan	-1.00216	nan	nan	nan	nan	nan	nan	nan
ZGRF1	group7	nan	nan	nan	-1.00216	nan	nan	nan	nan	nan	-2.58665	nan
COL6A6	group7	-1.00216	-2.8313	nan	-1.51652	nan	nan	nan	nan	nan	nan	nan
ASH2L	group7	nan	nan	nan	-1.65172	nan	nan	nan	nan	nan	nan	nan
ACAD11	group7	nan	nan	nan	-1.58688	nan	nan	nan	nan	nan	nan	nan
ERMARD	group7	nan	nan	nan	-1.58688	nan	nan	nan	nan	nan	nan	nan
PLEKHA1	group7	nan	nan	nan	-1.58688	nan	nan	nan	nan	nan	nan	nan
ABCA5	group7	nan	nan	-2.809	-0.735988	nan	nan	nan	nan	nan	nan	nan
AMFR	group7	nan	nan	nan	-0.417563	nan	nan	nan	-3.46101	nan	nan	nan
SIPA1L3	group7	-2.46114	nan	nan	-0.761286	nan	nan	nan	nan	nan	nan	nan
FGFR2	group7	nan	nan	-0.739272	-3.32352	nan	nan	nan	-1.00216	nan	nan	nan
CEP290	group7	nan	nan	nan	-2.0018	nan	nan	nan	nan	-1.00216	nan	nan
NETO2	group7	nan	nan	nan	-1.43844	nan	nan	nan	nan	nan	nan	nan
INCENP	group7	nan	nan	nan	-1.41702	nan	nan	nan	nan	nan	nan	nan
GOLIM4	group7	nan	-2.63394	nan	-0.417563	nan	nan	nan	nan	nan	nan	nan
PTGR2	group7	nan	nan	nan	-1.32395	nan	nan	nan	nan	nan	nan	nan
FAM53B	group7	nan	-0.423095	nan	-2.49356	nan	nan	nan	nan	nan	nan	nan
CSMD1	group7	nan	nan	-2.46114	-0.417563	nan	nan	nan	nan	nan	nan	nan
EPHA7	group7	nan	nan	nan	-1.28214	nan	nan	nan	nan	nan	nan	nan
PPP3CB	group7	nan	-2.58665	nan	-0.324525	nan	nan	nan	nan	nan	nan	nan
SUV420H1	group7	nan	nan	-2.06069	-0.587365	nan	nan	nan	nan	nan	nan	nan
RANBP17	group7	nan	nan	nan	-1.22445	nan	nan	nan	nan	nan	nan	nan
USP54	group7	nan	nan	nan	-1.22445	nan	nan	nan	nan	nan	nan	nan
DOK5	group7	nan	nan	nan	-1.19472	nan	nan	nan	nan	nan	nan	nan
BROX	group7	nan	nan	nan	-1.17201	nan	nan	nan	nan	nan	nan	nan
C12orf40	group7	-1.58688	nan	-4.19792	0.733124	nan	nan	nan	nan	nan	nan	nan
FAM13A	group7	nan	nan	-1.73884	-0.417563	nan	nan	nan	nan	nan	nan	nan
IL6ST	group7	nan	nan	-0.587365	-1.50445	nan	nan	nan	nan	nan	nan	nan
FLVCR1	group7	nan	nan	nan	-1.00216	nan	nan	nan	nan	nan	nan	nan
TRAPPC6B	group7	nan	nan	nan	-1.00216	nan	nan	nan	nan	nan	nan	nan
CTBP1	group7	nan	nan	nan	-0.895303	nan	nan	nan	nan	nan	nan	nan
PHLPP1	group7	-0.00288251	nan	-1.83835	-2.17169	nan	nan	nan	nan	nan	nan	-0.00288251
LIG3	group7	nan	-2.5042	nan	-2.46114	nan	nan	nan	nan	nan	1.5792	nan
ZZEF1	group7	nan	-2.0018	nan	-0.809623	nan	nan	nan	nan	nan	-0.00288251	nan
METTL13	group7	nan	nan	nan	-0.850238	nan	nan	nan	nan	nan	nan	nan
SOBP	group7	nan	nan	nan	-0.850238	nan	nan	nan	nan	nan	nan	nan
TENM4	group7	nan	nan	nan	-0.809623	nan	nan	nan	nan	nan	nan	nan
AHR	group7	nan	nan	nan	-0.739272	nan	nan	nan	nan	nan	nan	nan
KLHL5	group7	nan	nan	nan	-0.739272	nan	nan	nan	nan	nan	nan	nan
RIMS2	group7	nan	nan	nan	-0.739272	nan	nan	nan	nan	nan	nan	nan
VAV2	group7	nan	nan	nan	-0.739272	nan	nan	nan	nan	nan	nan	nan
RGS22	group7	nan	nan	nan	-0.718528	nan	nan	nan	nan	nan	nan	nan
ATP6V0A2	group7	nan	nan	nan	-0.587365	nan	nan	nan	nan	nan	nan	nan
CCDC9	group7	nan	nan	nan	-0.587365	nan	nan	nan	nan	nan	nan	nan
RNF216P1	group7	nan	nan	nan	-0.587365	nan	nan	nan	nan	nan	nan	nan
PROSC	group7	-3.46101	nan	-3.63382	-0.154743	nan	nan	9.96578	nan	nan	nan	nan
ZNF519	group7	nan	nan	nan	-0.50496	nan	nan	nan	nan	nan	nan	nan
ERCC4	group7	nan	-1.00216	nan	-0.00288251	nan	nan	nan	nan	nan	nan	nan
MYO9B	group7	nan	nan	nan	-0.487896	nan	nan	nan	nan	nan	nan	nan
TBCK	group7	nan	-2.17169	nan	0.995681	nan	nan	nan	nan	nan	nan	nan
GTF2E1	group7	nan	nan	nan	-0.38025	nan	nan	nan	nan	nan	nan	nan
SHCBP1	group7	nan	nan	nan	-0.365133	nan	nan	nan	nan	nan	nan	nan
PRRC2B	group7	nan	nan	nan	-3.55176	nan	nan	nan	1.9928	nan	nan	nan
ZFAT	group7	nan	-3.39389	nan	1.9928	nan	nan	nan	nan	nan	nan	nan
KIAA1549	group7	nan	nan	nan	-0.324525	nan	nan	nan	nan	nan	nan	nan
TTC8	group7	nan	nan	nan	-0.324525	nan	nan	nan	nan	nan	nan	nan
TBK1	group7	nan	nan	nan	-0.312052	nan	nan	nan	nan	nan	nan	nan
SLC41A2	group7	nan	nan	-3.49342	-1.44254	nan	nan	nan	nan	nan	9.96578	nan
CDK5RAP1	group7	nan	nan	nan	-0.26568	nan	nan	nan	nan	nan	nan	nan
GAN	group7	9.96578	nan	-1.80921	-2.49356	nan	nan	nan	nan	nan	nan	nan
HIBADH	group7	nan	nan	nan	-0.216449	nan	nan	-0.26568	nan	nan	nan	nan
IQCJ	group7	-0.324525	nan	nan	-0.140258	nan	nan	nan	nan	nan	nan	nan
LRIG3	group7	nan	nan	nan	-0.226992	nan	nan	nan	nan	nan	nan	nan
COG2	group7	nan	nan	nan	-0.225072	nan	nan	nan	nan	nan	nan	nan
PRIM1	group7	nan	nan	nan	-0.0852634	nan	nan	nan	nan	nan	nan	nan
RPTOR	group7	-2.52526	9.96578	nan	-1.08958	nan	nan	nan	nan	nan	nan	nan
AGO4	group7	nan	nan	nan	-0.00288251	nan	nan	nan	nan	nan	nan	nan
DEPDC5	group7	nan	nan	nan	-0.00288251	nan	nan	nan	nan	nan	nan	nan
FLT3	group7	nan	nan	nan	-0.00288251	nan	nan	nan	nan	nan	nan	nan
GPC5	group7	nan	nan	nan	-0.00288251	nan	nan	nan	nan	nan	nan	nan
LONRF1	group7	nan	nan	nan	-0.00288251	nan	nan	nan	nan	nan	nan	nan
MFSD8	group7	nan	nan	nan	-0.00288251	nan	nan	nan	nan	nan	nan	nan
MVB12B	group7	nan	nan	nan	-0.00288251	nan	nan	nan	nan	nan	nan	nan
NEGR1	group7	nan	nan	nan	-0.00288251	nan	nan	nan	nan	nan	nan	nan
SLC9A8	group7	nan	nan	nan	-0.00288251	nan	nan	nan	nan	nan	nan	nan
TRDN	group7	nan	nan	nan	-0.00288251	nan	nan	nan	nan	nan	nan	nan
VCAN	group7	nan	nan	nan	-0.00288251	nan	nan	nan	nan	nan	nan	nan
CCT6A	group7	nan	nan	nan	9.96578	nan	nan	nan	nan	-8.52289	nan	nan
MTMR3	group7	nan	nan	nan	-5.24941	nan	nan	9.96578	nan	nan	nan	nan
DOCK3	group7	nan	nan	2.31329	-1.92782	nan	nan	nan	nan	nan	nan	nan
LOC389765	group7	nan	nan	nan	0.123617	nan	nan	nan	nan	nan	nan	nan
EPHB1	group7	nan	-4.13081	nan	9.96578	nan	nan	nan	nan	nan	nan	nan
ARL15	group7	nan	nan	nan	0.219273	nan	nan	nan	nan	nan	nan	nan
CASK	group7	nan	nan	nan	0.237863	nan	nan	nan	nan	nan	nan	nan
AHI1	group7	nan	-1.80921	nan	-0.487899	nan	nan	nan	nan	nan	9.96578	nan
CACTIN	group7	nan	nan	nan	0.286304	nan	nan	nan	nan	nan	nan	nan
FCHO2	group7	nan	nan	nan	0.397195	nan	nan	nan	nan	nan	nan	nan
DOCK2	group7	nan	nan	-0.417563	1.29757	nan	nan	nan	nan	nan	nan	nan
PHLPP2	group7	nan	nan	nan	0.995681	nan	nan	nan	nan	nan	-0.00288251	nan
WDR66	group7	nan	nan	nan	9.96578	nan	nan	-2.32365	nan	nan	nan	nan
CDK14	group7	nan	-0.587365	nan	1.72497	nan	nan	nan	nan	nan	nan	nan
ARHGEF18	group7	0.995681	nan	1.5792	-0.757159	nan	nan	nan	nan	nan	nan	nan
GPR126	group7	nan	nan	nan	1.5792	nan	nan	nan	nan	nan	-0.324525	nan
ATP5F1	group7	nan	nan	nan	0.58136	nan	nan	nan	nan	nan	nan	nan
KIAA1432	group7	nan	nan	nan	0.58136	nan	nan	nan	nan	nan	nan	nan
PRCP	group7	nan	nan	nan	0.58136	nan	nan	nan	nan	nan	nan	nan
PLEKHM1	group7	nan	1.86775	nan	-0.417563	nan	nan	nan	nan	nan	nan	nan
FYTTD1	group7	nan	nan	nan	0.63375	nan	nan	nan	nan	nan	nan	nan
TMEM165	group7	nan	nan	2.79586	-0.820419	nan	nan	nan	nan	nan	nan	nan
CCDC122	group7	nan	nan	nan	0.733124	nan	nan	nan	nan	nan	nan	nan
TNRC6C	group7	nan	nan	nan	0.733124	nan	nan	nan	nan	nan	nan	nan
TRMT2B	group7	nan	9.96578	nan	-1.41702	nan	nan	nan	nan	nan	nan	nan
CEP135	group7	nan	0.995681	nan	0.648371	nan	nan	nan	nan	nan	nan	nan
ADD1	group7	nan	nan	nan	0.995681	nan	nan	nan	nan	nan	nan	nan
CNGA1	group7	nan	nan	nan	0.995681	nan	nan	nan	nan	nan	nan	nan
EZH1	group7	nan	nan	nan	0.995681	nan	nan	nan	nan	nan	nan	nan
HUNK	group7	nan	nan	nan	0.995681	nan	nan	nan	nan	nan	nan	nan
NINL	group7	nan	nan	nan	0.995681	nan	nan	nan	nan	nan	nan	nan
TEK	group7	nan	nan	nan	0.995681	nan	nan	nan	nan	nan	nan	nan
USPL1	group7	nan	nan	nan	0.995681	nan	nan	nan	nan	nan	nan	nan
ZPBP	group7	nan	nan	nan	0.995681	nan	nan	nan	nan	nan	nan	nan
CADPS	group7	nan	nan	nan	1.07957	nan	nan	nan	nan	nan	nan	nan
WWC1	group7	nan	-0.26568	nan	3.44223	nan	nan	nan	nan	nan	nan	nan
C19orf44	group7	nan	9.96578	nan	-0.712818	nan	nan	nan	nan	nan	nan	nan
APOOL	group7	nan	nan	nan	1.21759	nan	nan	nan	nan	nan	nan	nan
DCBLD1	group7	nan	nan	nan	-0.417563	nan	nan	9.96578	nan	nan	nan	nan
CNBD2	group7	nan	nan	nan	1.31689	nan	nan	nan	nan	nan	nan	nan
KLRC4-KLRK1	group7	nan	nan	nan	1.40976	nan	nan	nan	nan	nan	nan	nan
KIAA1328	group7	nan	nan	2.31329	-0.886747	nan	nan	9.96578	nan	nan	nan	nan
TRIM5	group7	nan	nan	0.995681	2.16201	nan	nan	nan	nan	nan	nan	nan
ABCG2	group7	nan	nan	nan	1.5792	nan	nan	nan	nan	nan	nan	nan
CEP72	group7	nan	nan	nan	1.5792	nan	nan	nan	nan	nan	nan	nan
HECTD4	group7	nan	nan	nan	1.5792	nan	nan	nan	nan	nan	nan	nan
KAT2B	group7	nan	nan	nan	1.5792	nan	nan	nan	nan	nan	nan	nan
KLHDC4	group7	nan	nan	nan	1.5792	nan	nan	nan	nan	nan	nan	nan
KSR2	group7	nan	nan	nan	1.5792	nan	nan	nan	nan	nan	nan	nan
LYN	group7	nan	nan	nan	1.5792	nan	nan	nan	nan	nan	nan	nan
MPDZ	group7	nan	nan	nan	1.5792	nan	nan	nan	nan	nan	nan	nan
PDE6A	group7	nan	nan	nan	1.5792	nan	nan	nan	nan	nan	nan	nan
TESK2	group7	nan	nan	nan	1.5792	nan	nan	nan	nan	nan	nan	nan
TNFRSF11A	group7	nan	nan	nan	1.5792	nan	nan	nan	nan	nan	nan	nan
PRUNE2	group7	nan	nan	nan	1.68198	nan	nan	nan	nan	nan	nan	nan
TTC13	group7	-0.587365	nan	9.96578	3.68037	nan	nan	nan	nan	nan	nan	nan
NCAM2	group7	nan	nan	nan	1.80088	nan	nan	nan	nan	nan	nan	nan
TRRAP	group7	nan	nan	nan	9.96578	nan	nan	nan	nan	nan	0.411678	nan
SULF2	group7	nan	nan	nan	1.91909	nan	nan	nan	nan	nan	nan	nan
EMR4P	group7	nan	nan	nan	1.9928	nan	nan	nan	nan	nan	nan	nan
SUN3	group7	nan	nan	nan	1.9928	nan	nan	nan	nan	nan	nan	nan
UEVLD	group7	nan	nan	nan	1.9928	nan	nan	nan	nan	nan	nan	nan
RALGPS1	group7	nan	0.58136	nan	2.79586	nan	nan	9.96578	nan	nan	nan	nan
ATP10B	group7	nan	nan	nan	2.31329	nan	nan	nan	nan	nan	nan	nan
AXIN1	group7	nan	nan	nan	2.31329	nan	nan	nan	nan	nan	nan	nan
SUCLA2	group7	nan	nan	nan	2.31329	nan	nan	nan	nan	nan	nan	nan
TSNAX-DISC1	group7	nan	nan	nan	2.31329	nan	nan	nan	nan	nan	nan	nan
SLC44A1	group7	nan	nan	0.995681	9.96578	nan	nan	nan	nan	nan	nan	nan
ATP8A2	group7	nan	nan	nan	2.5749	nan	nan	nan	nan	nan	nan	nan
SETBP1	group7	nan	nan	nan	2.5749	nan	nan	nan	nan	nan	nan	nan
RYR1	group7	9.96578	nan	0.995681	3.30615	nan	nan	nan	nan	nan	nan	nan
KLHL3	group7	nan	9.96578	nan	1.5792	nan	nan	nan	nan	nan	nan	nan
COL5A1	group7	nan	nan	nan	2.98708	nan	nan	nan	nan	nan	nan	nan
RIC3	group7	nan	nan	nan	2.98708	nan	nan	nan	nan	nan	nan	nan
ABCB10	group7	nan	nan	nan	3.15557	nan	nan	nan	nan	nan	nan	nan
CCDC102B	group7	nan	nan	nan	3.15557	nan	nan	nan	nan	nan	nan	nan
DISC1	group7	nan	1.9928	nan	9.96578	nan	nan	nan	nan	nan	nan	nan
EGFEM1P	group7	nan	nan	1.9928	9.96578	nan	nan	nan	nan	nan	nan	nan
TCF3	group7	nan	nan	nan	3.15557	nan	nan	nan	nan	nan	nan	nan
ABCA6	group7	nan	nan	9.96578	2.00083	nan	nan	nan	nan	nan	nan	nan
DNAH10	group7	nan	2.79586	nan	9.96578	nan	nan	nan	nan	nan	nan	nan
KPNA5	group7	nan	nan	nan	4.06173	nan	nan	nan	nan	nan	nan	nan
ADAM32	group7	nan	nan	nan	4.54934	nan	nan	nan	nan	nan	nan	nan
ABCC10	group7	nan	nan	nan	9.96578	nan	nan	nan	nan	nan	nan	nan
AP2A2	group7	nan	nan	nan	9.96578	nan	nan	nan	nan	nan	nan	nan
DENND3	group7	nan	nan	nan	9.96578	nan	nan	nan	nan	nan	nan	nan
DLGAP2	group7	nan	nan	nan	9.96578	nan	nan	nan	nan	nan	nan	nan
DYRK1B	group7	nan	nan	nan	9.96578	nan	nan	nan	nan	nan	nan	nan
EAF2	group7	nan	nan	nan	9.96578	nan	nan	nan	nan	nan	nan	nan
ESYT2	group7	nan	nan	nan	9.96578	nan	nan	nan	nan	nan	nan	nan
GRK5	group7	nan	nan	nan	9.96578	nan	nan	nan	nan	nan	nan	nan
KDSR	group7	nan	nan	nan	9.96578	nan	nan	nan	nan	nan	nan	nan
MANBA	group7	nan	nan	nan	9.96578	nan	nan	nan	nan	nan	nan	nan
MCOLN2	group7	nan	nan	nan	9.96578	nan	nan	nan	nan	nan	nan	nan
PKHD1L1	group7	nan	nan	nan	9.96578	nan	nan	nan	nan	nan	nan	nan
PLCZ1	group7	nan	nan	nan	9.96578	nan	nan	nan	nan	nan	nan	nan
PPP1R36	group7	nan	nan	nan	9.96578	nan	nan	nan	nan	nan	nan	nan
PTPRQ	group7	nan	nan	nan	9.96578	nan	nan	nan	nan	nan	nan	nan
RNPEP	group7	nan	nan	nan	9.96578	nan	nan	nan	nan	nan	nan	nan
SLC26A8	group7	nan	nan	nan	9.96578	nan	nan	nan	nan	nan	nan	nan
SLC9C2	group7	nan	nan	nan	9.96578	nan	nan	nan	nan	nan	nan	nan
TTLL6	group7	nan	nan	nan	9.96578	nan	nan	nan	nan	nan	nan	nan
USP42	group7	nan	nan	nan	9.96578	nan	nan	nan	nan	nan	nan	nan
ZBTB8B	group7	nan	nan	nan	9.96578	nan	nan	nan	nan	nan	nan	nan
ZFHX3	group7	nan	nan	nan	9.96578	nan	nan	nan	nan	nan	nan	nan
ZNF169	group7	nan	nan	nan	9.96578	nan	nan	nan	nan	nan	nan	nan
KPNA2	group8	nan	nan	nan	nan	-12.4651	nan	nan	nan	nan	nan	nan
RPL24	group8	nan	nan	nan	nan	-12.0019	nan	nan	nan	nan	nan	nan
RPS24	group8	nan	nan	nan	nan	-10.8851	nan	nan	nan	nan	nan	nan
YTHDF2	group8	nan	nan	nan	nan	-10.2262	nan	nan	nan	nan	nan	nan
C6orf48	group8	nan	nan	nan	nan	-10.0038	nan	nan	nan	nan	nan	nan
MAPRE1	group8	nan	nan	nan	nan	-10.0444	-9.38589	nan	nan	nan	nan	nan
RAP1B	group8	nan	nan	nan	nan	-9.44713	nan	nan	nan	nan	nan	nan
POMZP3	group8	nan	nan	nan	nan	-9.26711	nan	nan	nan	nan	nan	nan
SDE2	group8	nan	nan	nan	nan	-8.95857	nan	nan	nan	nan	nan	nan
STRAP	group8	nan	nan	nan	nan	-8.46746	nan	nan	nan	nan	nan	nan
CCDC147	group8	nan	-9.3402	nan	nan	-7.91337	nan	nan	nan	nan	nan	nan
WBSCR22	group8	nan	nan	nan	nan	-8.31516	nan	nan	nan	nan	nan	nan
PAIP1	group8	nan	nan	nan	nan	-8.28408	nan	nan	nan	nan	nan	nan
GRSF1	group8	nan	nan	nan	nan	-8.40914	-7.41655	nan	nan	nan	nan	nan
INO80C	group8	nan	nan	nan	nan	-7.74484	nan	nan	nan	nan	nan	nan
KRAS	group8	nan	nan	nan	nan	-7.55604	nan	nan	nan	nan	nan	nan
CDK11A	group8	nan	nan	nan	nan	-7.53671	nan	nan	nan	nan	nan	nan
ATG3	group8	nan	nan	nan	nan	-7.5111	nan	nan	nan	nan	nan	nan
JKAMP	group8	nan	nan	nan	nan	-7.46905	nan	nan	nan	nan	nan	nan
DCAF13	group8	nan	nan	nan	nan	-7.40934	nan	nan	nan	nan	nan	nan
ZCCHC10	group8	nan	nan	nan	nan	-7.3765	nan	nan	nan	nan	nan	nan
PSMA3	group8	nan	nan	nan	nan	-7.36347	nan	nan	nan	nan	nan	nan
BUB3	group8	nan	nan	nan	nan	-7.3368	nan	nan	nan	nan	nan	nan
KIF23	group8	nan	nan	nan	nan	-7.32155	nan	nan	nan	nan	nan	nan
EIF2S2	group8	nan	nan	nan	nan	-6.47721	-9.50057	nan	nan	nan	nan	nan
WDR3	group8	nan	nan	nan	nan	-7.28217	nan	nan	nan	nan	nan	nan
SRSF10	group8	nan	nan	nan	nan	-7.2372	nan	nan	nan	nan	nan	nan
TCOF1	group8	nan	nan	nan	nan	-7.13426	nan	nan	nan	nan	nan	nan
BAZ2A	group8	nan	nan	nan	nan	-7.12301	nan	nan	nan	nan	nan	nan
NLRP2	group8	nan	nan	nan	nan	-6.35903	nan	nan	nan	nan	-8.66796	nan
ILF2	group8	nan	nan	nan	nan	-6.70324	-7.43334	nan	nan	nan	nan	nan
PDPK1	group8	nan	nan	nan	nan	-6.93221	nan	nan	nan	nan	nan	nan
BNIP2	group8	nan	nan	nan	nan	-6.82478	nan	nan	nan	nan	nan	nan
HSPH1	group8	nan	nan	nan	nan	-6.78929	nan	nan	nan	nan	nan	nan
METAP2	group8	nan	nan	nan	nan	-6.71015	nan	nan	nan	nan	nan	nan
PTEN	group8	nan	nan	nan	nan	-6.54066	-6.89633	nan	nan	nan	nan	nan
WLS	group8	nan	nan	nan	nan	-6.65966	nan	nan	nan	nan	nan	nan
CHTOP	group8	nan	nan	nan	nan	-6.65684	nan	nan	nan	nan	nan	nan
NANOGNB	group8	nan	nan	nan	nan	-6.63081	nan	nan	nan	nan	nan	nan
ZNF208	group8	nan	nan	nan	nan	-6.60138	nan	nan	nan	nan	nan	nan
PRKAR1A	group8	nan	nan	nan	nan	-6.59397	nan	nan	nan	nan	nan	nan
SNAPC1	group8	nan	nan	nan	nan	-6.41511	nan	nan	nan	nan	nan	nan
CYB5B	group8	nan	nan	nan	nan	-6.39374	nan	nan	nan	nan	nan	nan
RAD21	group8	nan	nan	nan	nan	-6.3634	nan	nan	nan	nan	nan	nan
IMMP1L	group8	nan	nan	nan	nan	-6.3597	nan	nan	nan	nan	nan	nan
CCNB2	group8	nan	nan	nan	nan	-6.30524	nan	nan	nan	nan	nan	nan
GPBP1L1	group8	nan	nan	nan	nan	-6.29151	nan	nan	nan	nan	nan	nan
MKI67	group8	nan	nan	nan	nan	-6.28689	nan	nan	nan	nan	nan	nan
NUSAP1	group8	nan	nan	nan	nan	-7.41655	-5.88902	-5.93221	nan	nan	nan	nan
GATA6	group8	nan	nan	nan	nan	-8.53843	-5.37071	nan	nan	nan	nan	nan
PDIA3	group8	nan	nan	nan	nan	-6.22384	nan	nan	nan	nan	nan	nan
TTK	group8	nan	nan	nan	nan	-6.21095	nan	nan	nan	nan	nan	nan
DCTN5	group8	nan	nan	nan	nan	-6.1512	nan	nan	nan	nan	nan	nan
REPS1	group8	nan	nan	nan	nan	-6.13069	nan	nan	nan	nan	nan	nan
LOC493754	group8	nan	nan	nan	nan	-6.06894	nan	nan	nan	nan	nan	nan
DHX15	group8	nan	nan	nan	nan	-6.06829	nan	nan	nan	nan	nan	nan
SON	group8	nan	nan	nan	nan	-6.03485	nan	nan	nan	nan	nan	nan
PSMC6	group8	nan	nan	nan	nan	-5.91638	nan	nan	nan	nan	nan	nan
LOC100093631	group8	nan	nan	nan	nan	-8.89794	-4.97878	nan	nan	nan	nan	nan
SNHG1	group8	nan	nan	nan	nan	-5.88004	nan	nan	nan	nan	nan	nan
G2E3	group8	nan	nan	nan	nan	-5.8644	nan	nan	nan	nan	nan	nan
KANSL2	group8	nan	nan	nan	nan	-5.83439	nan	nan	nan	nan	nan	nan
RNF20	group8	nan	-8.38519	nan	nan	-4.92612	nan	nan	nan	nan	nan	nan
PNPLA8	group8	nan	nan	nan	nan	-5.76965	nan	nan	nan	nan	nan	nan
RCL1	group8	nan	nan	nan	nan	-5.75634	nan	nan	nan	nan	nan	nan
SERINC3	group8	nan	nan	nan	nan	-5.75634	nan	nan	nan	nan	nan	nan
IFT46	group8	nan	nan	nan	nan	-5.75634	-5.59644	nan	nan	nan	nan	nan
TMEM38B	group8	nan	nan	nan	nan	-5.67388	nan	nan	nan	nan	nan	nan
ABCE1	group8	nan	nan	nan	nan	-5.65972	nan	nan	nan	nan	nan	nan
LUZP6	group8	nan	nan	nan	nan	-5.64532	nan	nan	nan	nan	nan	nan
MYO6	group8	nan	nan	nan	nan	-5.62356	nan	nan	nan	nan	nan	nan
NUDT1	group8	nan	nan	nan	nan	-5.60635	nan	nan	nan	nan	nan	nan
PARK2	group8	nan	nan	nan	nan	-5.59644	nan	nan	nan	nan	nan	nan
EIF3A	group8	nan	nan	nan	nan	-6.16134	-4.8344	-5.97874	nan	nan	nan	nan
MPHOSPH8	group8	nan	nan	nan	nan	-8.33235	nan	nan	-4.60635	nan	nan	nan
RNF19B	group8	nan	nan	nan	nan	-5.47178	nan	nan	nan	nan	nan	nan
TMEM185A	group8	nan	nan	nan	nan	-5.46092	nan	nan	nan	nan	nan	nan
VMP1	group8	nan	nan	nan	nan	-7.2556	nan	nan	nan	nan	-4.64534	nan
ANP32B	group8	nan	nan	nan	nan	-5.42196	nan	nan	nan	nan	nan	nan
LCOR	group8	nan	-6.92027	nan	nan	-4.67392	nan	nan	nan	nan	nan	nan
SIVA1	group8	nan	nan	nan	nan	-5.40519	nan	nan	nan	nan	nan	nan
POLR3C	group8	nan	nan	nan	nan	-5.36291	nan	nan	nan	nan	nan	nan
RAP1A	group8	nan	nan	nan	nan	-5.33059	nan	nan	nan	nan	nan	nan
YPEL2	group8	nan	nan	nan	nan	-5.31255	nan	nan	nan	nan	nan	nan
SH3GLB1	group8	-6.39374	-6.17135	nan	nan	-4.15077	nan	nan	nan	nan	nan	nan
GSPT1	group8	nan	nan	nan	nan	-4.19135	nan	nan	-9.43708	nan	nan	nan
CREM	group8	nan	-4.6162	nan	nan	-6.07568	nan	nan	nan	nan	nan	nan
PHTF2	group8	nan	nan	nan	nan	-5.08897	nan	nan	nan	nan	nan	nan
KPNA3	group8	nan	nan	nan	nan	-5.0783	nan	nan	nan	nan	nan	nan
DNAJC21	group8	nan	nan	nan	nan	-5.07662	nan	nan	nan	nan	nan	nan
TBC1D14	group8	-5.78284	nan	nan	nan	-4.56998	nan	nan	nan	nan	nan	nan
MBIP	group8	nan	nan	nan	nan	-6.5013	-4.28693	nan	nan	nan	nan	nan
ELL2	group8	nan	nan	nan	nan	-4.99241	nan	nan	nan	nan	nan	nan
CAMLG	group8	-4.75639	nan	nan	nan	-5.23207	nan	nan	nan	nan	nan	nan
SYNCRIP	group8	-5.65972	nan	nan	nan	-4.46413	nan	nan	nan	nan	nan	nan
RSPH10B	group8	nan	nan	nan	nan	-7.51309	-7.38087	-3.46101	nan	nan	nan	nan
KNOP1	group8	nan	nan	nan	nan	-4.90838	nan	nan	nan	nan	nan	nan
SPATA5	group8	nan	nan	nan	nan	-4.88915	nan	nan	nan	nan	nan	nan
VPS4B	group8	nan	nan	nan	nan	-4.84254	nan	nan	nan	nan	nan	nan
SUPT16H	group8	nan	nan	nan	nan	-4.85812	-4.7514	nan	nan	nan	nan	nan
YY1AP1	group8	nan	nan	nan	nan	-4.77409	nan	nan	nan	nan	nan	nan
SEC11A	group8	nan	nan	nan	nan	-4.7294	nan	nan	nan	nan	nan	nan
ZNF716	group8	nan	nan	nan	nan	-4.70194	nan	nan	nan	nan	nan	nan
DHRSX	group8	-3.85953	nan	nan	nan	-6.65847	nan	nan	nan	nan	nan	nan
NARS	group8	nan	nan	nan	nan	-5.06755	-4.39381	nan	nan	nan	nan	nan
[truncated: 975 more rows]
