# Supplementary material for: Tracing the expression of circular RNAs in human pre-implantation embryos
Source: Genome Biol. 2016 Jun 17;17:130. doi: 10.1186/s13059-016-0991-3 (PMC4911693; doi:10.1186/s13059-016-0991-3)
Supplement: Additional file 6: Table S5. — Circular RNA detected in human embryos and list of circRNA hosting genes in H9 Cell. The circRNA hosting genes in H9 cell line were filtered as the reads counts >1 according to the Supplemental Table in a previously published paper [12]. (XLS 1349 kb) [file 13059_2016_991_MOESM6_ESM.xls]

## Sheet: CircRNA in Human Embryo
Chrom	Start	End	Strand	Gene symbol	Junction reads count
chr12	53708081	53708924	-	AAAS	3
chr12	125558421	125576069	+	AACS	2
chr15	67524151	67529158	-	AAGAB	3
chr16	70294946	70296427	-	AARS	3
chr4	57237616	57250507	-	AASDH	11
chr7	121753171	121773795	-	AASS	2
chr17	35310185	35311207	+	AATF	22
chr17	35343915	35378313	+	AATF	2
chr17	67146124	67153064	-	ABCA10	2
chr17	67151159	67152066	-	ABCA10	14
chr17	67170421	67197809	-	ABCA10	6
chr17	67186498	67197809	-	ABCA10	2
chr17	67270099	67305564	-	ABCA5	7
chr17	67273781	67283892	-	ABCA5	4
chr17	67280093	67297427	-	ABCA5	7
chr17	67109758	67136889	-	ABCA6	3
chr17	67124759	67130883	-	ABCA6	22
chr17	67124759	67136889	-	ABCA6	13
chr1	229675202	229685181	-	ABCB10	9
chrX	74280057	74296489	-	ABCB7	6
chr16	16101672	16108485	+	ABCC1	3
chr16	16101672	16110478	+	ABCC1	4
chr16	16101672	16130460	+	ABCC1	2
chr16	16101672	16142160	+	ABCC1	2
chr16	16101672	16150152	+	ABCC1	2
chr16	16101672	16205439	+	ABCC1	2
chr6	43402358	43409698	+	ABCC10	6
chr13	95686858	95696692	-	ABCC4	3
chr13	95686858	95705438	-	ABCC4	6
chr13	95686858	95715113	-	ABCC4	14
chr13	95686858	95724107	-	ABCC4	7
chr13	95686858	95725558	-	ABCC4	2
chr13	95686858	95735544	-	ABCC4	13
chr13	95768175	95818621	-	ABCC4	2
chr13	95768175	95840796	-	ABCC4	5
chr13	95813442	95822882	-	ABCC4	4
chr13	95813442	95840796	-	ABCC4	13
chr13	95822785	95840796	-	ABCC4	7
chr13	95829960	95840796	-	ABCC4	12
chr13	95858785	95863035	-	ABCC4	9
chr13	95886863	95900007	-	ABCC4	3
chr1	94953097	94956803	+	ABCD3	12
chr1	94964157	94965170	+	ABCD3	2
chr4	146032119	146042543	+	ABCE1	6
chr4	89028335	89042944	-	ABCG2	3
chr10	27054146	27112234	-	ABI1	4
chr3	100484684	100527079	-	ABI3BP	6
chr3	100484684	100567719	-	ABI3BP	2
chr3	100513766	100567719	-	ABI3BP	3
chr3	100513766	100581229	-	ABI3BP	3
chr3	100523635	100567719	-	ABI3BP	16
chr3	100565215	100568963	-	ABI3BP	13
chr3	100581154	100617738	-	ABI3BP	2
chr3	100581154	100645325	-	ABI3BP	8
chr17	953289	962107	-	ABR	3
chr17	970316	982630	-	ABR	4
chr17	986759	1003975	-	ABR	20
chr18	47311566	47329223	-	ACAA2	6
chr17	35506787	35518964	-	ACACA	5
chr17	35603741	35609962	-	ACACA	2
chr17	35604934	35609962	-	ACACA	2
chr17	35640167	35646430	-	ACACA	7
chr3	132322072	132350323	-	ACAD11	6
chr1	76194085	76216231	+	ACADM	24
chr1	76198328	76211599	+	ACADM	2
chr1	76198328	76216231	+	ACADM	31
chr1	76205664	76216231	+	ACADM	4
chr3	195009849	195018010	-	ACAP2	7
chr3	195012434	195029566	-	ACAP2	7
chr3	195012434	195041542	-	ACAP2	2
chr3	195016436	195022903	-	ACAP2	12
chr3	195027239	195053852	-	ACAP2	7
chr3	195041429	195066046	-	ACAP2	10
chr3	195041429	195112876	-	ACAP2	6
chr3	195047613	195066046	-	ACAP2	61
chr3	195063199	195066046	-	ACAP2	13
chr11	108002633	108005043	+	ACAT1	2
chr11	108002633	108005969	+	ACAT1	4
chr1	226342347	226353701	-	ACBD3	4
chr1	180283826	180382606	-	ACBD6	13
chr1	180366650	180382606	-	ACBD6	8
chr1	180366650	180399397	-	ACBD6	16
chr1	180366650	180464660	-	ACBD6	140
chr9	19423859	19435082	+	ACER2	3
chr14	23550956	23559842	-	ACIN1	35
chr17	40030063	40042561	-	ACLY	3
chr12	81503338	81537026	+	ACSS3	6
chr12	81503338	81545875	+	ACSS3	36
chr12	100598717	100613924	+	ACTR6	15
chr15	43624097	43641243	+	ADAL	4
chr15	43625508	43628024	+	ADAL	3
chr15	43627893	43641243	+	ADAL	2
chr15	43641104	43643239	+	ADAL	20
chr15	58902495	58957396	-	ADAM10	6
chr8	38994175	39027516	+	ADAM32	2
chr8	38994175	39068843	+	ADAM32	23
chr5	33561131	33596165	-	ADAMTS12	6
chr15	100589061	100739628	-	ADAMTS17	2
chr15	100739522	100871259	-	ADAMTS17	18
chr15	100794340	100871259	-	ADAMTS17	4
chr15	100821433	100871259	-	ADAMTS17	5
chr16	77353745	77359935	-	ADAMTS18	5
chr16	77353745	77369801	-	ADAMTS18	12
chr16	77375600	77398278	-	ADAMTS18	4
chr16	77387629	77401620	-	ADAMTS18	4
chr3	64579933	64641551	-	ADAMTS9	3
chr3	64617130	64640288	-	ADAMTS9	12
chr3	64627523	64635454	-	ADAMTS9	3
chr3	64627523	64644467	-	ADAMTS9	2
chr3	64633615	64644467	-	ADAMTS9	24
chr3	64640028	64644467	-	ADAMTS9	2
chr15	84442274	84539711	+	ADAMTSL3	3
chr15	84527517	84611834	+	ADAMTSL3	2
chr15	84561435	84611834	+	ADAMTSL3	8
chr15	84561435	84659966	+	ADAMTSL3	22
chr15	84611347	84652096	+	ADAMTSL3	17
chr15	84611347	84657570	+	ADAMTSL3	8
chr15	84611347	84659966	+	ADAMTSL3	25
chr15	84611347	84690345	+	ADAMTSL3	6
chr15	84683293	84690345	+	ADAMTSL3	7
chr16	75636982	75656362	-	ADAT1	5
chr16	75642121	75642886	-	ADAT1	5
chr6	41076043	41090988	+	ADCY10P1	2
chr6	41085036	41090988	+	ADCY10P1	4
chr5	7690803	7709500	+	ADCY2	12
chr16	4029116	4033441	-	ADCY9	12
chr4	2909469	2927839	+	ADD1	2
chr10	111860382	111872673	+	ADD3	10
chr10	111860382	111879112	+	ADD3	2
chr10	111883774	111886261	+	ADD3	3
chr10	111883774	111890244	+	ADD3	34
chr10	111883774	111892158	+	ADD3	34
chr12	1863423	1863680	+	ADIPOR2	2
chr10	76153898	76158337	+	ADK	4
chr10	76349039	76360251	+	ADK	2
chr22	26068262	26091181	+	ADRBK2	9
chr22	26081136	26100176	+	ADRBK2	10
chr1	244574588	244601070	-	ADSS	7
chr1	244579282	244601070	-	ADSS	3
chr1	244583471	244601070	-	ADSS	2
chr12	19615443	19626289	+	AEBP2	2
chr12	19615443	19653155	+	AEBP2	10
chr12	19615443	19667718	+	AEBP2	63
chr12	19626181	19653155	+	AEBP2	3
chr12	19626181	19667718	+	AEBP2	8
chr4	7783102	7820898	-	AFAP1	2
chr4	7795407	7820898	-	AFAP1	2
chr4	7795407	7840430	-	AFAP1	12
chr4	7802168	7845077	-	AFAP1	3
chr4	7802168	7857301	-	AFAP1	2
chr4	7802168	7873807	-	AFAP1	14
chr4	7811340	7845077	-	AFAP1	2
chr4	7811340	7857301	-	AFAP1	7
chr4	7840250	7857301	-	AFAP1	3
chr4	7870348	7873807	-	AFAP1	40
chr4	87967317	87968746	+	AFF1	11
chr4	87967317	88036451	+	AFF1	5
chr4	88005271	88012981	+	AFF1	3
chr4	88005271	88029467	+	AFF1	2
chr4	88016066	88036451	+	AFF1	11
chrX	147733519	147744289	+	AFF2	21
chrX	147743428	147744289	+	AFF2	23
chr5	132224770	132240096	-	AFF4	2
chr5	132227855	132228810	-	AFF4	2
chr5	132227855	132232932	-	AFF4	7
chr18	12340199	12371690	-	AFG3L2	5
chr18	12356692	12371690	-	AFG3L2	10
chr18	12363780	12371690	-	AFG3L2	3
chr18	12366963	12371690	-	AFG3L2	9
chr11	47684577	47689248	-	AGBL2	5
chr5	76330242	76344097	+	AGGF1	9
chr5	76330242	76344812	+	AGGF1	30
chr5	76342171	76351421	+	AGGF1	4
chr1	100376267	100382287	+	AGL	5
chr7	15405138	15427165	-	AGMO	2
chr8	141565994	141595410	-	AGO2	11
chr8	141582910	141595410	-	AGO2	2
chr8	141595217	141595410	-	AGO2	6
chr1	36437624	36439112	+	AGO3	11
chr1	36437624	36506042	+	AGO3	3
chr1	36469941	36492899	+	AGO3	4
chr1	36282482	36288583	+	AGO4	2
chr8	6582390	6605349	+	AGPAT5	2
chr9	88190229	88211364	-	AGTPBP1	5
chr9	88190229	88248289	-	AGTPBP1	13
chr9	88200377	88248289	-	AGTPBP1	6
chr9	88201745	88248289	-	AGTPBP1	2
chr9	88211276	88248289	-	AGTPBP1	20
chr9	88233897	88248289	-	AGTPBP1	11
chr9	88233897	88270235	-	AGTPBP1	6
chr9	88233897	88272558	-	AGTPBP1	17
chr9	88247576	88272558	-	AGTPBP1	18
chr9	88247576	88275888	-	AGTPBP1	3
chr9	88257741	88296250	-	AGTPBP1	2
chr9	88257741	88327481	-	AGTPBP1	3
chr9	88284399	88296250	-	AGTPBP1	4
chr9	88284399	88307728	-	AGTPBP1	7
chr9	88284399	88327481	-	AGTPBP1	25
chr9	88292350	88327481	-	AGTPBP1	2
chr1	247039338	247040604	-	AHCTF1	2
chr1	247076533	247081679	-	AHCTF1	3
chr6	135715913	135774574	-	AHI1	2
chr6	135749766	135813429	-	AHI1	9
chr6	135763719	135778851	-	AHI1	2
chr6	135784262	135813429	-	AHI1	6
chr7	17349559	17379852	+	AHR	6
chr5	353844	376831	+	AHRR	13
chr6	106967005	106978190	+	AIM1	3
chr6	106967005	107011801	+	AIM1	3
chr6	107001329	107009375	+	AIM1	5
chr4	107246141	107253040	+	AIMP1	5
chr4	107246141	107258194	+	AIMP1	10
chr7	6054776	6057676	+	AIMP2	5
chr6	109900752	109907275	-	AK9	3
chr6	109931567	109940439	-	AK9	10
chr6	109962720	109993370	-	AK9	11
chr6	109977958	109996959	-	AK9	4
chr17	19823348	19839743	-	AKAP10	4
chr13	42860121	42882745	+	AKAP11	36
chr6	151669845	151674887	+	AKAP12	9
chr15	86028940	86064806	+	AKAP13	3
chr15	86064658	86064806	+	AKAP13	3
chr15	86182604	86189185	+	AKAP13	7
chr15	86198647	86236682	+	AKAP13	39
chr15	86198647	86251317	+	AKAP13	14
chr15	86198647	86253876	+	AKAP13	10
chr15	86207793	86213061	+	AKAP13	2
chr15	86207793	86236682	+	AKAP13	80
chr15	86207793	86251317	+	AKAP13	12
chr15	86207793	86253876	+	AKAP13	82
chr15	86212952	86251317	+	AKAP13	2
chr15	86212952	86253876	+	AKAP13	5
chr15	86225388	86236682	+	AKAP13	32
chr15	86225388	86251317	+	AKAP13	9
chr15	86227971	86253876	+	AKAP13	4
chr15	86253809	86262557	+	AKAP13	2
chrX	1712336	1714425	+	AKAP17A	2
chrY	1662336	1664425	+	AKAP17A	2
chr14	33004759	33016205	+	AKAP6	2
chr14	33004759	33046448	+	AKAP6	4
chr14	33046325	33147665	+	AKAP6	2
chr14	33147516	33165316	+	AKAP6	3
chr6	131466424	131490413	+	AKAP7	66
chr6	131466424	131540948	+	AKAP7	4
chr6	131481198	131520713	+	AKAP7	9
chr19	15479045	15480990	-	AKAP8	24
chr19	15507960	15510221	-	AKAP8L	2
chr7	91603024	91609647	+	AKAP9	3
chr7	91682039	91718843	+	AKAP9	2
chr7	91700218	91722630	+	AKAP9	11
chr11	8932990	8938914	+	AKIP1	3
chr1	39463842	39466778	+	AKIRIN1	2
chr1	243675625	243736350	-	AKT3	4
chr1	243675625	243778463	-	AKT3	13
chr1	243675625	243828185	-	AKT3	2
chr1	243675625	244006584	-	AKT3	8
chr1	243708811	243736350	-	AKT3	62
chr1	243708811	243778463	-	AKT3	31
chr1	243708811	243809339	-	AKT3	2
chr1	243708811	243828185	-	AKT3	2
chr1	243708811	243859018	-	AKT3	149
chr1	243708811	244006584	-	AKT3	656
chr1	243716030	244006584	-	AKT3	72
chr1	243727021	243801044	-	AKT3	2
chr1	243727021	243828185	-	AKT3	12
chr1	243727021	243859018	-	AKT3	88
chr1	243727021	244006584	-	AKT3	359
chr1	243736227	243828185	-	AKT3	9
chr1	243736227	243859018	-	AKT3	38
chr1	243736227	244006584	-	AKT3	549
chr1	243776972	243828185	-	AKT3	13
chr1	243776972	243859018	-	AKT3	133
chr1	243776972	244006584	-	AKT3	692
chr1	243800912	243828185	-	AKT3	8
chr1	243800912	243859018	-	AKT3	28
chr1	243800912	244006584	-	AKT3	110
chr1	243809194	243828185	-	AKT3	2
chr1	243809194	243859018	-	AKT3	8
chr1	243809194	244006584	-	AKT3	73
chr1	243858892	243859018	-	AKT3	10
chr1	243858892	244006584	-	AKT3	157
chr17	19554859	19568360	+	ALDH3A2	3
chr5	125903950	125929096	-	ALDH7A1	8
chrX	110956452	110980107	+	ALG13	2
chrX	110961073	110968289	+	ALG13	7
chrX	110961339	110970998	+	ALG13	2
chrX	110967025	110980107	+	ALG13	2
chr11	77824931	77832220	-	ALG8	2
chr11	107381612	107403132	-	ALKBH8	2
chr16	56419830	56423287	-	AMFR	6
chr12	31841940	31862359	-	AMN1	6
chrX	112048174	112059105	-	AMOT	9
chr12	110819556	110826428	-	ANAPC7	2
chr12	110819556	110834257	-	ANAPC7	32
chr12	110825543	110833025	-	ANAPC7	2
chr10	61802429	61815794	-	ANK3	2
chr10	61815415	61845011	-	ANK3	3
chr10	61822868	61845011	-	ANK3	2
chr10	61827692	61843375	-	ANK3	3
chr10	61840294	61874089	-	ANK3	2
chr10	61865662	61874089	-	ANK3	4
chr10	61865662	61898845	-	ANK3	6
chr10	61865662	61926654	-	ANK3	2
chr10	61898721	62039397	-	ANK3	2
chr10	61932065	61973268	-	ANK3	2
chr10	61958097	62038630	-	ANK3	4
chr10	62021616	62039397	-	ANK3	13
chr17	4109615	4139185	-	ANKFY1	4
chr5	139815688	139844361	+	ANKHD1	8
chr5	139818045	139838940	+	ANKHD1	7
chr5	139819703	139828890	+	ANKHD1	21
chr5	139862164	139893064	+	ANKHD1	3
chr5	139884405	139893064	+	ANKHD1	4
chr5	139886419	139893064	+	ANKHD1	5
chr5	139903650	139909381	+	ANKHD1	4
chr5	139876104	139921866	+	ANKHD1-EIF4EBP3	3
chr7	91924202	91936970	+	ANKIB1	21
chr7	91924202	91948826	+	ANKIB1	67
chr7	91924202	91957214	+	ANKIB1	231
chr7	91924202	91972546	+	ANKIB1	2
chr7	91924202	91981956	+	ANKIB1	41
chr7	91924202	91991587	+	ANKIB1	14
chr7	91936672	91957214	+	ANKIB1	2
chr12	133304617	133331719	-	ANKLE2	3
chr12	133310970	133312098	-	ANKLE2	2
chr7	16644345	16676080	-	ANKMY2	7
chr18	9182379	9182517	+	ANKRD12	11
chr18	9182379	9208801	+	ANKRD12	6
chr18	9182379	9211782	+	ANKRD12	12
chr18	9182379	9216898	+	ANKRD12	8
chr18	9182379	9221997	+	ANKRD12	847
chr18	9182379	9263886	+	ANKRD12	2
chr18	9195548	9211782	+	ANKRD12	10
chr18	9195548	9221997	+	ANKRD12	57
chr18	9204473	9211782	+	ANKRD12	4
chr18	9204473	9221997	+	ANKRD12	11
chr18	9208654	9221997	+	ANKRD12	20
chr18	9216755	9216898	+	ANKRD12	25
chr18	9216755	9221997	+	ANKRD12	3
chr18	9254208	9263886	+	ANKRD12	19
chr18	9254208	9275665	+	ANKRD12	2
chr12	110456149	110468563	+	ANKRD13A	4
chr1	70758070	70781249	-	ANKRD13C	24
chr1	70761812	70790640	-	ANKRD13C	3
chr4	73950965	73958017	-	ANKRD17	9
chr4	73950965	73984567	-	ANKRD17	2
chr4	73956383	73958017	-	ANKRD17	4
chr4	73968092	73979625	-	ANKRD17	8
chr10	27301810	27306721	-	ANKRD26	12
chr10	27301810	27313488	-	ANKRD26	3
chr10	27301810	27350171	-	ANKRD26	4
chr10	27301810	27353010	-	ANKRD26	6
chr10	27311486	27322306	-	ANKRD26	28
chr10	27311486	27337908	-	ANKRD26	28
chr10	27322153	27332496	-	ANKRD26	2
chr10	27326114	27337908	-	ANKRD26	18
chr10	27328893	27350171	-	ANKRD26	7
chr10	27332354	27353010	-	ANKRD26	7
chr10	27335281	27350171	-	ANKRD26	6
chr16	46532016	46540159	-	ANKRD26P1	30
chr16	46584392	46598211	-	ANKRD26P1	2
chr19	33135230	33149951	-	ANKRD27	3
chr3	15749430	15778740	-	ANKRD28	5
chr3	15755033	15778740	-	ANKRD28	25
chr3	15765888	15778740	-	ANKRD28	7
chr10	37422843	37431218	+	ANKRD30A	13
chr10	37430645	37431218	+	ANKRD30A	161
chr10	37507907	37508825	+	ANKRD30A	2
chr5	93964515	93990457	+	ANKRD32	3
chr5	93964515	93999613	+	ANKRD32	2
chr5	93964515	94006713	+	ANKRD32	14
chr5	93964515	94014660	+	ANKRD32	55
chr5	93966207	93987550	+	ANKRD32	2
chr5	93966207	93990457	+	ANKRD32	15
chr5	93966207	93999613	+	ANKRD32	9
chr5	93978977	93990457	+	ANKRD32	15
chr5	93978977	94014660	+	ANKRD32	4
chr5	93985158	93990457	+	ANKRD32	7
chr5	93985158	94006713	+	ANKRD32	2
chr11	82917099	82947551	+	ANKRD42	89
chr11	82917099	82951976	+	ANKRD42	5
chr11	82935896	82936097	+	ANKRD42	5
chr1	173593925	173596298	-	ANKRD45	4
chr1	173593925	173628572	-	ANKRD45	4
chr4	125599830	125600060	-	ANKRD50	6
chr6	90276552	90315824	+	ANKRD6	3
chr7	117874484	117880052	+	ANKRD7	6
chr6	34935015	34962199	+	ANKS1A	4
chr6	34935015	35021942	+	ANKS1A	7
chr6	34949466	34953055	+	ANKS1A	2
chr12	100048844	100048988	-	ANKS1B	4
chr12	100048844	100175875	-	ANKS1B	2
chr12	100166699	100175875	-	ANKS1B	18
chr12	99446934	99640642	-	ANKS1B	6
chr12	99638119	99640642	-	ANKS1B	2
chr7	36438687	36459923	+	ANLN	9
chr3	43474102	43647355	-	ANO10	2
chr3	43591211	43596961	-	ANO10	7
chr3	43591211	43602894	-	ANO10	16
chr3	43591211	43607219	-	ANO10	32
chr3	43591211	43647355	-	ANO10	10
chr3	43640023	43647355	-	ANO10	5
chr12	5841685	5916534	-	ANO2	10
chr12	101295423	101336313	+	ANO4	27
chr12	101295423	101381448	+	ANO4	5
chr12	101295423	101433854	+	ANO4	2
chr12	101316003	101336313	+	ANO4	6
chr12	101316003	101365184	+	ANO4	5
chr12	101316003	101381448	+	ANO4	10
chr11	22225349	22261230	+	ANO5	7
chr11	22225349	22284589	+	ANO5	8
chr11	22242642	22261230	+	ANO5	5
chr11	22242642	22281287	+	ANO5	8
chr11	22242642	22284589	+	ANO5	16
chr11	22257708	22279300	+	ANO5	12
chr11	22257708	22284589	+	ANO5	15
chr12	45725077	45744557	+	ANO6	2
chr12	45725077	45751207	+	ANO6	8
chr12	45725077	45771896	+	ANO6	8
chr12	45740804	45784281	+	ANO6	13
chr9	100756912	100767435	+	ANP32B	11
chr10	75138668	75160615	-	ANXA7	22
chr16	71789921	71798629	-	AP1G1	2
chrX	15863501	15870647	-	AP1S2	3
chr11	959436	972255	+	AP2A2	2
chr17	33921026	33935406	+	AP2B1	7
chr17	33951415	33968994	+	AP2B1	11
chr17	33963359	33984810	+	AP2B1	2
chr5	77311233	77335098	-	AP3B1	5
chr5	77316515	77425131	-	AP3B1	2
chr5	77330184	77409747	-	AP3B1	3
chr5	77385216	77425131	-	AP3B1	15
chr5	77385216	77437143	-	AP3B1	30
chr5	77385216	77461496	-	AP3B1	6
chr5	77385216	77512061	-	AP3B1	8
chr5	77406030	77412058	-	AP3B1	3
chr5	77406030	77425131	-	AP3B1	2
chr5	77406030	77512061	-	AP3B1	3
chr5	77423853	77512061	-	AP3B1	6
chr5	77458642	77477486	-	AP3B1	2
chr5	77477330	77524063	-	AP3B1	2
chr5	77511878	77536760	-	AP3B1	3
chr5	115202366	115205825	+	AP3S1	9
chr5	115205713	115230855	+	AP3S1	2
chr5	115230783	115238689	+	AP3S1	7
chr15	51240216	51260574	+	AP4E1	2
chr15	51260459	51290080	+	AP4E1	5
chr12	99042096	99043462	+	APAF1	6
chr12	99052937	99065497	+	APAF1	2
chr12	99071202	99093347	+	APAF1	3
chr4	40823887	40832594	-	APBB2	2
chr4	41015599	41016415	-	APBB2	2
chr4	41015599	41035321	-	APBB2	5
chr4	41015599	41067690	-	APBB2	3
chr5	112090569	112128226	+	APC	2
chr5	112090569	112137080	+	APC	8
chr5	112090569	112164669	+	APC	3
chr5	112102022	112137080	+	APC	7
chr5	112102022	112151290	+	APC	2
chr5	112102022	112157688	+	APC	3
chr5	112111325	112128226	+	APC	11
chr5	112111325	112137080	+	APC	4
chr5	112116486	112137080	+	APC	3
chr11	43348056	43357544	+	API5	2
chr1	10493898	10502498	+	APITD1-CORT	61
chr1	10500403	10502498	+	APITD1-CORT	49
chr11	129979323	129980556	+	APLP2	25
chr11	129979323	129992408	+	APLP2	74
chr11	129990600	129992408	+	APLP2	2
chr11	129990600	129993674	+	APLP2	9
chr11	129996594	130003623	+	APLP2	8
chr11	129996594	130005610	+	APLP2	16
chrX	84322132	84329397	+	APOOL	14
chr21	27326903	27354790	-	APP	5
chr21	27326903	27484463	-	APP	2
chr21	27347382	27394358	-	APP	4
chr3	57269593	57280250	+	APPL1	6
chr3	57269593	57283576	+	APPL1	12
chr3	57269593	57291456	+	APPL1	6
chr3	57276883	57282379	+	APPL1	6
chr3	57276883	57301820	+	APPL1	4
chr3	57280103	57280250	+	APPL1	7
chr12	105597480	105605095	-	APPL2	5
chr15	35174702	35224635	-	AQR	4
chr15	35198745	35212635	-	AQR	5
chr15	35207238	35219339	-	AQR	16
chr15	35207238	35234281	-	AQR	16
chr15	35240464	35253015	-	AQR	2
chr4	36081837	36109315	-	ARAP2	3
chr4	36093502	36179627	-	ARAP2	5
chr4	36109186	36122948	-	ARAP2	8
chr4	36109186	36130367	-	ARAP2	2
chr4	36109186	36152666	-	ARAP2	2
chr4	36109186	36168669	-	ARAP2	3
chr4	36109186	36179627	-	ARAP2	16
chr4	36109186	36189193	-	ARAP2	2
chr4	36115791	36152666	-	ARAP2	4
chr4	36121271	36179627	-	ARAP2	2
chr4	36126483	36135011	-	ARAP2	7
chr4	36126483	36179627	-	ARAP2	4
chr4	36148917	36168669	-	ARAP2	6
chr4	36160351	36179627	-	ARAP2	9
chr4	36179448	36231267	-	ARAP2	7
chr4	36189072	36231267	-	ARAP2	5
chr4	36212011	36216102	-	ARAP2	23
chr4	36212011	36231267	-	ARAP2	24
chr4	36230203	36231267	-	ARAP2	6
chr11	118451960	118463571	+	ARCN1	25
chr11	118451960	118464413	+	ARCN1	7
chr20	61906928	61909555	+	ARFGAP1	14
chr22	43203078	43223005	-	ARFGAP3	10
chr8	68150577	68179677	-	ARFGEF1	2
chr8	68163533	68172161	-	ARFGEF1	9
chr8	68163533	68189692	-	ARFGEF1	7
chr8	68169966	68179677	-	ARFGEF1	4
chr20	47570092	47580435	+	ARFGEF2	27
chr20	47570092	47585814	+	ARFGEF2	3
chr20	47587656	47621758	+	ARFGEF2	3
chr20	47601265	47615042	+	ARFGEF2	6
chr4	153793603	153809459	+	ARFIP1	2
chr13	107209395	107212005	-	ARGLU1	34
chr4	148743877	148744108	+	ARHGAP10	8
chr4	148743877	148778805	+	ARHGAP10	11
chr4	148743877	148787967	+	ARHGAP10	5
chr4	148743877	148803083	+	ARHGAP10	30
chr4	148743877	148834290	+	ARHGAP10	7
chr4	148743877	148861050	+	ARHGAP10	2
chr4	148743877	148944564	+	ARHGAP10	9
chr4	148743877	148968202	+	ARHGAP10	14
chr4	148768301	148787967	+	ARHGAP10	2
chr4	148768301	148803083	+	ARHGAP10	11
chr4	148768301	148876525	+	ARHGAP10	3
chr4	148768301	148887990	+	ARHGAP10	3
chr4	148768301	148968202	+	ARHGAP10	4
chr4	148778703	148787967	+	ARHGAP10	77
chr4	148778703	148800489	+	ARHGAP10	2
chr4	148778703	148803083	+	ARHGAP10	273
chr4	148778703	148834290	+	ARHGAP10	4
chr4	148778703	148867855	+	ARHGAP10	2
chr4	148778703	148876525	+	ARHGAP10	43
chr4	148778703	148887990	+	ARHGAP10	16
chr4	148778703	148944564	+	ARHGAP10	17
chr4	148785996	148803083	+	ARHGAP10	42
chr4	148785996	148834290	+	ARHGAP10	23
chr4	148800382	148834290	+	ARHGAP10	3
chr4	148827788	148876525	+	ARHGAP10	23
chr4	148860975	148876525	+	ARHGAP10	2
chr4	148860975	148887990	+	ARHGAP10	61
chr4	148860975	148944564	+	ARHGAP10	65
chr4	148860975	148968202	+	ARHGAP10	39
chr4	148867767	148887990	+	ARHGAP10	63
chr4	148867767	148944564	+	ARHGAP10	165
chr4	148867767	148968202	+	ARHGAP10	119
chr4	148867767	148985658	+	ARHGAP10	10
chr4	148886174	148944564	+	ARHGAP10	76
chr4	148886174	148968202	+	ARHGAP10	6
chr4	148944413	148968202	+	ARHGAP10	6
chr10	32109314	32150586	-	ARHGAP12	2
chr10	32115231	32150586	-	ARHGAP12	5
chr10	32141444	32150586	-	ARHGAP12	2
chr10	32150322	32199491	-	ARHGAP12	2
chr10	32197099	32199491	-	ARHGAP12	191
chr6	129901214	129927104	-	ARHGAP18	2
chr6	129920360	129939997	-	ARHGAP18	14
chr6	129929037	129939997	-	ARHGAP18	2
chr6	129929037	129959774	-	ARHGAP18	2
chr6	129932677	129959774	-	ARHGAP18	2
chr6	129932677	129963163	-	ARHGAP18	2
chr6	129937356	129959774	-	ARHGAP18	5
chr6	129950497	129955250	-	ARHGAP18	2
chr10	98988903	99006094	-	ARHGAP19-SLIT1	5
chr11	110477284	110561352	-	ARHGAP20	4
chr10	24908401	24922409	-	ARHGAP21	3
chr5	142252964	142264964	+	ARHGAP26	2
chr5	142252964	142273913	+	ARHGAP26	7
chr5	142252964	142292858	+	ARHGAP26	7
chr5	142252964	142311690	+	ARHGAP26	52
chr5	142252964	142437312	+	ARHGAP26	3
chr5	142252964	142513670	+	ARHGAP26	7
chr5	142258938	142311690	+	ARHGAP26	3
chr5	142264862	142311690	+	ARHGAP26	20
chr5	142281499	142292858	+	ARHGAP26	5
chr5	142281499	142311690	+	ARHGAP26	6
chr5	142287268	142311690	+	ARHGAP26	3
chr5	142416760	142421455	+	ARHGAP26	2
chr5	142416760	142437312	+	ARHGAP26	6
chr5	142416760	142500712	+	ARHGAP26	4
chr5	142434003	142437312	+	ARHGAP26	5
chr5	142434003	142513670	+	ARHGAP26	7
chr5	142434003	142526946	+	ARHGAP26	37
chr5	142500552	142526946	+	ARHGAP26	4
chr1	94643167	94655639	-	ARHGAP29	4
chr1	94667275	94685948	-	ARHGAP29	3
chr1	94667275	94697199	-	ARHGAP29	18
chr1	94685813	94697199	-	ARHGAP29	2
chr11	128932174	128936763	-	ARHGAP32	11
chr11	128932174	129034322	-	ARHGAP32	8
chr11	128963515	129034322	-	ARHGAP32	3
chr11	128993340	128994789	-	ARHGAP32	17
chr11	100730284	100792335	+	ARHGAP42	24
chr11	100730284	100807063	+	ARHGAP42	4
chr14	32559707	32563592	+	ARHGAP5	15
chr14	32559707	32586493	+	ARHGAP5	145
chr14	32559707	32615546	+	ARHGAP5	5
chr14	32559707	32621734	+	ARHGAP5	2
chr14	32615468	32621734	+	ARHGAP5	4
chr8	1824736	1857636	+	ARHGEF10	7
chr8	1830800	1844615	+	ARHGEF10	4
chr8	1851446	1857636	+	ARHGEF10	7
chr11	120276826	120308091	+	ARHGEF12	2
chr11	120291461	120348235	+	ARHGEF12	12
chr11	120345268	120348235	+	ARHGEF12	5
chr19	7506538	7512054	+	ARHGEF18	17
chr19	7516034	7528841	+	ARHGEF18	4
chr3	153935657	153943799	+	ARHGEF26	12
chr5	73045661	73049027	+	ARHGEF28	3
chr5	73045661	73169071	+	ARHGEF28	11
chr5	73128162	73154044	+	ARHGEF28	15
chr5	73128162	73166034	+	ARHGEF28	5
chr5	73136304	73169071	+	ARHGEF28	30
chr5	73153480	73205722	+	ARHGEF28	3
chr5	73163924	73193918	+	ARHGEF28	10
chr13	111857635	111870227	+	ARHGEF7	8
chr13	111857635	111885640	+	ARHGEF7	10
chr13	111857635	111920017	+	ARHGEF7	9
chr13	111857635	111935710	+	ARHGEF7	6
chr13	111862218	111920017	+	ARHGEF7	7
chr13	111870025	111896641	+	ARHGEF7	16
chr13	111870025	111920017	+	ARHGEF7	3
chr13	111885551	111920017	+	ARHGEF7	6
chr13	111919894	111920017	+	ARHGEF7	2
chrX	62875373	62898452	-	ARHGEF9	9
chrX	62893917	62944591	-	ARHGEF9	7
chr1	27056141	27059283	+	ARID1A	20
chr6	157150360	157150555	+	ARID1B	3
chr6	157150360	157256710	+	ARID1B	28
chr6	157222509	157256710	+	ARID1B	9
chr6	157222509	157431695	+	ARID1B	2
chr6	157222509	157488319	+	ARID1B	18
chr12	46254583	46287504	+	ARID2	3
chr12	46285562	46287504	+	ARID2	3
chr14	58785259	58785523	+	ARID4A	6
chr14	58785259	58796887	+	ARID4A	220
chr14	58785259	58813223	+	ARID4A	5
chr14	58785259	58827760	+	ARID4A	8
chr14	58785259	58832948	+	ARID4A	9
chr14	58794954	58813223	+	ARID4A	4
chr14	58830887	58832340	+	ARID4A	2
chr1	235338498	235377341	-	ARID4B	3
chr1	235338498	235394504	-	ARID4B	2
chr1	235338498	235403766	-	ARID4B	3
chr1	235338498	235409826	-	ARID4B	2
chr1	235344899	235397807	-	ARID4B	3
chr1	235357327	235359430	-	ARID4B	39
chr1	235357327	235377341	-	ARID4B	13
chr1	235377083	235397807	-	ARID4B	5
chr1	235377083	235403766	-	ARID4B	48
chr1	235377083	235416124	-	ARID4B	3
chr1	235383107	235394504	-	ARID4B	8
chr1	235383107	235403766	-	ARID4B	101
chr1	235383107	235424067	-	ARID4B	3
chr1	235403627	235403766	-	ARID4B	10
chr15	72810407	72864506	+	ARIH1	9
chr15	72855734	72859518	+	ARIH1	2
chr3	48960180	48965246	+	ARIH2	5
chr3	48964894	49002415	+	ARIH2	2
chr3	93714717	93722752	+	ARL13B	56
chr3	93714717	93762084	+	ARL13B	5
chr3	93722502	93762084	+	ARL13B	6
chr3	93754174	93762084	+	ARL13B	4
chr3	93754174	93768366	+	ARL13B	9
chr5	53409031	53467758	-	ARL15	14
chr10	104445572	104465246	-	ARL3	9
chr10	18955503	18957606	+	ARL5B	2
chr3	5212187	5216099	+	ARL8B	2
chr6	109175427	109197553	+	ARMC2	8
chr6	109215669	109233761	+	ARMC2	2
chr6	109220896	109286343	+	ARMC2	7
chr6	109232101	109258202	+	ARMC2	4
chr6	109286182	109286343	+	ARMC2	2
chr3	137928658	137942575	+	ARMC8	4
chr3	137982580	138003368	+	ARMC8	2
chr12	27521194	27533337	+	ARNTL2	6
chr8	131072824	131073315	-	ASAP1	14
chr8	131146541	131193126	-	ASAP1	2
chr8	131164981	131181313	-	ASAP1	28
chr8	131164981	131193126	-	ASAP1	26
chr8	131191509	131370389	-	ASAP1	6
chr8	131226801	131249240	-	ASAP1	42
chr15	101149911	101152632	+	ASB7	3
chr15	101169641	101170247	+	ASB7	17
chr10	73956568	73973089	-	ASCC1	11
chr6	101037509	101086697	-	ASCC3	2
chr6	101163337	101253756	-	ASCC3	13
chr6	101163337	101296583	-	ASCC3	10
chr6	101214440	101215221	-	ASCC3	10
chr6	101214440	101248380	-	ASCC3	3
chr6	101214440	101253756	-	ASCC3	5
chr6	101214440	101296583	-	ASCC3	42
chr6	101246588	101248380	-	ASCC3	4
chr6	101246588	101253756	-	ASCC3	13
chr6	101246588	101296583	-	ASCC3	7
chr6	101246588	101315914	-	ASCC3	26
chr6	101296023	101315914	-	ASCC3	5
chr1	155340294	155385714	-	ASH1L	3
chr1	155340294	155408859	-	ASH1L	2
chr1	155340294	155429689	-	ASH1L	2
chr1	155365249	155408859	-	ASH1L	4
chr1	155365249	155429689	-	ASH1L	11
chr1	155385534	155385714	-	ASH1L	5
chr1	155385534	155408859	-	ASH1L	5
chr1	155385534	155429689	-	ASH1L	44
chr1	155408117	155408859	-	ASH1L	60
chr1	155408117	155429689	-	ASH1L	52
chr1	155408117	155491409	-	ASH1L	5
chr1	155447676	155452240	-	ASH1L	16
chr1	155447676	155491409	-	ASH1L	11
chr1	155490890	155491409	-	ASH1L	9
chr8	37971709	37976881	+	ASH2L	5
chr8	62593526	62596747	-	ASPH	46
chr8	62596597	62596747	-	ASPH	8
chr1	197057385	197074315	-	ASPM	21
chr20	30954186	30956926	+	ASXL1	3
chr18	31187557	31263532	+	ASXL3	26
chr10	89536077	89574369	-	ATAD1	3
chr8	124346117	124348772	-	ATAD2	7
chr8	124368628	124392917	-	ATAD2	8
chr8	124381297	124392917	-	ATAD2	3
chr17	29182160	29196664	+	ATAD5	13
chr17	29183972	29192818	+	ATAD5	10
chr17	29183972	29205114	+	ATAD5	2
chr17	29185178	29196664	+	ATAD5	15
chr17	29219624	29221740	+	ATAD5	2
chr10	123549683	123683844	-	ATE1	37
chr10	123596232	123600778	-	ATE1	5
chr10	123596232	123673408	-	ATE1	12
chr10	123596232	123683844	-	ATE1	5
chr10	123600596	123683844	-	ATE1	7
chr10	123629520	123683844	-	ATE1	5
chr10	123658355	123683844	-	ATE1	6
chr10	123661905	123683844	-	ATE1	25
chr12	51173922	51208222	+	ATF1	3
chr1	161748033	161790951	+	ATF6	3
chr1	161761197	161882170	+	ATF6	2
chr1	161771841	161790951	+	ATF6	34
chr1	161771841	161833102	+	ATF6	14
chr12	14576842	14578407	+	ATF7IP	4
chr12	14576842	14599987	+	ATF7IP	20
chr12	14576842	14609568	+	ATF7IP	5
chr12	14576842	14634119	+	ATF7IP	2
chr12	14609494	14610229	+	ATF7IP	5
chr16	10527381	10567846	+	ATF7IP2	3
chr14	55847290	55857710	-	ATG14	6
chr14	55852576	55864152	-	ATG14	5
chr14	96807858	96813678	-	ATG2B	45
chr3	112256581	112269109	-	ATG3	7
chr3	112267379	112269109	-	ATG3	3
chr1	63269389	63286880	+	ATG4C	7
chr1	63269389	63300523	+	ATG4C	2
chr1	63269389	63307218	+	ATG4C	2
chr6	106649846	106740981	-	ATG5	5
chr6	106696024	106740981	-	ATG5	2
chr6	106727535	106727698	-	ATG5	17
chr6	106727535	106740981	-	ATG5	6
chr11	108098321	108100050	+	ATM	14
chr11	108098321	108106561	+	ATM	2
chr11	108098321	108129802	+	ATM	8
chr11	108098321	108138069	+	ATM	4
chr11	108098321	108206688	+	ATM	6
chr11	108106396	108119829	+	ATM	3
chr11	108119659	108124766	+	ATM	4
chr11	108168013	108225601	+	ATM	2
chr11	108170440	108206688	+	ATM	3
chr11	108186549	108206688	+	ATM	2
chr11	108196784	108206688	+	ATM	6
chr5	160016598	160034093	-	ATP10B	10
chr13	113505350	113530255	+	ATP11A	4
chr3	182547459	182566345	+	ATP11B	2
chrX	138839966	138857112	-	ATP11C	30
chrX	138856848	138886758	-	ATP11C	19
chrX	138864705	138908982	-	ATP11C	3
chrX	138884394	138908982	-	ATP11C	15
chrX	138897036	138908982	-	ATP11C	3
chr3	141622461	141634862	+	ATP1B3	7
chr16	28893771	28900274	+	ATP2A1	2
chr12	89996819	90024422	-	ATP2B1	2
chr12	89996819	90036132	-	ATP2B1	5
chr12	90003713	90014017	-	ATP2B1	8
chr12	90003713	90028680	-	ATP2B1	6
chr12	90003713	90029028	-	ATP2B1	13
chr12	90003713	90036132	-	ATP2B1	5
chr12	90004969	90029028	-	ATP2B1	5
chr12	90010578	90029028	-	ATP2B1	5
chr12	90013775	90029028	-	ATP2B1	10
chr12	90013775	90036132	-	ATP2B1	3
chr3	130649259	130660543	+	ATP2C1	4
chr3	130672664	130699523	+	ATP2C1	3
chr16	84449088	84482295	+	ATP2C2	5
chr16	84472771	84482295	+	ATP2C2	6
chr10	7839009	7844817	+	ATP5C1	13
chr1	111998707	112002258	+	ATP5F1	3
chr17	40635055	40647734	+	ATP6V0A1	4
chr12	124203169	124229519	+	ATP6V0A2	2
chr8	104078548	104078675	+	ATP6V1C1	2
chr8	54656136	54714456	-	ATP6V1H	5
chr8	54669114	54714456	-	ATP6V1H	7
chr8	54669114	54723777	-	ATP6V1H	2
chr8	54669114	54742093	-	ATP6V1H	3
chr8	54682177	54714456	-	ATP6V1H	5
chr8	54708206	54714456	-	ATP6V1H	5
chrX	77266672	77301069	+	ATP7A	4
chr4	42466706	42509171	-	ATP8A1	2
chr4	42466909	42590346	-	ATP8A1	2
chr4	42487512	42509171	-	ATP8A1	5
chr4	42487512	42526864	-	ATP8A1	13
chr4	42487512	42546003	-	ATP8A1	14
chr4	42487512	42558057	-	ATP8A1	52
chr4	42487512	42602535	-	ATP8A1	3
chr4	42505466	42509171	-	ATP8A1	12
chr4	42505466	42546003	-	ATP8A1	2
chr4	42545933	42558057	-	ATP8A1	2
chr4	42553214	42558057	-	ATP8A1	4
chr4	42576635	42629126	-	ATP8A1	10
chr13	26104136	26129206	+	ATP8A2	6
chr18	55322425	55342254	-	ATP8B1	15
chr18	55351267	55373819	-	ATP8B1	3
chr18	55352303	55362764	-	ATP8B1	5
chr18	55368270	55373819	-	ATP8B1	4
chr15	50209130	50226379	-	ATP8B4	17
chr15	50209130	50264987	-	ATP8B4	6
chr15	50209130	50399205	-	ATP8B4	3
chr15	50254173	50273491	-	ATP8B4	3
chr15	50271813	50366382	-	ATP8B4	2
chr15	50279587	50366382	-	ATP8B4	6
chr15	50279587	50399205	-	ATP8B4	24
chr15	50303041	50366382	-	ATP8B4	2
chr15	50311085	50339661	-	ATP8B4	7
chr15	50330964	50399205	-	ATP8B4	31
chr15	50366323	50399205	-	ATP8B4	4
chr20	50230215	50245611	-	ATP9A	4
chr18	76856475	76856649	+	ATP9B	65
chr18	76856475	76886375	+	ATP9B	9
chr18	76856475	76914555	+	ATP9B	32
chr18	76856475	76936907	+	ATP9B	2
chr18	76856475	76967012	+	ATP9B	2
chr18	76856475	76974038	+	ATP9B	11
chr18	76856475	77037196	+	ATP9B	4
chr18	76856475	77063716	+	ATP9B	2
chr18	76886266	76914555	+	ATP9B	32
chr18	76886266	76953263	+	ATP9B	4
chr18	76886266	76967012	+	ATP9B	2
chr18	76886266	76974038	+	ATP9B	11
chr18	76886266	77013541	+	ATP9B	5
chr18	76886266	77037196	+	ATP9B	185
chr18	76886266	77067234	+	ATP9B	6
chr18	76886266	77119462	+	ATP9B	4
chr18	76914503	77037196	+	ATP9B	3
chr18	76953182	76967012	+	ATP9B	7
chr18	76966936	77037196	+	ATP9B	14
chr18	77013380	77067234	+	ATP9B	5
chr18	77037053	77067234	+	ATP9B	49
chr3	142203981	142232480	-	ATR	6
chr10	116879948	116975638	+	ATRNL1	3
chr10	116975454	117027921	+	ATRNL1	4
chr10	116975454	117093929	+	ATRNL1	2
chr10	117024669	117075246	+	ATRNL1	15
chr10	117154168	117309046	+	ATRNL1	7
chr10	117185759	117228839	+	ATRNL1	4
chr10	117221450	117228839	+	ATRNL1	29
chr10	117221450	117278834	+	ATRNL1	41
chr10	117221450	117309046	+	ATRNL1	25
chrX	76776265	76876000	-	ATRX	12
chrX	76812921	76849319	-	ATRX	2
chrX	76812921	76856033	-	ATRX	10
chrX	76812921	76872198	-	ATRX	13
chrX	76812921	76876000	-	ATRX	7
chrX	76812921	76912143	-	ATRX	4
chrX	76829714	76856033	-	ATRX	4
chrX	76845303	76856033	-	ATRX	11
chrX	76872080	76920267	-	ATRX	2
chrX	76888694	76920267	-	ATRX	10
chrX	76907603	76912143	-	ATRX	25
chrX	76907603	76920267	-	ATRX	2
chrX	76918870	76931793	-	ATRX	34
chrX	76918870	76972720	-	ATRX	5
chr6	16326624	16328701	-	ATXN1	7
chr6	16486202	16753578	-	ATXN1	4
chr22	46085591	46098727	+	ATXN10	4
chr22	46085591	46114373	+	ATXN10	10
chr22	46085591	46125470	+	ATXN10	34
chr22	46085591	46136418	+	ATXN10	13
chr22	46096161	46136418	+	ATXN10	11
chr12	111907911	111951343	-	ATXN2	2
chr12	111923074	111948386	-	ATXN2	54
chr12	111947352	111948386	-	ATXN2	6
chr12	111951160	111957880	-	ATXN2	2
chr12	111951160	111963120	-	ATXN2	3
chr12	111951160	111993723	-	ATXN2	10
chr12	111956052	111992021	-	ATXN2	2
chr12	111962995	111993723	-	ATXN2	2
chr14	92548643	92555161	-	ATXN3	3
chr20	54956488	54959380	-	AURKA	23
chr20	54956488	54961589	-	AURKA	166
chr7	69364271	69364484	+	AUTS2	24
chr1	179351834	179354494	+	AXDND1	13
chr1	179398652	179437776	+	AXDND1	3
chr1	179414104	179462086	+	AXDND1	7
chr1	179460672	179462086	+	AXDND1	2
chr1	179460672	179504097	+	AXDND1	5
chr1	179494468	179504097	+	AXDND1	29
chr16	347055	348251	-	AXIN1	10
chr3	28381892	28382113	-	AZI2	2
chr8	103846416	103848618	-	AZIN1	12
chr8	103850971	103855975	-	AZIN1	22
chr8	103870240	103870378	-	AZIN1	4
chr1	235643369	235658138	-	B3GALNT2	13
chr13	31789187	31803431	+	B3GALTL	7
chr18	29218606	29246335	-	B4GALT6	11
chr19	17387303	17387718	+	BABAM1	4
chr21	42609439	42629253	+	BACE2	6
chr21	30693541	30693835	+	BACH1	50
chr21	30693541	30702014	+	BACH1	196
chr21	30698379	30702014	+	BACH1	22
chr21	30698379	30724134	+	BACH1	3
chr6	90916287	90916400	-	BACH2	2
chr21	11038727	11058323	-	BAGE2	3
chr7	97933507	97949610	-	BAIAP2L1	2
chr7	97941408	97949610	-	BAIAP2L1	5
chr4	102750964	102791801	+	BANK1	5
chr16	88008653	88017865	+	BANP	14
chr16	88008653	88039871	+	BANP	6
chr14	35224032	35331528	-	BAZ1A	4
chr14	35227909	35255207	-	BAZ1A	5
chr14	35227909	35255427	-	BAZ1A	4
chr14	35227909	35280242	-	BAZ1A	7
chr14	35227909	35331528	-	BAZ1A	6
chr14	35230962	35234474	-	BAZ1A	4
chr14	35233912	35243696	-	BAZ1A	2
chr14	35233912	35262127	-	BAZ1A	14
chr14	35240716	35253133	-	BAZ1A	3
chr14	35240716	35255207	-	BAZ1A	19
chr14	35240716	35262127	-	BAZ1A	5
chr14	35240716	35331528	-	BAZ1A	5
chr14	35245124	35249516	-	BAZ1A	4
chr14	35249391	35295362	-	BAZ1A	3
chr14	35252324	35295362	-	BAZ1A	2
chr14	35252967	35272194	-	BAZ1A	21
chr14	35252967	35276744	-	BAZ1A	5
chr14	35261980	35270399	-	BAZ1A	2
chr14	35261980	35272194	-	BAZ1A	2
chr14	35261980	35280242	-	BAZ1A	14
chr14	35261980	35295362	-	BAZ1A	17
chr14	35261980	35331528	-	BAZ1A	233
chr14	35263954	35272194	-	BAZ1A	3
chr14	35269429	35272194	-	BAZ1A	30
chr14	35269429	35295362	-	BAZ1A	4
chr14	35276656	35280242	-	BAZ1A	11
chr14	35295218	35295362	-	BAZ1A	2
chr14	35295218	35331528	-	BAZ1A	20
chr14	35331249	35331528	-	BAZ1A	30
chr7	72861593	72874048	-	BAZ1B	2
chr7	72861593	72884813	-	BAZ1B	2
chr7	72863871	72880731	-	BAZ1B	4
chr7	72863871	72884813	-	BAZ1B	3
chr7	72873865	72874048	-	BAZ1B	11
chr7	72873865	72880731	-	BAZ1B	8
chr7	72873865	72884813	-	BAZ1B	17
chr7	72879768	72884813	-	BAZ1B	3
chr7	72884674	72907251	-	BAZ1B	3
chr7	72891197	72892899	-	BAZ1B	2
chr12	56997142	57000517	-	BAZ2A	4
chr7	33185853	33195314	+	BBS9	6
chr7	33185853	33217203	+	BBS9	26
chr7	33312623	33313568	+	BBS9	3
chr7	33312623	33427756	+	BBS9	3
chr7	33388679	33427756	+	BBS9	35
chr7	33388679	33545257	+	BBS9	3
chr7	33388679	33573788	+	BBS9	4
chr7	33397466	33427756	+	BBS9	24
chr7	33397466	33545257	+	BBS9	11
chr7	33397466	33573788	+	BBS9	8
chr3	107429298	107435696	+	BBX	21
chr3	107447611	107451870	+	BBX	2
chr3	107466811	107474525	+	BBX	2
chr3	107466811	107497366	+	BBX	15
chr3	107491474	107497366	+	BBX	5
chr17	58756813	58767122	+	BCAS3	6
chr17	58756813	58786686	+	BCAS3	232
chr17	58756813	58824640	+	BCAS3	248
chr17	58756813	58885437	+	BCAS3	69
chr17	58756813	58946044	+	BCAS3	5
chr17	58756813	58967132	+	BCAS3	85
chr17	58756813	58980064	+	BCAS3	14
chr17	58756813	58988063	+	BCAS3	91
chr17	58756813	59001861	+	BCAS3	31
chr17	58756813	59067596	+	BCAS3	2
chr17	58756813	59118253	+	BCAS3	16
chr17	58756813	59152381	+	BCAS3	6
chr17	58756813	59161925	+	BCAS3	68
chr17	58761342	58767122	+	BCAS3	3
chr17	58761342	58786686	+	BCAS3	10
chr17	58761342	58824640	+	BCAS3	2
chr17	58824558	58988063	+	BCAS3	6
chr17	58824558	59067596	+	BCAS3	2
chr17	58945936	58988063	+	BCAS3	7
chr17	58945936	59118253	+	BCAS3	2
chr17	58945936	59161925	+	BCAS3	8
chr17	59001767	59118253	+	BCAS3	10
chr17	59067331	59118253	+	BCAS3	9
chr17	59067331	59161925	+	BCAS3	2
chr17	59093111	59093262	+	BCAS3	5
chr17	59093111	59118253	+	BCAS3	6
chr12	24982756	24995158	-	BCAT1	2
chr6	80837263	80912929	+	BCKDHB	4
chr12	122468605	122481959	+	BCL7A	10
chr5	70791076	70800578	+	BDP1	30
chr5	70791076	70838092	+	BDP1	5
chr5	70797388	70808255	+	BDP1	2
chr5	70797388	70813279	+	BDP1	2
chr5	70798425	70808255	+	BDP1	37
chr5	70798425	70838092	+	BDP1	2
chr5	70798425	70844572	+	BDP1	5
chr5	70805291	70808255	+	BDP1	5
chr5	70805291	70813279	+	BDP1	4
chr5	70809011	70818776	+	BDP1	3
chr5	70819765	70844572	+	BDP1	11
chr10	13522898	13542080	-	BEND7	4
chr10	13534610	13538888	-	BEND7	6
chr10	60461833	60580228	+	BICC1	16
chr10	60549021	60553375	+	BICC1	3
chr12	32446927	32459056	+	BICD1	5
chr17	28599578	28601215	-	BLMH	12
chr4	79747190	79772210	+	BMP2K	23
chr4	79747190	79782622	+	BMP2K	5
chr4	79754735	79782622	+	BMP2K	7
chr10	88598621	88635842	+	BMPR1A	14
chr10	88635623	88672141	+	BMPR1A	2
chr10	88671996	88681452	+	BMPR1A	2
chr4	95796981	95917285	+	BMPR1B	14
chr4	95796981	96025718	+	BMPR1B	6
chr4	96025558	96046272	+	BMPR1B	2
chr4	96025558	96052663	+	BMPR1B	17
chr10	43312046	43316136	+	BMS1	5
chr10	43312046	43319232	+	BMS1	2
chr9	16727794	16738483	-	BNC2	4
chr15	59961090	59972507	-	BNIP2	4
chr4	13578461	13589395	-	BOD1L1	3
chr7	134346198	134346860	+	BPGM	2
chr17	65850055	65862803	+	BPTF	18
chr17	65850055	65871136	+	BPTF	2
chr17	65850055	65871860	+	BPTF	2
chr17	65850055	65882432	+	BPTF	5
chr17	65882243	65972074	+	BPTF	2
chr17	65887959	65900034	+	BPTF	4
chr17	65887959	65955991	+	BPTF	4
chr17	65899904	65909303	+	BPTF	2
chr17	65899904	65936772	+	BPTF	3
chr17	65906992	65909303	+	BPTF	3
chr17	65906992	65919106	+	BPTF	2
chr17	65924470	65936772	+	BPTF	4
chr17	65941524	65944422	+	BPTF	22
chr17	65941524	65960520	+	BPTF	3
chr17	65941524	65962772	+	BPTF	5
chr17	65941524	65972074	+	BPTF	155
chr7	140476711	140508795	-	BRAF	5
chr7	140534408	140550012	-	BRAF	4
chr12	112087742	112117144	-	BRAP	6
chr12	112096539	112097149	-	BRAP	11
chr12	112096539	112117144	-	BRAP	2
chr17	41199659	41223255	-	BRCA1	6
chr17	41201137	41246877	-	BRCA1	4
chr17	41215349	41226538	-	BRCA1	2
chr17	41234420	41246877	-	BRCA1	7
chr17	41242960	41276132	-	BRCA1	4
chr13	32890558	32921033	+	BRCA2	5
chr13	32910401	32918790	+	BRCA2	2
chr13	32910401	32921033	+	BRCA2	13
chr13	32944538	32954282	+	BRCA2	2
chr9	136905155	136910543	-	BRD3	3
chr19	15349553	15367984	-	BRD4	2
chr1	92428274	92430321	+	BRDT	8
chr1	92428274	92433817	+	BRDT	3
chr1	92428274	92445314	+	BRDT	3
chr1	92428274	92446938	+	BRDT	2
chr1	92428274	92447312	+	BRDT	76
chr1	92428274	92467706	+	BRDT	2
chr1	92433702	92457871	+	BRDT	2
chr1	92441822	92441995	+	BRDT	9
chr1	92441822	92447312	+	BRDT	3
chr1	92441822	92467706	+	BRDT	2
chr1	92441822	92470856	+	BRDT	3
chr1	92443724	92447312	+	BRDT	23
chr1	92443724	92459811	+	BRDT	2
chr1	92443724	92467706	+	BRDT	2
chr1	92443724	92470856	+	BRDT	4
chr1	92445125	92447312	+	BRDT	2
chr1	92446199	92446938	+	BRDT	38
chr1	92446199	92447312	+	BRDT	14
chr1	92446199	92467706	+	BRDT	2
chr1	92446445	92446735	+	BRDT	20
chr1	92446445	92447312	+	BRDT	2
chr1	92447174	92459811	+	BRDT	2
chr1	92447174	92470856	+	BRDT	10
chr1	92467605	92470856	+	BRDT	3
chr9	121976196	121976433	-	BRINP1	2
chr17	59820373	59871090	-	BRIP1	5
chr17	59820373	59886118	-	BRIP1	7
chr17	59853761	59871090	-	BRIP1	4
chr17	59853761	59886118	-	BRIP1	10
chr17	59853761	59926617	-	BRIP1	3
chr17	59857621	59924581	-	BRIP1	3
chr17	59858200	59878835	-	BRIP1	6
chr14	36331795	36337238	+	BRMS1L	4
chr1	222897433	222903519	+	BROX	4
chr21	40570688	40572312	-	BRWD1	11
chr21	40572144	40590586	-	BRWD1	11
chr21	40572144	40610499	-	BRWD1	5
chr21	40578033	40584633	-	BRWD1	6
chr21	40578033	40590586	-	BRWD1	10
chr21	40578033	40601362	-	BRWD1	2
chr21	40578033	40627754	-	BRWD1	13
chr21	40581920	40590586	-	BRWD1	4
chr21	40581920	40610499	-	BRWD1	7
chr21	40585406	40646398	-	BRWD1	12
chr21	40587162	40610499	-	BRWD1	26
chr21	40590077	40622815	-	BRWD1	2
chr21	40596333	40610499	-	BRWD1	2
chr21	40604102	40610499	-	BRWD1	13
chr21	40604102	40622815	-	BRWD1	22
chr21	40604102	40630598	-	BRWD1	4
chr21	40604102	40636611	-	BRWD1	3
chr21	40604102	40646398	-	BRWD1	3
chr21	40608520	40610499	-	BRWD1	9
chr21	40619626	40627754	-	BRWD1	2
chr21	40619626	40630598	-	BRWD1	3
chr21	40619626	40646398	-	BRWD1	2
chr21	40619626	40670508	-	BRWD1	2
chr21	40622721	40630598	-	BRWD1	2
chr21	40650668	40670508	-	BRWD1	12
chrX	79962925	79975155	-	BRWD3	53
chrX	79985414	79999752	-	BRWD3	22
chr10	93699708	93702325	+	BTAF1	9
chr10	93699708	93726514	+	BTAF1	2
chr10	93702178	93716414	+	BTAF1	3
chr10	93711159	93719911	+	BTAF1	3
chr10	93711159	93726514	+	BTAF1	12
chr10	93716981	93768032	+	BTAF1	2
chr10	93740210	93744161	+	BTAF1	4
chr10	93751875	93768032	+	BTAF1	3
chr10	93751875	93776222	+	BTAF1	3
chr10	93754291	93768032	+	BTAF1	11
chr10	93754291	93773786	+	BTAF1	9
chr10	93756125	93757508	+	BTAF1	2
chr11	13424714	13466728	-	BTBD10	31
chr11	13435076	13466728	-	BTBD10	16
chr14	93760203	93761283	-	BTBD7	6
chr14	93760203	93762503	-	BTBD7	17
chr1	92554254	92595333	+	BTBD8	23
chr6	38312759	38580809	-	BTBD9	2
chr6	38545375	38565897	-	BTBD9	3
chr21	18970934	18981470	-	BTG3	3
chr10	103190101	103239214	+	BTRC	6
chr10	103281395	103298128	+	BTRC	5
chr15	40457253	40457397	+	BUB1B	4
chr15	40457253	40468874	+	BUB1B	18
chr15	40457253	40477843	+	BUB1B	19
chr15	40468677	40493181	+	BUB1B	8
chr15	40475914	40477843	+	BUB1B	14
chr15	40475914	40494895	+	BUB1B	21
chr15	40491815	40510763	+	BUB1B	13
chr10	124919922	124922344	+	BUB3	4
chr7	16705061	16729531	+	BZW2	2
chr7	16714036	16722470	+	BZW2	9
chr7	16722404	16744294	+	BZW2	4
chr10	115910850	115917439	-	C10orf118	8
chr11	76162901	76175124	+	C11orf30	4
chr11	76162901	76183884	+	C11orf30	3
chr11	76207258	76239510	+	C11orf30	2
chr11	76224429	76239510	+	C11orf30	13
chr11	93480467	93493024	+	C11orf54	3
chr11	66515849	66595835	+	C11orf80	2
chr12	4609303	4628046	-	C12orf4	24
chr12	4609303	4634749	-	C12orf4	3
chr12	40040130	40110640	+	C12orf40	10
chr14	58563441	58598439	-	C14orf37	3
chr14	58563441	58600059	-	C14orf37	53
chr14	58598229	58606132	-	C14orf37	3
chr15	36983885	37002162	+	C15orf41	3
chr15	73832825	73848732	+	C15orf60	3
chr16	19576172	19592975	+	C16orf62	10
chr16	19627435	19663412	+	C16orf62	2
chr16	19627435	19693712	+	C16orf62	3
chr16	19656207	19693712	+	C16orf62	5
chr16	9196840	9197116	+	C16orf72	2
chr17	71231614	71233134	+	C17orf80	2
chr17	3725246	3729509	-	C17orf85	34
chr17	3732536	3743499	-	C17orf85	4
chr19	16611602	16617585	+	C19orf44	11
chr19	16611602	16620799	+	C19orf44	2
chr7	7273933	7274170	+	C1GALT1	13
chr7	7273933	7278553	+	C1GALT1	9
chr1	57252847	57258476	-	C1orf168	2
chr12	22606829	22610095	-	C2CD5	14
chr12	22631246	22659753	-	C2CD5	6
chr12	22635490	22659753	-	C2CD5	6
chr3	58923373	59025355	-	C3orf67	19
chr4	170663107	170674986	-	C4orf27	10
chr4	186353135	186366284	+	C4orf47	11
chr5	37115061	37122590	-	C5orf42	2
chr5	37121718	37139472	-	C5orf42	8
chr5	37153841	37167315	-	C5orf42	10
chr5	37198803	37201910	-	C5orf42	2
chr5	37226405	37244709	-	C5orf42	3
chr5	37238958	37247847	-	C5orf42	10
chr5	37243114	37247847	-	C5orf42	4
chr6	34614377	34614575	-	C6orf106	6
chr6	88119552	88138542	+	C6orf165	2
chr6	31803187	31805212	+	C6orf48	6
chr6	24716375	24716552	-	C6orf62	2
chr7	112535623	112535794	-	C7orf60	3
chr8	67743488	67748309	+	C8orf44-SGK3	7
chr8	67747997	67748309	+	C8orf44-SGK3	3
chr9	97535283	97563284	+	C9orf3	7
chr9	77631183	77632364	-	C9orf41	7
chr9	27561582	27567162	-	C9orf72	3
chr9	114484688	114510479	-	C9orf84	18
chr13	49956935	49957077	-	CAB39L	11
chr3	53684805	53736837	+	CACNA1D	40
chr3	53694159	53736837	+	CACNA1D	9
chr3	53736667	53787709	+	CACNA1D	9
chr3	53779650	53785934	+	CACNA1D	3
chr7	81588590	81614027	-	CACNA2D1	3
chr7	81588590	81667551	-	CACNA2D1	2
chr7	81588590	81746489	-	CACNA2D1	2
chr7	81611882	81689843	-	CACNA2D1	2
chr7	81634738	81667551	-	CACNA2D1	12
chr7	81634738	81689843	-	CACNA2D1	3
chr7	81662112	81667551	-	CACNA2D1	10
chr7	81662112	81689843	-	CACNA2D1	2
chr7	81662112	81714216	-	CACNA2D1	14
chr7	81662112	81746489	-	CACNA2D1	4
chr7	81667392	81714216	-	CACNA2D1	4
chr7	81746359	81746489	-	CACNA2D1	5
chr3	54537518	54604131	+	CACNA2D3	2
chr3	54537518	54676268	+	CACNA2D3	3
chr3	54871185	55043470	+	CACNA2D3	2
chr3	54871185	55107886	+	CACNA2D3	2
chr19	3623685	3624160	-	CACTIN	11
chr11	115099832	115111140	-	CADM1	5
chr3	62631396	62648069	-	CADPS	9
chr7	122019421	122033636	-	CADPS2	9
chr7	122019421	122056218	-	CADPS2	7
chr7	122056114	122091529	-	CADPS2	2
chr7	122056114	122111616	-	CADPS2	2
chr7	122111428	122153369	-	CADPS2	28
chr7	122111428	122194743	-	CADPS2	2
chr7	122130134	122221344	-	CADPS2	14
chr7	122153302	122377122	-	CADPS2	2
chr7	122194603	122221344	-	CADPS2	5
chr7	122194603	122269382	-	CADPS2	5
chr7	122194603	122303623	-	CADPS2	4
chr7	122221232	122269382	-	CADPS2	2
chr7	122255234	122269382	-	CADPS2	9
chr7	122255234	122303623	-	CADPS2	9
chr7	122255234	122377122	-	CADPS2	19
chr19	16591424	16594926	-	CALR3	2
chr10	12595223	12595355	+	CAMK1D	4
chr5	134076752	134079742	+	CAMLG	13
chr9	138719252	138773640	-	CAMSAP1	3
chr9	138741982	138754454	-	CAMSAP1	2
chr9	138741982	138758382	-	CAMSAP1	3
chr9	138741982	138773640	-	CAMSAP1	4
chr9	138741982	138774924	-	CAMSAP1	117
chr9	138754312	138774924	-	CAMSAP1	12
chr9	138758301	138773640	-	CAMSAP1	3
chr9	138758301	138774924	-	CAMSAP1	42
chr9	138773478	138774924	-	CAMSAP1	12
chr1	200729966	200784772	+	CAMSAP2	5
chr1	200729966	200801973	+	CAMSAP2	13
chr1	200776503	200801973	+	CAMSAP2	7
chr1	200821668	200826552	+	CAMSAP2	2
chr1	6880240	6885270	+	CAMTA1	8
chr1	6885151	6885270	+	CAMTA1	5
chr5	179132679	179137066	+	CANX	26
chr5	179132679	179147561	+	CANX	2
chr5	179136873	179147561	+	CANX	5
chr6	17421785	17426921	+	CAP2	3
chr12	30866718	30879022	-	CAPRIN2	12
chr12	30866718	30904067	-	CAPRIN2	2
chr12	30872012	30904067	-	CAPRIN2	3
chr12	30873744	30894040	-	CAPRIN2	2
chr12	30881581	30888140	-	CAPRIN2	2
chr12	30881581	30904067	-	CAPRIN2	4
chr13	111274562	111279894	+	CARKD	3
chr12	25272078	25300038	-	CASC1	3
chr12	25276144	25314131	-	CASC1	4
chr12	25297298	25314131	-	CASC1	60
chr12	25299934	25314131	-	CASC1	15
chr12	25307252	25314131	-	CASC1	10
chr6	22020567	22020771	+	CASC15	2
chr6	22020567	22056919	+	CASC15	13
chr6	22020567	22111149	+	CASC15	25
chr6	22056774	22056919	+	CASC15	8
chr6	22056774	22111149	+	CASC15	35
chr15	40901044	40917838	+	CASC5	9
chr15	40901044	40921569	+	CASC5	5
chr15	40912837	40921569	+	CASC5	2
chr15	40920267	40947175	+	CASC5	3
chr15	40920267	40949671	+	CASC5	2
chr15	40933109	40939272	+	CASC5	3
chr15	40939184	40944303	+	CASC5	48
chr15	40943668	40949349	+	CASC5	4
chrX	41469156	41530783	-	CASK	3
chrX	41485856	41530783	-	CASK	2
chr4	185552190	185559622	-	CASP3	6
chr10	115457252	115486193	+	CASP7	3
chr5	96073552	96103703	+	CAST	4
chr16	67070541	67116242	+	CBFB	7
chr11	119155678	119156276	+	CBL	4
chr7	26242590	26248175	+	CBX3	2
chr7	26245987	26248175	+	CBX3	8
chr10	70482211	70509442	+	CCAR1	3
chr10	70482211	70517134	+	CCAR1	2
chr10	70482211	70532856	+	CCAR1	10
chr10	70509280	70525836	+	CCAR1	2
chr10	70513608	70532856	+	CCAR1	27
chr10	70513608	70546449	+	CCAR1	2
chr10	70514470	70532856	+	CCAR1	2
chr10	70515126	70532856	+	CCAR1	16
chr10	70516029	70532856	+	CCAR1	2
chr10	70517050	70532856	+	CCAR1	6
chr10	70530962	70532856	+	CCAR1	15
chr10	70530962	70548085	+	CCAR1	12
chr10	70547683	70548085	+	CCAR1	2
chr18	66503985	66513658	+	CCDC102B	9
chr4	110580166	110585550	+	CCDC109B	8
chr18	47777127	47778154	-	CCDC11	4
chr16	58286630	58301490	+	CCDC113	32
chr16	58287901	58296444	+	CCDC113	4
chr13	44432916	44449063	-	CCDC122	5
chr7	23650789	23651172	+	CCDC126	11
chr3	42798557	42799843	-	CCDC13	2
chr7	92881965	92902045	+	CCDC132	17
chr7	92881965	92905617	+	CCDC132	2
chr7	92881965	92940584	+	CCDC132	3
chr7	92881965	92953044	+	CCDC132	2
chr7	92905476	92938254	+	CCDC132	3
chr7	92921014	92926555	+	CCDC132	4
chr7	92921014	92940584	+	CCDC132	35
chr7	92921014	92963509	+	CCDC132	2
chr3	123649948	123667979	-	CCDC14	35
chr3	123652519	123666166	-	CCDC14	9
chr17	18482970	18486837	-	CCDC144B	2
chr7	76866263	76891624	+	CCDC146	18
chr7	76871007	76885826	+	CCDC146	9
chr7	76871007	76891624	+	CCDC146	34
chr7	76871007	76903969	+	CCDC146	5
chr7	76871007	76909970	+	CCDC146	121
chr7	76871007	76916894	+	CCDC146	8
chr7	76883822	76891624	+	CCDC146	27
chr7	76891437	76909970	+	CCDC146	19
chr7	76891437	76912102	+	CCDC146	6
chr7	76903010	76903969	+	CCDC146	5
chr7	76903010	76908418	+	CCDC146	4
chr7	76903010	76909970	+	CCDC146	102
chr7	76903798	76909970	+	CCDC146	97
chr7	76908068	76909970	+	CCDC146	3
chr10	106151990	106166551	+	CCDC147	11
chr11	124829010	124908965	+	CCDC15	6
chr11	124861356	124908965	+	CCDC15	10
chr11	124873762	124908965	+	CCDC15	5
chr11	124875004	124908965	+	CCDC15	4
chr6	151907023	151917712	+	CCDC170	2
chr9	15563975	15594170	+	CCDC171	20
chr9	15563975	15623411	+	CCDC171	23
chr9	15563975	15666321	+	CCDC171	2
chr9	15578846	15745629	+	CCDC171	12
chr9	15591363	15657217	+	CCDC171	2
chr9	15657124	15695335	+	CCDC171	4
chr9	15778965	15874661	+	CCDC171	11
chr14	59977363	60005558	-	CCDC175	11
chr14	59988291	60007464	-	CCDC175	3
chr14	59988291	60010172	-	CCDC175	18
chr14	59991999	60031993	-	CCDC175	3
chr14	60018072	60035098	-	CCDC175	4
chr18	30672724	30873276	-	CCDC178	15
chr18	30791859	30873276	-	CCDC178	236
chr18	30803069	30928939	-	CCDC178	3
chr18	30804738	30873276	-	CCDC178	4
chr18	30806756	30873276	-	CCDC178	2
chr18	30825208	30873276	-	CCDC178	9
chr1	93648916	93676483	+	CCDC18	4
chr1	93648916	93682303	+	CCDC18	14
chr1	93651901	93672955	+	CCDC18	12
chr1	93651901	93687493	+	CCDC18	7
chr1	93657556	93667545	+	CCDC18	4
chr1	93676358	93682303	+	CCDC18	2
chr1	93677657	93682303	+	CCDC18	7
chr1	93677657	93692006	+	CCDC18	2
chr1	93677657	93698150	+	CCDC18	18
chr1	93682192	93698150	+	CCDC18	12
chr1	93683294	93724442	+	CCDC18	2
chr1	93683294	93730458	+	CCDC18	7
chr1	93687165	93730458	+	CCDC18	3
chr1	93704866	93724442	+	CCDC18	2
chr8	27605593	27610104	-	CCDC25	10
chr8	27605593	27622768	-	CCDC25	6
chr1	43031966	43055154	+	CCDC30	20
chr1	43042690	43076761	+	CCDC30	6
chr3	180349256	180362045	-	CCDC39	10
chr3	191074876	191078948	+	CCDC50	14
chr17	80121075	80136481	-	CCDC57	3
chr10	61564177	61574513	-	CCDC6	2
chr10	61566679	61612460	-	CCDC6	5
chr10	61572392	61592411	-	CCDC6	5
chr10	61572392	61612460	-	CCDC6	9
chr10	61592282	61592411	-	CCDC6	2
chr10	61592282	61612460	-	CCDC6	2
chr12	123262037	123262230	+	CCDC62	3
chr12	123262037	123297966	+	CCDC62	2
chr12	123262037	123308006	+	CCDC62	11
chr12	123270265	123290842	+	CCDC62	6
chr12	123273304	123290842	+	CCDC62	4
chr12	123273304	123297966	+	CCDC62	2
chr12	123273304	123308006	+	CCDC62	2
chr3	56597711	56601081	+	CCDC66	2
chr3	56600621	56601081	+	CCDC66	10
chr3	56605208	56649300	+	CCDC66	18
chr3	56626997	56628056	+	CCDC66	34
chr10	32740519	32762951	+	CCDC7	33
chr10	32740519	32833229	+	CCDC7	2
chr10	32974897	33018385	+	CCDC7	4
chr11	32632677	32657376	-	CCDC73	75
chr11	32657241	32675583	-	CCDC73	13
chr11	32657241	32676518	-	CCDC73	2
chr11	32657241	32697567	-	CCDC73	4
chr11	32657241	32705120	-	CCDC73	11
chr11	32657241	32724490	-	CCDC73	10
chr11	32674668	32675583	-	CCDC73	6
chr11	32674668	32697567	-	CCDC73	2
chr11	32676389	32697567	-	CCDC73	3
chr11	32697110	32724490	-	CCDC73	2
chr11	32697110	32739693	-	CCDC73	16
chr11	32697110	32781804	-	CCDC73	2
chr11	32705081	32739693	-	CCDC73	5
chr11	32720796	32724490	-	CCDC73	8
chr11	32720796	32739693	-	CCDC73	93
chr11	32720796	32781804	-	CCDC73	4
chr12	514676	539902	+	CCDC77	5
chr12	514676	547720	+	CCDC77	3
chr12	520912	547720	+	CCDC77	2
chr12	539829	547720	+	CCDC77	6
chr12	542339	547720	+	CCDC77	2
chr16	66801317	66811237	-	CCDC79	3
chr16	66801317	66824922	-	CCDC79	3
chr11	96092156	96117925	-	CCDC82	2
chr14	91772108	91776330	-	CCDC88C	2
chr19	47767859	47768203	+	CCDC9	2
chr11	82984689	82989872	-	CCDC90B	16
chr12	28458581	28460682	+	CCDC91	2
chr12	28458581	28544344	+	CCDC91	161
chr12	28458581	28605587	+	CCDC91	35
chr12	28458581	28637098	+	CCDC91	21
chr12	28515370	28637098	+	CCDC91	7
chr12	28544236	28605587	+	CCDC91	60
chr12	28544236	28637098	+	CCDC91	64
chr12	28603093	28605587	+	CCDC91	2
chr12	28603093	28637098	+	CCDC91	144
chr5	68467096	68467279	+	CCNB1	6
chr5	68470703	68471364	+	CCNB1	55
chr15	59406642	59409567	+	CCNB2	2
chr4	77976302	77987558	-	CCNI	7
chr4	77987401	77987558	-	CCNI	4
chr14	99958962	99961966	+	CCNK	3
chr14	99961834	99968713	+	CCNK	3
chr3	156867075	156868170	-	CCNL1	4
chr10	35790428	35819171	+	CCNY	3
chr16	19547261	19552109	+	CCP110	26
chr10	86130769	86133571	+	CCSER2	32
chr10	86130769	86177617	+	CCSER2	2
chr10	86130769	86185649	+	CCSER2	10
chr10	86130769	86198463	+	CCSER2	7
chr10	86177526	86185649	+	CCSER2	21
chr10	86177526	86237420	+	CCSER2	54
chr10	86185486	86237420	+	CCSER2	16
chr10	86198267	86237420	+	CCSER2	314
chr10	86223688	86237420	+	CCSER2	7
chr12	69983264	69987393	+	CCT2	48
chr7	56123316	56126395	+	CCT6A	6
chr17	33266201	33269925	-	CCT6B	3
chr17	33266201	33281618	-	CCT6B	2
chr17	33266201	33285713	-	CCT6B	20
chr17	33269502	33285713	-	CCT6B	14
chr7	5939914	5940563	+	CCZ1	11
chr7	5939914	5949747	+	CCZ1	9
chr7	5939914	5952585	+	CCZ1	2
chr7	5939914	5959597	+	CCZ1	4
chr7	5940485	5959597	+	CCZ1	4
chr7	5941287	5944900	+	CCZ1	2
chr7	5941287	5949747	+	CCZ1	8
chr7	5941287	5963593	+	CCZ1	9
chr7	5942291	5949747	+	CCZ1	7
chr7	5963017	5963593	+	CCZ1	17
chr7	6840578	6841154	-	CCZ1B	11
chr7	6840578	6854476	-	CCZ1B	2
chr7	6840578	6861995	-	CCZ1B	2
chr7	6840578	6862991	-	CCZ1B	8
chr7	6852606	6864368	-	CCZ1B	2
chr7	6854394	6861995	-	CCZ1B	2
chr7	6854394	6862991	-	CCZ1B	8
chr7	6854394	6864368	-	CCZ1B	9
chr7	6863719	6864368	-	CCZ1B	13
chr12	7525915	7586290	-	CD163L1	8
chr12	7556130	7586290	-	CD163L1	12
chr18	67562936	67614669	-	CD226	9
chr6	47471015	47471176	+	CD2AP	2
chr6	47471015	47522502	+	CD2AP	8
chr6	47501337	47512442	+	CD2AP	2
chr6	47501337	47522502	+	CD2AP	3
chr6	47512341	47567179	+	CD2AP	2
chr6	47541799	47577040	+	CD2AP	2
chr6	47541799	47580272	+	CD2AP	5
chr6	47563596	47580272	+	CD2AP	6
chr6	14118180	14133986	+	CD83	4
chr1	100889777	100908552	+	CDC14A	4
chr1	100949847	100964818	+	CDC14A	3
chr9	99271954	99327765	-	CDC14B	27
chr9	99284787	99304174	-	CDC14B	2
chr9	99284787	99327765	-	CDC14B	2
chr13	115004824	115016149	+	CDC16	6
chr13	115028353	115037956	+	CDC16	2
chr5	137527162	137537844	-	CDC23	8
chr5	137654907	137664218	-	CDC25C	18
chr5	137654907	137665336	-	CDC25C	2
chr17	45206758	45229284	-	CDC27	3
chr17	45214517	45229284	-	CDC27	4
chr6	110528708	110539006	+	CDC40	5
chr1	227192694	227223308	-	CDC42BPA	4
chr1	227210963	227223308	-	CDC42BPA	2
chr1	227216357	227223308	-	CDC42BPA	2
chr1	227257477	227307638	-	CDC42BPA	2
chr1	227257477	227441856	-	CDC42BPA	4
chr1	227300012	227316932	-	CDC42BPA	44
chr1	227300012	227335260	-	CDC42BPA	16
chr1	227300012	227348337	-	CDC42BPA	8
chr1	227300012	227387353	-	CDC42BPA	2
chr1	227307504	227335260	-	CDC42BPA	12
chr1	227316809	227333438	-	CDC42BPA	3
chr1	227327276	227327443	-	CDC42BPA	2
chr1	227327276	227441856	-	CDC42BPA	6
chr1	227348243	227441856	-	CDC42BPA	26
chr1	227381486	227400920	-	CDC42BPA	2
chr1	227381486	227441856	-	CDC42BPA	58
chr14	103410227	103442386	-	CDC42BPB	19
chr14	103410227	103444542	-	CDC42BPB	2
chr14	103434589	103436598	-	CDC42BPB	5
chr14	103470264	103478525	-	CDC42BPB	2
chr5	130694901	130695240	+	CDC42SE2	2
chr6	44358004	44376369	+	CDC5L	14
chr6	44371545	44376369	+	CDC5L	85
chr6	44371545	44387334	+	CDC5L	3
chr6	44387185	44394461	+	CDC5L	2
chr17	38449707	38450755	+	CDC6	4
chr1	193110979	193121574	+	CDC73	9
chr1	193172924	193205486	+	CDC73	139
chr1	193202122	193205486	+	CDC73	25
chr1	193202122	193219001	+	CDC73	2
chr8	25337428	25346205	+	CDCA2	4
chr16	68835572	68849662	+	CDH1	7
chr16	68849417	68863700	+	CDH1	3
chr5	21783466	21817241	-	CDH12	2
chr8	95172198	95178204	-	CDH17	4
chr8	95172198	95183213	-	CDH17	2
chr8	95177988	95186488	-	CDH17	2
chr8	95177988	95189949	-	CDH17	5
chr18	64197081	64212140	-	CDH19	2
chr18	25543320	25593873	-	CDH2	4
chr18	25543320	25727748	-	CDH2	25
chr18	25562907	25593873	-	CDH2	12
chr18	25582960	25727748	-	CDH2	9
chr10	62551647	62552047	+	CDK1	63
chr1	1647784	1654270	-	CDK11A	2
chr17	37627131	37628016	+	CDK12	3
chr17	37646809	37657692	+	CDK12	5
chr17	37646809	37666014	+	CDK12	7
chr17	37646809	37676340	+	CDK12	15
chr7	40027197	40027857	+	CDK13	21
chr7	40027197	40037263	+	CDK13	12
chr7	40027197	40041630	+	CDK13	161
chr7	40027197	40087476	+	CDK13	2
chr7	40027197	40102699	+	CDK13	27
chr7	40027197	40118450	+	CDK13	13
chr7	40027197	40127930	+	CDK13	13
chr7	40037092	40102699	+	CDK13	11
chr7	40038959	40118450	+	CDK13	5
chr7	40041459	40118450	+	CDK13	12
chr7	90355880	90419967	+	CDK14	7
chr7	90355880	90492584	+	CDK14	6
chr7	90376995	90492584	+	CDK14	2
chr7	90376995	90613556	+	CDK14	11
chr12	96688776	96694138	-	CDK17	2
chr12	96692646	96694138	-	CDK17	2
chr6	110947978	110959909	-	CDK19	5
chr6	110988636	111067404	-	CDK19	2
chr20	31979947	31981872	-	CDK5RAP1	5
chr9	123170624	123253755	-	CDK5RAP2	2
chr9	123199572	123210404	-	CDK5RAP2	12
chr9	123199572	123220900	-	CDK5RAP2	2
chr9	123210172	123234156	-	CDK5RAP2	6
chr9	123215733	123330666	-	CDK5RAP2	2
chr9	123220727	123253755	-	CDK5RAP2	2
chr9	123220727	123301442	-	CDK5RAP2	6
chr9	123230137	123253755	-	CDK5RAP2	15
chr9	123230137	123301442	-	CDK5RAP2	4
chr9	123230137	123334319	-	CDK5RAP2	6
chr9	123249571	123298804	-	CDK5RAP2	3
chr9	123249571	123301442	-	CDK5RAP2	20
chr9	123249571	123330666	-	CDK5RAP2	3
chr9	123280704	123292418	-	CDK5RAP2	17
chr9	123280704	123301442	-	CDK5RAP2	115
chr9	123280704	123308068	-	CDK5RAP2	10
chr9	123287263	123301442	-	CDK5RAP2	4
chr13	26911703	26974687	+	CDK8	2
chr13	26923208	26928017	+	CDK8	21
chr13	26927876	26928017	+	CDK8	4
chr6	20739749	20758874	+	CDKAL1	62
chr6	20739749	20781496	+	CDKAL1	30
chr6	20739749	20846409	+	CDKAL1	10
chr6	20758825	20781496	+	CDKAL1	9
chr6	20781375	20781496	+	CDKAL1	4
chr6	20781375	20846409	+	CDKAL1	70
chr6	20781375	21000603	+	CDKAL1	2
chr6	20781375	21065459	+	CDKAL1	7
chrX	18525054	18627690	+	CDKL5	28
chr11	125848198	125891415	-	CDON	14
chr11	125848198	125893432	-	CDON	9
chr11	125853766	125891415	-	CDON	5
chr6	4891946	4892613	+	CDYL	356
chr16	80718434	80719026	-	CDYL2	34
chr22	17976434	17984048	+	CECR2	7
chr22	18003143	18003297	+	CECR2	13
chr1	15793880	15794033	+	CELA2A	7
chr15	81229014	81230320	+	CEMIP	5
chr4	68355684	68360930	-	CENPC	5
chr4	68355684	68374823	-	CENPC	3
chr4	68355684	68380405	-	CENPC	15
chr4	68355684	68385220	-	CENPC	10
chr4	68370922	68385220	-	CENPC	9
chr4	68379791	68380405	-	CENPC	7
chr4	104064404	104068803	-	CENPE	34
chr4	104066679	104102613	-	CENPE	5
chr4	104084635	104101626	-	CENPE	13
chr4	104095892	104102613	-	CENPE	4
chr4	104095892	104107018	-	CENPE	17
chr1	214802388	214805945	+	CENPF	2
chr1	214828583	214832371	+	CENPF	4
chr5	68487621	68504186	+	CENPH	5
chrX	100356046	100364987	+	CENPI	4
chrX	100356046	100403150	+	CENPI	3
chrX	100381697	100403150	+	CENPI	24
chrX	100381697	100416558	+	CENPI	6
chr13	25463453	25487229	-	CENPJ	10
chr13	25466780	25487229	-	CENPJ	94
chr13	25473556	25487229	-	CENPJ	4
chr13	25478063	25484224	-	CENPJ	2
chr13	25478063	25487229	-	CENPJ	26
chr13	25486083	25487229	-	CENPJ	26
chr4	185631225	185646216	-	CENPU	4
chr4	185634097	185637787	-	CENPU	2
chr1	3750425	3751656	-	CEP104	2
chr17	63898269	63957716	-	CEP112	24
chr17	63898269	64026141	-	CEP112	2
chr17	63898269	64066119	-	CEP112	19
chr17	63898269	64092750	-	CEP112	6
chr17	63923699	64066119	-	CEP112	10
chr17	63957580	64025370	-	CEP112	2
chr17	63957580	64026141	-	CEP112	4
chr17	63957580	64066119	-	CEP112	33
chr17	63957580	64173138	-	CEP112	3
chr17	64001807	64026141	-	CEP112	3
chr17	64001807	64066119	-	CEP112	35
chr17	64001807	64092750	-	CEP112	5
chr17	64049853	64066119	-	CEP112	14
chr17	64049853	64092750	-	CEP112	53
chr17	64049853	64173138	-	CEP112	2
chr17	64059080	64128881	-	CEP112	4
chr17	64125863	64179425	-	CEP112	10
chr17	64128787	64179425	-	CEP112	3
chr17	64171161	64179425	-	CEP112	7
chr5	122700189	122718776	-	CEP120	18
chr5	122700189	122722361	-	CEP120	4
chr5	122700189	122734978	-	CEP120	2
chr5	122700189	122748234	-	CEP120	2
chr14	81046717	81209611	-	CEP128	10
chr14	81046717	81259454	-	CEP128	5
chr14	81046717	81297638	-	CEP128	10
chr14	81209418	81209611	-	CEP128	3
chr14	81209418	81227957	-	CEP128	166
chr14	81209418	81244390	-	CEP128	466
chr14	81209418	81251889	-	CEP128	10
chr14	81209418	81259454	-	CEP128	49
chr14	81209418	81297638	-	CEP128	28
chr14	81209418	81304622	-	CEP128	13
chr14	81209418	81307112	-	CEP128	7
chr14	81209418	81329217	-	CEP128	8
chr14	81223235	81259454	-	CEP128	27
chr14	81227780	81244390	-	CEP128	3
chr14	81227780	81304622	-	CEP128	2
chr14	81244225	81259454	-	CEP128	7
chr14	81244225	81307112	-	CEP128	5
chr14	81259103	81307112	-	CEP128	26
chr14	81297486	81307112	-	CEP128	18
chr14	81297486	81329217	-	CEP128	2
chr14	81297486	81372425	-	CEP128	18
chr14	81329100	81372425	-	CEP128	2
chr14	81362061	81366373	-	CEP128	9
chr4	56875900	56885721	+	CEP135	4
chr4	56875900	56886946	+	CEP135	2
chr4	56875900	56890780	+	CEP135	2
chr15	49033797	49061278	-	CEP152	38
chr15	49044545	49064888	-	CEP152	6
chr15	49048099	49061278	-	CEP152	8
chr6	84856405	84865229	-	CEP162	15
chr6	84856405	84872989	-	CEP162	3
chr6	84856405	84881437	-	CEP162	2
chr6	84856405	84885066	-	CEP162	6
chr6	84870530	84872989	-	CEP162	3
chr6	84870530	84885066	-	CEP162	8
chr6	84870530	84896341	-	CEP162	4
chr6	84879046	84896341	-	CEP162	2
chr6	84894904	84913814	-	CEP162	51
chr6	84894904	84925640	-	CEP162	4
chr6	84903326	84925640	-	CEP162	5
chr6	84910506	84925640	-	CEP162	2
chr1	243327585	243349724	-	CEP170	3
chr18	12999419	13030607	+	CEP192	57
chr18	12999419	13042333	+	CEP192	5
chr18	12999419	13059311	+	CEP192	6
chr18	12999419	13096306	+	CEP192	3
chr18	13017186	13049890	+	CEP192	4
chr18	13029661	13059311	+	CEP192	7
chr18	13029661	13073184	+	CEP192	3
chr18	13048857	13059311	+	CEP192	3
chr18	13048857	13073184	+	CEP192	3
chr18	13048857	13100511	+	CEP192	8
chr18	13087015	13117642	+	CEP192	12
chr20	34046124	34067970	+	CEP250	5
chr20	34065695	34065926	+	CEP250	44
chr12	88482808	88486609	-	CEP290	2
chr12	88504978	88524995	-	CEP290	4
chr1	179959641	179975702	+	CEP350	4
chr1	179972308	179975702	+	CEP350	2
chr1	179991832	180000629	+	CEP350	5
chr10	95259796	95279564	+	CEP55	2
chr10	95275161	95279564	+	CEP55	15
chr11	95532395	95562495	+	CEP57	13
chr11	95546095	95546753	+	CEP57	2
chr11	95546095	95552068	+	CEP57	3
chr3	134264427	134270854	+	CEP63	3
chr3	138216872	138251412	-	CEP70	6
chr3	138218951	138251412	-	CEP70	10
chr3	138224136	138251412	-	CEP70	4
chr3	138244331	138256189	-	CEP70	4
chr3	138289159	138290198	-	CEP70	35
chr5	619104	620376	+	CEP72	3
chr12	94725475	94763812	-	CEP83	22
chr12	94725475	94797038	-	CEP83	3
chr12	94725475	94806367	-	CEP83	2
chr12	94761569	94797038	-	CEP83	6
chr12	94772566	94806367	-	CEP83	3
chr1	26584087	26586293	+	CEP85	27
chr6	118790234	118832578	-	CEP85L	2
chr6	118801033	118805021	-	CEP85L	25
chr6	118801033	118813028	-	CEP85L	26
chr6	118801033	118832578	-	CEP85L	23
chr6	118801033	118845083	-	CEP85L	21
chr6	118812848	118887479	-	CEP85L	5
chr6	118832460	118845083	-	CEP85L	6
chr6	118832460	118887479	-	CEP85L	13
chr6	118844964	118887479	-	CEP85L	5
chr6	118886691	118887479	-	CEP85L	30
chr19	33390762	33409245	-	CEP89	3
chr19	33417095	33439274	-	CEP89	2
chr19	33422334	33430791	-	CEP89	2
chr17	62515438	62522318	+	CEP95	2
chr17	62515438	62530855	+	CEP95	10
chr1	111690263	111690675	+	CEPT1	2
chr1	111690263	111703918	+	CEPT1	22
chr1	111690263	111717585	+	CEPT1	2
chr1	111702001	111717585	+	CEPT1	5
chr7	117174329	117227887	+	CFTR	7
chr15	57730182	57754090	+	CGNL1	5
chr15	57743697	57746016	+	CGNL1	3
chr15	57743697	57754090	+	CGNL1	44
chr15	57743697	57823977	+	CGNL1	4
chr15	57753877	57754090	+	CGNL1	24
chr19	4405908	4409756	+	CHAF1A	16
chr19	4418016	4423871	+	CHAF1A	3
chr19	4418016	4433536	+	CHAF1A	7
chr19	4422562	4433536	+	CHAF1A	22
chr5	98215255	98217079	-	CHD1	5
chr5	98223791	98240802	-	CHD1	2
chr5	98228228	98240802	-	CHD1	2
chr5	98231929	98235409	-	CHD1	2
chr5	98236514	98262238	-	CHD1	2
chr1	146724277	146731572	+	CHD1L	5
chr1	146747016	146757164	+	CHD1L	9
chr15	93444396	93510743	+	CHD2	2
chr15	93467550	93498742	+	CHD2	42
chr15	93467550	93499879	+	CHD2	4
chr15	93480747	93492306	+	CHD2	2
chr15	93521463	93528903	+	CHD2	6
chr15	93540186	93541851	+	CHD2	4
chr15	93540186	93545547	+	CHD2	2
chr15	93540186	93555674	+	CHD2	5
chr15	93540186	93558139	+	CHD2	23
chr15	93543741	93552553	+	CHD2	8
chr15	93543741	93558139	+	CHD2	12
chr15	93552374	93563488	+	CHD2	5
chr20	40141484	40162209	-	CHD6	19
chr20	40141484	40179999	-	CHD6	2
chr20	40161688	40162209	-	CHD6	22
chr20	40161688	40179999	-	CHD6	39
chr8	61653817	61655656	+	CHD7	26
chr8	61693558	61693989	+	CHD7	5
chr8	61693558	61720831	+	CHD7	20
chr8	61712946	61713084	+	CHD7	5
chr8	61736398	61754611	+	CHD7	2
chr14	21878009	21897494	-	CHD8	3
chr14	21881071	21884066	-	CHD8	2
chr14	21883732	21897494	-	CHD8	27
chr16	53189837	53191453	+	CHD9	30
chr16	53265330	53276928	+	CHD9	4
chr16	53269096	53288517	+	CHD9	14
chr16	53269096	53289691	+	CHD9	2
chr16	53288349	53302038	+	CHD9	3
chr16	53288349	53308214	+	CHD9	12
chr16	53289511	53302038	+	CHD9	3
chr16	53289511	53308214	+	CHD9	2
chr16	53301205	53302038	+	CHD9	2
chrX	36083759	36117996	+	CHDC2	2
chrX	36083759	36122808	+	CHDC2	6
chrX	36083759	36156581	+	CHDC2	4
chrX	36116909	36122808	+	CHDC2	3
chr11	125497501	125514538	+	CHEK1	3
chr22	29095825	29130715	-	CHEK2	2
chr22	29105993	29130715	-	CHEK2	3
chr12	133428203	133438220	-	CHFR	11
chr12	133435653	133438220	-	CHFR	3
chrX	72797242	72804408	+	CHIC1	2
chrX	85149192	85219057	-	CHM	40
chrX	85211157	85219057	-	CHM	2
chrX	79544404	79565732	-	CHMP1B2P	7
chr9	33271149	33278223	+	CHMP5	2
chr15	101775286	101775782	-	CHSY1	2
chr1	153610770	153610924	+	CHTOP	5
chr10	101950625	101985774	-	CHUK	3
chr10	101959727	101964956	-	CHUK	3
chr16	69170598	69184807	+	CIRH1A	2
chr12	120156049	120159254	-	CIT	3
chr12	120189854	120204986	-	CIT	3
chr11	46771823	46842819	-	CKAP5	3
chr11	46776437	46782334	-	CKAP5	5
chr11	46791512	46800149	-	CKAP5	3
chr11	46792337	46822854	-	CKAP5	4
chr11	46797804	46810323	-	CKAP5	2
chr11	46797804	46812133	-	CKAP5	3
chr11	46798988	46802035	-	CKAP5	4
chr11	46810230	46812133	-	CKAP5	2
chr11	46817143	46842819	-	CKAP5	2
chr11	46829580	46842819	-	CKAP5	3
chr9	91930084	91930212	+	CKS2	10
chr3	33614601	33626412	-	CLASP2	5
chr3	33614601	33633988	-	CLASP2	5
chr3	33633886	33686395	-	CLASP2	3
chr3	33644443	33686395	-	CLASP2	2
chr1	109482257	109486679	-	CLCC1	12
chr1	109482257	109493070	-	CLCC1	2
chr4	170557063	170634446	+	CLCN3	2
chr16	11096930	11118778	+	CLEC16A	4
chr16	11114049	11145498	+	CLEC16A	2
chr16	11114049	11154879	+	CLEC16A	10
chr16	11114049	11220003	+	CLEC16A	7
chr5	157230657	157244555	-	CLINT1	10
chr12	122762700	122803895	-	CLIP1	3
chr12	122762700	122839859	-	CLIP1	19
chr12	122762700	122845728	-	CLIP1	18
chr12	122763338	122803895	-	CLIP1	10
chr12	122773035	122801402	-	CLIP1	2
chr12	122773035	122803895	-	CLIP1	6
chr12	122773035	122821295	-	CLIP1	11
chr12	122773035	122826244	-	CLIP1	4
chr12	122773035	122839859	-	CLIP1	6
chr12	122794308	122803895	-	CLIP1	13
chr12	122794308	122812973	-	CLIP1	4
chr12	122794308	122839859	-	CLIP1	2
chr12	122801295	122803895	-	CLIP1	2
chr12	122801295	122839859	-	CLIP1	5
chr12	122812493	122812973	-	CLIP1	13
chr12	122812493	122817690	-	CLIP1	3
chr12	122812493	122826244	-	CLIP1	19
chr12	122812493	122839859	-	CLIP1	8
chr12	122817533	122819252	-	CLIP1	2
chr12	122825299	122826244	-	CLIP1	155
chr12	122825299	122839859	-	CLIP1	7
chr12	122848529	122865105	-	CLIP1	2
chr12	122861935	122865105	-	CLIP1	32
chr5	178030844	178040844	-	CLK4	4
chr5	178030844	178050417	-	CLK4	2
chr14	95660872	95670800	-	CLMN	8
chr11	77330650	77340944	-	CLNS1A	6
chr4	56308598	56376232	-	CLOCK	3
chr4	56309853	56310952	-	CLOCK	4
chr4	56314945	56376232	-	CLOCK	7
chr4	56315562	56376232	-	CLOCK	2
chr4	56336883	56348995	-	CLOCK	2
chr4	56336883	56355632	-	CLOCK	4
chr4	56336883	56376232	-	CLOCK	42
chr4	56342129	56355632	-	CLOCK	3
chr15	65450912	65456526	-	CLPX	2
chr15	65471271	65472542	-	CLPX	7
chr1	36202514	36219537	-	CLSPN	4
chr1	36204736	36212593	-	CLSPN	7
chr1	36213507	36215412	-	CLSPN	4
chr1	36213507	36219537	-	CLSPN	27
chr1	36213507	36230927	-	CLSPN	2
chr3	140139966	140185573	+	CLSTN2	2
chr16	3556330	3570036	+	CLUAP1	8
chr16	3556330	3573299	+	CLUAP1	6
chr16	3562382	3570036	+	CLUAP1	3
chr18	617987	619361	+	CLUL1	3
chr18	617987	627529	+	CLUL1	14
chr18	617987	633435	+	CLUL1	10
chr18	617987	645097	+	CLUL1	2
chr8	87899769	87951982	+	CNBD1	5
chr8	87917308	87951982	+	CNBD1	32
chr8	87951823	87951982	+	CNBD1	2
chr8	88218220	88298899	+	CNBD1	7
chr8	88218220	88366014	+	CNBD1	5
chr20	34560550	34575455	+	CNBD2	5
chr4	47953369	47954720	-	CNGA1	2
chr1	224553580	224559125	+	CNIH4	3
chrX	21534602	21581570	+	CNKSR2	16
chrX	21534602	21627735	+	CNKSR2	4
chrX	21544984	21627735	+	CNKSR2	5
chr6	154771228	154771392	-	CNKSR3	6
chr19	11657489	11658722	+	CNN1	6
chr10	104809463	104809607	+	CNNM2	13
chr10	104809463	104816721	+	CNNM2	76
chr10	104809463	104828479	+	CNNM2	71
chr10	104809463	104836027	+	CNNM2	10
chr10	104814085	104816721	+	CNNM2	2
chr3	32750161	32769362	+	CNOT10	3
chr3	32750161	32775036	+	CNOT10	16
chr3	32750161	32806301	+	CNOT10	3
chr12	70671911	70704797	+	CNOT2	3
chr12	70671911	70713144	+	CNOT2	2
chr12	70713077	70740104	+	CNOT2	2
chr12	70729217	70736087	+	CNOT2	11
chr7	135095273	135123171	-	CNOT4	2
chr5	179976930	179980471	+	CNOT6	3
chr4	78647320	78663449	-	CNOT6L	27
chr4	78647320	78669538	-	CNOT6L	17
chr4	78647320	78697546	-	CNOT6L	8
chr4	78663294	78697546	-	CNOT6L	31
chr4	78694234	78697546	-	CNOT6L	6
chr6	42902212	42905945	+	CNPY3	2
chr1	246754813	246755243	+	CNST	21
chr1	246754813	246811339	+	CNST	2
chr9	17226200	17236586	+	CNTLN	9
chr9	17226200	17273864	+	CNTLN	2
chr9	17226200	17309250	+	CNTLN	7
chr9	17226200	17342442	+	CNTLN	13
chr9	17226200	17416187	+	CNTLN	3
chr9	17298187	17342442	+	CNTLN	74
chr9	17298187	17416187	+	CNTLN	6
chr9	17309055	17342442	+	CNTLN	15
chr9	17309055	17395067	+	CNTLN	3
chr9	17309055	17416187	+	CNTLN	48
chr9	17330629	17416187	+	CNTLN	2
chr9	17340824	17466889	+	CNTLN	5
chr9	17366614	17395067	+	CNTLN	2
chr9	17366614	17416187	+	CNTLN	3
chr9	17388159	17395067	+	CNTLN	14
chr9	17388159	17416187	+	CNTLN	87
chr12	41312440	41337972	+	CNTN1	9
chr3	2777898	2908633	+	CNTN4	5
chr3	2908435	2944689	+	CNTN4	2
chr3	2924828	2944689	+	CNTN4	30
chr3	2924828	2967463	+	CNTN4	8
chr11	99690274	99715994	+	CNTN5	9
chr11	99690274	99827741	+	CNTN5	4
chr3	1337284	1371619	+	CNTN6	7
chr7	146740998	146829601	+	CNTNAP2	2
chr9	123874736	123888214	+	CNTRL	2
chr9	123887993	123898260	+	CNTRL	3
chr9	123908385	123922580	+	CNTRL	2
chr9	123914762	123919878	+	CNTRL	5
chr9	123914762	123922580	+	CNTRL	4
[truncated: 8,033 more rows]

## Sheet: Host Gene in Human Embryo
Gene symbol	Junction reads count
AAAS	3
AACS	2
AAGAB	3
AARS	3
AASDH	11
AASS	2
AATF	24
ABCA10	24
ABCA5	18
ABCA6	38
ABCB10	9
ABCB7	6
ABCC1	15
ABCC10	6
ABCC4	100
ABCD3	14
ABCE1	6
ABCG2	3
ABI1	4
ABI3BP	53
ABR	27
ACAA2	6
ACACA	16
ACAD11	6
ACADM	61
ACAP2	125
ACAT1	6
ACBD3	4
ACBD6	177
ACER2	3
ACIN1	35
ACLY	3
ACSS3	42
ACTR6	15
ADAL	29
ADAM10	6
ADAM32	25
ADAMTS12	6
ADAMTS17	29
ADAMTS18	25
ADAMTS9	46
ADAMTSL3	98
ADAT1	10
ADCY10P1	6
ADCY2	12
ADCY9	12
ADD1	2
ADD3	83
ADIPOR2	2
ADK	6
ADRBK2	19
ADSS	12
AEBP2	86
AFAP1	87
AFF1	32
AFF2	44
AFF4	11
AFG3L2	27
AGBL2	5
AGGF1	43
AGL	5
AGMO	2
AGO2	19
AGO3	18
AGO4	2
AGPAT5	2
AGTPBP1	144
AHCTF1	5
AHI1	19
AHR	6
AHRR	13
AIM1	11
AIMP1	15
AIMP2	5
AK9	28
AKAP10	4
AKAP11	36
AKAP12	9
AKAP13	306
AKAP17A	4
AKAP6	11
AKAP7	79
AKAP8	24
AKAP8L	2
AKAP9	16
AKIP1	3
AKIRIN1	2
AKT3	3292
ALDH3A2	3
ALDH7A1	8
ALG13	13
ALG8	2
ALKBH8	2
AMFR	6
AMN1	6
AMOT	9
ANAPC7	36
ANK3	45
ANKFY1	4
ANKHD1	52
ANKHD1-EIF4EBP3	3
ANKIB1	378
ANKLE2	5
ANKMY2	7
ANKRD12	1037
ANKRD13A	4
ANKRD13C	27
ANKRD17	23
ANKRD26	121
ANKRD26P1	32
ANKRD27	3
ANKRD28	37
ANKRD30A	176
ANKRD32	128
ANKRD42	99
ANKRD45	8
ANKRD50	6
ANKRD6	3
ANKRD7	6
ANKS1A	13
ANKS1B	32
ANLN	9
ANO10	72
ANO2	10
ANO4	55
ANO5	71
ANO6	31
ANP32B	11
ANXA7	22
AP1G1	2
AP1S2	3
AP2A2	2
AP2B1	20
AP3B1	90
AP3S1	18
AP4E1	7
APAF1	11
APBB2	12
APC	43
API5	2
APITD1-CORT	110
APLP2	134
APOOL	14
APP	11
APPL1	41
APPL2	5
AQR	43
ARAP2	138
ARCN1	32
ARFGAP1	14
ARFGAP3	10
ARFGEF1	22
ARFGEF2	39
ARFIP1	2
ARGLU1	34
ARHGAP10	1246
ARHGAP12	202
ARHGAP18	31
ARHGAP19-SLIT1	5
ARHGAP20	4
ARHGAP21	3
ARHGAP26	180
ARHGAP29	27
ARHGAP32	39
ARHGAP42	28
ARHGAP5	171
ARHGEF10	18
ARHGEF12	19
ARHGEF18	21
ARHGEF26	12
ARHGEF28	77
ARHGEF7	67
ARHGEF9	16
ARID1A	20
ARID1B	60
ARID2	6
ARID4A	254
ARID4B	243
ARIH1	11
ARIH2	7
ARL13B	80
ARL15	14
ARL3	9
ARL5B	2
ARL8B	2
ARMC2	23
ARMC8	6
ARNTL2	6
ASAP1	118
ASB7	20
ASCC1	11
ASCC3	140
ASH1L	229
ASH2L	5
ASPH	54
ASPM	21
ASXL1	3
ASXL3	26
ATAD1	3
ATAD2	18
ATAD5	42
ATE1	102
ATF1	3
ATF6	53
ATF7IP	36
ATF7IP2	3
ATG14	11
ATG2B	45
ATG3	10
ATG4C	11
ATG5	30
ATM	54
ATP10B	10
ATP11A	4
ATP11B	2
ATP11C	70
ATP1B3	7
ATP2A1	2
ATP2B1	62
ATP2C1	7
ATP2C2	11
ATP5C1	13
ATP5F1	3
ATP6V0A1	4
ATP6V0A2	2
ATP6V1C1	2
ATP6V1H	27
ATP7A	4
ATP8A1	121
ATP8A2	6
ATP8B1	27
ATP8B4	105
ATP9A	4
ATP9B	454
ATR	6
ATRNL1	130
ATRX	141
ATXN1	11
ATXN10	72
ATXN2	81
ATXN3	3
AURKA	189
AUTS2	24
AXDND1	59
AXIN1	10
AZI2	2
AZIN1	38
B3GALNT2	13
B3GALTL	7
B4GALT6	11
BABAM1	4
BACE2	6
BACH1	271
BACH2	2
BAGE2	3
BAIAP2L1	7
BANK1	5
BANP	20
BAZ1A	481
BAZ1B	55
BAZ2A	4
BBS9	123
BBX	45
BCAS3	945
BCAT1	2
BCKDHB	4
BCL7A	10
BDP1	106
BEND7	10
BICC1	19
BICD1	5
BLMH	12
BMP2K	35
BMPR1A	18
BMPR1B	39
BMS1	7
BNC2	4
BNIP2	4
BOD1L1	3
BPGM	2
BPTF	236
BRAF	9
BRAP	19
BRCA1	23
BRCA2	22
BRD3	3
BRD4	2
BRDT	237
BRINP1	2
BRIP1	38
BRMS1L	4
BROX	4
BRWD1	188
BRWD3	75
BTAF1	63
BTBD10	47
BTBD7	23
BTBD8	23
BTBD9	5
BTG3	3
BTRC	11
BUB1B	97
BUB3	4
BZW2	15
C10orf118	8
C11orf30	22
C11orf54	3
C11orf80	2
C12orf4	27
C12orf40	10
C14orf37	59
C15orf41	3
C15orf60	3
C16orf62	20
C16orf72	2
C17orf80	2
C17orf85	38
C19orf44	13
C1GALT1	22
C1orf168	2
C2CD5	26
C3orf67	19
C4orf27	10
C4orf47	11
C5orf42	39
C6orf106	6
C6orf165	2
C6orf48	6
C6orf62	2
C7orf60	3
C8orf44-SGK3	10
C9orf3	7
C9orf41	7
C9orf72	3
C9orf84	18
CAB39L	11
CACNA1D	61
CACNA2D1	63
CACNA2D3	9
CACTIN	11
CADM1	5
CADPS	9
CADPS2	119
CALR3	2
CAMK1D	4
CAMLG	13
CAMSAP1	198
CAMSAP2	27
CAMTA1	13
CANX	33
CAP2	3
CAPRIN2	25
CARKD	3
CASC1	92
CASC15	83
CASC5	76
CASK	5
CASP3	6
CASP7	3
CAST	4
CBFB	7
CBL	4
CBX3	10
CCAR1	101
CCDC102B	9
CCDC109B	8
CCDC11	4
CCDC113	36
CCDC122	5
CCDC126	11
CCDC13	2
CCDC132	68
CCDC14	44
CCDC144B	2
CCDC146	458
CCDC147	11
CCDC15	25
CCDC170	2
CCDC171	74
CCDC175	39
CCDC178	269
CCDC18	96
CCDC25	16
CCDC30	26
CCDC39	10
CCDC50	14
CCDC57	3
CCDC6	25
CCDC62	30
CCDC66	64
CCDC7	39
CCDC73	256
CCDC77	18
CCDC79	6
CCDC82	2
CCDC88C	2
CCDC9	2
CCDC90B	16
CCDC91	496
CCNB1	61
CCNB2	2
CCNI	11
CCNK	6
CCNL1	4
CCNY	3
CCP110	26
CCSER2	463
CCT2	48
CCT6A	6
CCT6B	39
CCZ1	73
CCZ1B	57
CD163L1	20
CD226	9
CD2AP	30
CD83	4
CDC14A	7
CDC14B	31
CDC16	8
CDC23	8
CDC25C	20
CDC27	7
CDC40	5
CDC42BPA	193
CDC42BPB	28
CDC42SE2	2
CDC5L	104
CDC6	4
CDC73	175
CDCA2	4
CDH1	10
CDH12	2
CDH17	13
CDH19	2
CDH2	50
CDK1	63
CDK11A	2
CDK12	30
CDK13	277
CDK14	26
CDK17	4
CDK19	7
CDK5RAP1	5
CDK5RAP2	229
CDK8	27
CDKAL1	194
CDKL5	28
CDON	28
CDYL	356
CDYL2	34
CECR2	20
CELA2A	7
CEMIP	5
CENPC	49
CENPE	73
CENPF	6
CENPH	5
CENPI	37
CENPJ	162
CENPU	6
CEP104	2
CEP112	239
CEP120	26
CEP128	894
CEP135	8
CEP152	52
CEP162	105
CEP170	3
CEP192	111
CEP250	49
CEP290	6
CEP350	11
CEP55	17
CEP57	18
CEP63	3
CEP70	59
CEP72	3
CEP83	36
CEP85	27
CEP85L	156
CEP89	7
CEP95	12
CEPT1	31
CFTR	7
CGNL1	80
CHAF1A	48
CHD1	13
CHD1L	14
CHD2	115
CHD6	82
CHD7	58
CHD8	32
CHD9	72
CHDC2	15
CHEK1	3
CHEK2	5
CHFR	14
CHIC1	2
CHM	42
CHMP1B2P	7
CHMP5	2
CHSY1	2
CHTOP	5
CHUK	6
CIRH1A	2
CIT	6
CKAP5	31
CKS2	10
CLASP2	15
CLCC1	14
CLCN3	2
CLEC16A	23
CLINT1	10
CLIP1	346
CLK4	6
CLMN	8
CLNS1A	6
CLOCK	67
CLPX	9
CLSPN	44
CLSTN2	2
CLUAP1	17
CLUL1	29
CNBD1	51
CNBD2	5
CNGA1	2
CNIH4	3
CNKSR2	25
CNKSR3	6
CNN1	6
CNNM2	172
CNOT10	22
CNOT2	18
CNOT4	2
CNOT6	3
CNOT6L	89
CNPY3	2
CNST	23
CNTLN	293
CNTN1	9
CNTN4	45
CNTN5	13
CNTN6	7
CNTNAP2	2
CNTRL	61
COCH	400
COG2	6
COG5	88
COG6	3
COG7	10
COL11A1	2
COL14A1	36
COL4A3BP	59
COL5A1	8
COL6A6	26
COPA	3
COPB1	2
COPS2	11
CPEB3	18
CPED1	212
CPNE3	21
CPQ	8
CPSF2	7
CPSF6	71
CPVL	43
CR2	2
CRBN	16
CREBBP	19
CREBRF	8
CREM	13
CRHR1	21
CRKL	4
CRLF3	3
CRNDE	15
CRYBG3	10
CRYL1	11
CSDE1	17
CSE1L	16
CSF2RA	2
CSGALNACT1	8
CSGALNACT2	7
CSMD1	7
CSNK1A1	4
CSNK1G1	19
CSNK1G3	77
CSNK2A1	4
CSPP1	447
CSRNP2	2
CSRP2BP	4
CTAGE5	421
CTBP1	7
CTCF	54
CTDP1	15
CTDSPL2	29
CTNNA1	8
CTNNAL1	3
CTNNB1	5
CTNNBL1	19
CTNND2	4
CTSK	3
CTSV	24
CTTNBP2	12
CUL1	14
CUL2	27
CUL5	223
CUX1	187
CWC27	8
CWF19L1	5
CWF19L2	275
CXADR	39
CXorf22	3
CXorf30	12
CXorf56	6
CYB5B	10
CYLD	5
CYP2C18	15
CYP2C19	2
CYP51A1	6
CYSTM1	2
CYTH1	19
DAAM1	19
DAGLB	13
DAP3	7
DBF4	5
DCAF13	6
DCAF6	63
DCBLD1	6
DCC	324
DCDC1	4
DCDC2	12
DCHS2	2
DCLK2	17
DCP2	2257
DCT	10
DCTN5	5
DCUN1D1	4
DCUN1D4	108
DDB1	7
DDHD1	14
DDHD2	2
DDI2	26
DDX10	676
DDX17	24
DDX21	84
DDX31	5
DDX3Y	2
DDX4	6
DDX42	15
DDX43	72
DDX46	33
DDX50	13
DDX55	2
DDX58	41
DDX59	9
DDX6	6
DDX60L	8
DEK	412
DENND1A	202
DENND1B	6
DENND2C	2
DENND3	5
DENND4A	16
DENND4C	8
DENND5B	27
DEPDC1B	26
DEPDC5	2
DFNA5	138
DGKB	149
DGKH	2
DGKI	13
DHRSX	8
DHTKD1	14
DHX15	9
DHX16	27
DHX29	47
DHX36	7
DHX9	5
DIAPH1	2
DIAPH2	108
DIAPH3	1354
DICER1	7
DIDO1	7
DIP2C	382
DIS3	17
DISC1	7
DIXDC1	2
DLD	2
DLEU2	4
DLG1	340
DLGAP2	2
DLGAP5	19
DMC1	12
DMD	315
DMTF1	31
DMXL1	29
DMXL2	7
DNA2	34
DNAH10	17
DNAH11	318
DNAH12	39
DNAH14	97
DNAH17	19
DNAH3	44
DNAH5	29
DNAH9	54
DNAJA1	4
DNAJA2	4
DNAJB14	7
DNAJB6	11
DNAJC1	419
DNAJC13	62
DNAJC16	49
DNAJC17	5
DNAJC2	29
DNAJC21	10
DNAJC3	128
DNAJC5	19
DNM1L	51
DNM3	97
DNMBP	5
DNMT1	104
DNMT3B	6
DNTTIP2	4
DOCK1	259
DOCK11	14
DOCK2	18
DOCK3	12
DOCK4	22
DOCK5	28
DOCK6	4
DOCK9	15
DOK5	7
DOPEY1	40
DOPEY2	9
DPF3	59
DPP6	8
DPP8	39
DPPA2	4
DPY19L1P1	2
DPY19L4	4
DPYS	15
DROSHA	22
DSCAM	21
DSCR3	2
DST	11
DTNBP1	35
DTWD2	6
DUS4L	2
DUSP12	8
DUSP16	50
DUSP22	20
DYM	267
DYNC1H1	5
DYNC1I1	7
DYNC1LI1	4
DYNC2H1	90
DYRK1A	18
DYRK1B	3
DYX1C1-CCPG1	4
DZANK1	8
DZIP1	42
DZIP3	37
E2F8	2
EAF2	3
EAPP	2
EBF1	2
EBF2	2
ECT2	52
EDIL3	3
EEA1	154
EEF2K	2
EFCAB13	114
EFCAB14	3
EFCAB4B	2
EFCAB6	33
EFCAB7	30
EFHC2	14
EFR3A	11
EFTUD1	34
EGF	25
EGFEM1P	9
EGFL6	3
EHMT1	67
EIF2AK1	3
EIF2AK4	32
EIF2S2	5
EIF2S3	2
EIF3A	7
EIF3CL	2
EIF3H	63
EIF3J	9
EIF4ENIF1	118
EIF4G3	199
EIF5	42
ELAVL2	24
ELF1	23
ELF2	104
ELL2	10
ELMO1	5
ELP2	11
ELP3	2
ELP4	7
EMC2	37
EMILIN2	56
EML1	2
EML5	496
EMR4P	4
ENAH	16
ENO1	2
ENOX1	25
ENOX2	3
ENPP1	19
EP300	34
EP400	5
EPB41	42
EPB41L2	722
EPB41L4A	48
EPC1	7
EPHA7	7
EPHB1	7
EPN2	11
EPRS	20
EPS15	90
EPSTI1	166
ERBB2IP	14
ERC1	1018
ERC2	274
ERCC4	8
ERCC6	11
ERCC6L2	103
ERCC8	3
ERICH1	463
ERMARD	3
ERMP1	2
ERO1LB	6
ESCO1	3
ESF1	34
ESR2	4
ESRP1	5
ESYT2	13
ETF1	5
ETFA	60
ETNK1	14
ETV5	4
EVC2	135
EVI5	456
EWSR1	5
EXO1	6
EXOC1	2
EXOC2	33
EXOC4	114
EXOC6	2
EXOSC1	10
EXT2	3
EXTL3	13
EYA1	110
EYA2	4
EYA3	10
EZH1	4
EZH2	39
EZR	20
F13A1	6
FAF1	71
FAM114A2	100
FAM118A	11
FAM120A	8
FAM120B	61
FAM126A	46
FAM129A	2
FAM133B	2
FAM135A	23
FAM135B	5
FAM13A	9
FAM13B	129
FAM13C	2
FAM160A1	30
FAM161B	2
FAM169A	37
FAM169B	4
FAM171A1	6
FAM172A	15
FAM177A1	9
FAM178A	21
FAM179B	84
FAM184A	11
FAM188A	304
FAM189A2	5
FAM192A	58
FAM193A	14
FAM19A2	6
FAM19A4	4
FAM208A	68
FAM208B	16
FAM214A	12
FAM21C	2
FAM53B	21
FAM65B	7
FAM73A	30
FAM81A	3
FAM83B	16
FANCB	36
FANCD2	12
FANCE	5
FANCI	8
FANCM	15
FANK1	29
FAR2	5
FARP1	16
FAT1	140
FAT3	68
FBLN5	3
FBXL13	61
FBXL17	59
FBXL20	8
FBXL4	9
FBXL5	76
FBXO18	3
FBXO30	6
FBXO38	7
FBXO43	17
FBXO9	17
FBXW11	13
FBXW12	39
FBXW7	130
FBXW8	7
FCHO2	6
FCHSD2	114
FDFT1	2
FER	131
FER1L6	9
FERMT2	11
FGD3	4
FGD4	108
FGD6	42
FGFR1OP	2
FGFR1OP2	3
FGFR2	19
FGGY	902
FH	38
FHOD3	580
FIP1L1	15
FKBP15	2
FKBP4	2
FKBP5	2
FLT3	4
FLVCR1	2
FMN1	46
FMN2	108
FMR1	12
FMR1NB	7
FNBP1	11
FNBP1L	6
FNBP4	61
FNDC3A	60
FNDC3B	41
FNIP1	35
FNIP2	2
FNTA	2
FOCAD	60
FOXJ3	129
FOXP1	16
FRA10AC1	2
FRAS1	3
FRG1B	2
FRMD4A	23
FRMD4B	15
FRMD5	3
FRYL	5
FSIP1	6
FSTL4	2
FTO	12
FUBP1	7
FUT8	249
FYTTD1	70
G2E3	5
G3BP1	17
GAB1	21
GABBR2	6
GABPA	2
GABPB2	2
GALK2	2
GAN	17
GAPVD1	10
GAREM	5
GAS7	29
GATA6	5
GATAD2A	3
GATAD2B	4
GBA3	2
GBE1	4
GCAT	2
GDAP1	3
GDAP2	4
GDI2	82
GDPD4	101
GEMIN5	22
GET4	4
GFM1	26
GFM2	10
GFPT2	2
GGA3	3
GGACT	4
GGNBP2	64
GIN1	2
GINM1	7
GIT2	12
GKAP1	123
GLCE	3
GLE1	6
GLG1	13
GLIPR2	3
GLIS3	3
GLMN	7
GLRA2	7
GLRX3	4
GMDS	13
GMEB1	6
GMPS	58
GNA14	6
GNAQ	7
GNB1	3
GNN	27
GNPTAB	15
GOLGA1	73
GOLGA2	2
GOLGA2P5	3
GOLGA3	26
GOLGA4	65
GOLGA5	51
GOLGB1	24
GOLIM4	8
GOLM1	18
GON4L	50
GOPC	15
GOSR1	31
GPATCH1	19
GPATCH2L	12
GPBP1	110
GPBP1L1	4
GPC3	4
GPC4	3
GPC5	4
GPCPD1	17
GPD1L	2
GPHN	6
GPLD1	72
GPR126	7
GPR133	2
GPR158	8
GPR89A	3
GPR98	10
GPSM2	24
GRB10	4
GRB2	16
GREB1L	71
GRHL2	73
GRID1	10
GRID2	152
GRIK2	57
GRIN2B	42
GRIP1	30
GRK4	11
GRK5	3
GRM7	9
GRM8	11
GRSF1	8
GRTP1	3
GSAP	104
GSK3B	9
GSPT1	14
GTF2A1	5
GTF2E1	17
GTF2F2	32
GTF2I	14
GTF3A	2
GTPBP4	2
GTSE1	4
GUCY1A2	103
GUSBP1	4
HABP4	107
HACE1	16
HAS2	13
HAUS4	13
HAUS6	36
HCFC2	6
HDAC8	2
HDAC9	13
HDGFRP3	3
HDHD2	5
HEATR1	11
HEATR3	5
HEATR5A	53
HECTD1	74
HECTD4	6
HELLS	7
HELQ	28
HELZ	31
HENMT1	2
HEPHL1	3
HERC1	143
HERC2	16
HERC2P2	7
HERC2P3	3
HERC2P4	2
HERC2P9	2
HERC3	3
HERC4	10
HERC5	40
HHAT	32
HIBADH	19
HIF1A	2
HIP1	3
HIPK1	2
HIPK2	45
HIPK3	276
HIVEP1	366
HLTF	10
HMBOX1	102
HMCES	7
HMCN1	7
HMG20A	2
HMGCS1	17
HMGXB3	12
HNRNPA2B1	17
HNRNPH1	7
HNRNPH3	3
HNRNPM	47
HOMER1	767
HOMER2	7
HOOK1	8
HOOK3	126
HP1BP3	83
HPS5	196
HPSE2	23
HS2ST1	3
HSDL2	47
HSF2BP	33
HSF5	6
HSPA4	12
HSPA4L	16
HSPA9	3
HSPH1	2
HTT	24
HUNK	4
HUWE1	18
HYDIN	13
IARS	47
IBTK	15
ICA1	57
IDE	2
IFI30	2
IFNAR1	4
IFRD1	36
IFT122	12
IFT46	7
IFT57	22
IFT74	21
IFT81	23
IFT88	29
IGF1R	60
IGF2BP2	5
IGF2BP3	64
IGF2R	12
IGSF5	21
IL12RB2	3
IL13RA1	13
IL1RAPL1	2
IL1RAPL2	11
IL6ST	12
ILF2	13
IMMP1L	4
IMMP2L	12
INADL	225
INCENP	3
INO80	27
INO80C	7
INPP4B	63
INPP5A	2
INPP5F	58
INTS12	3
INTS2	6
INTS4	2
INTS6	10
INTS8	21
INTU	66
INVS	53
IPO11	24
IPO7	24
IPO9	5
IQCB1	2
IQCH	2
IQCJ	14
IQCK	2
IQGAP1	26
IQGAP2	193
IQUB	16
IRF2	10
IRF6	11
ISPD	238
ITCH	31
ITFG1	32
ITGA11	2
ITGA9	13
ITGB1	4
ITGBL1	61
ITM2B	9
ITPR1	3
ITPR2	38
ITSN1	70
JADE1	3
JADE3	19
JAK2	122
JAKMIP1	9
JAKMIP3	48
JARID2	142
JAZF1	8
JKAMP	2
JMJD1C	57
JMY	25
KANK1	2
KANSL1	91
KANSL2	2
KAT2B	3
KAT6A	33
KAT6B	72
KAT7	31
KATNAL1	51
KCNH1	11
KCNH8	207
KDM1A	49
KDM1B	140
KDM3B	5
KDM4C	18
KDM5A	108
KDM5B	42
KDM6A	4
KDM7A	37
KDSR	3
KHDRBS3	29
KIAA0020	10
KIAA0232	19
KIAA0247	11
KIAA0319	6
KIAA0319L	10
KIAA0368	11
KIAA0430	7
KIAA0586	21
KIAA0907	4
KIAA0922	20
KIAA0947	7
KIAA1024	8
KIAA1107	13
KIAA1109	26
KIAA1244	12
KIAA1324L	8
KIAA1328	20
KIAA1407	28
KIAA1429	9
KIAA1430	5
KIAA1432	3
KIAA1468	14
KIAA1524	6
KIAA1549	4
KIAA1549L	31
KIAA1551	7
KIAA1598	58
KIAA1731	54
KIAA1751	4
KIAA1804	26
KIAA1958	83
KIAA2026	31
KIF11	35
KIF13B	24
KIF14	20
KIF15	13
KIF16B	54
KIF18A	35
KIF1B	18
KIF20B	482
KIF21A	12
KIF23	11
KIF24	2
KIF26B	5
KIF27	2
KIF2A	17
KIF2C	3
KIF3A	22
KIF4A	59
KIF5B	15
KIFAP3	8
KIN	16
KIT	59
KITLG	6
KIZ	7
KLC2	2
KLF12	7
KLHDC2	6
KLHDC4	3
KLHL1	7
KLHL15	2
KLHL2	241
KLHL20	7
KLHL24	3
KLHL3	7
KLHL5	3
KLHL7	18
KLHL8	106
KLRC4-KLRK1	8
KMT2C	315
KMT2E	154
KNOP1	9
KNTC1	10
KPNA1	9
KPNA2	2
KPNA3	8
KPNA5	10
KPNA7	19
KPNB1	7
KRAS	3
KRIT1	17
KSR2	3
KTN1	100
L2HGDH	3
L3MBTL3	157
L3MBTL4	9
LAMA1	9
LAMA2	133
LAMB1	33
LAMC1	2
LARP1B	223
LARP4	78
LARP4B	31
LARP7	8
LARS	6
LARS2	7
LBR	11
LCMT1	4
LCOR	4
LCORL	29
LDHAL6A	2
LDHB	2
LDLR	8
LDLRAD3	3
LEF1	86
LEMD3	6
LEO1	4
LHX8	7
LIG1	18
LIG3	8
LIMA1	21
LIN9	51
LINC00032	3
LINC00158	3
LINC00467	11
LINC01239	2
LMAN1	2
LMBR1	8
LMBRD1	3
LMLN	26
LMNB1	7
LMO3	3
LMO7	80
LMTK2	33
LNPEP	18
LOC100093631	4
LOC100128554	7
LOC101927280	4
LOC101927550	5
LOC202181	10
LOC283922	3
LOC389765	9
LOC493754	16
LOC643201	226
LONP2	29
LONRF1	3
LONRF3	21
LOXHD1	13
LPAL2	4
LPGAT1	9
LPHN2	7
LPHN3	119
LPIN2	15
LPPR1	2
LRBA	167
LRCH1	10
LRCH3	85
LRGUK	19
LRIG1	6
LRIG2	2
LRIG3	11
LRMP	11
LRP12	2
LRP6	108
LRRC1	5
LRRC16A	84
LRRC37BP1	14
LRRC49	34
LRRC57	3
LRRC59	9
LRRC6	39
LRRC7	9
LRRFIP2	12
LRRK1	13
LSM14B	3
LTN1	5
LTV1	2
LUC7L	5
LUC7L2	27
LUC7L3	36
LUZP2	3
LUZP6	7
LYAR	14
LYN	3
LYST	35
LZIC	16
MACF1	27
MAD1L1	50
MAGI1	6
MAGI2	7
MAGI3	6
MAK	33
MALRD1	33
MALT1	6
MAML3	2
MAN1A2	1515
MAN2A1	134
MANBA	2
MAP2K4	32
MAP3K1	4
MAP3K13	4
MAP3K15	22
MAP3K4	9
MAP3K5	13
MAP3K6	2
MAP4	4
MAP4K5	2
MAP7D3	11
MAP9	5
MAPK1	5
MAPK10	3
MAPK9	113
MAPKAP1	368
MAPRE1	4
2015-03-01	2
2015-03-06	6
2015-03-08	27
MARK3	14
MARK4	3
MAST4	4
MASTL	86
MAT2B	2
MATN2	7
MATR3	3
MBD2	6
MBIP	8
MBNL2	9
MBTD1	18
MCC	5
MCCC1	39
MCCC2	4
MCF2	2
MCF2L2	10
MCM3	5
MCM4	17
MCM8	2
MCM9	14
MCOLN2	6
MCPH1	4
MCTP1	34
MCTP2	265
MDC1	5
MDGA2	14
MDM1	10
MDM2	3
MDN1	30
ME2	18
MED12L	78
MED13	179
MED13L	38
MED14	3
MED6	2
MEF2A	30
MEIS3	7
MELK	23
METAP2	5
METTL10	3
METTL13	5
METTL16	10
METTL25	40
METTL9	7
MFAP1	17
MFN1	25
MFSD11	8
MFSD8	2
MGA	66
MGEA5	87
MGRN1	14
MIA3	19
MIB1	602
MICAL2	6
MICALCL	2
MICU1	65
MID1	2
MIER1	37
MIER3	2
MIPEP	20
MIPEPP3	15
MIPOL1	88
MIS18BP1	19
MITF	2
MKI67	2
MKL2	15
MKLN1	62
MLF1	5
MLH3	32
MLKL	3
MLLT1	2
MLLT10	14
MLLT3	47
MLLT4	210
MLYCD	7
MNAT1	472
MND1	18
MNS1	5
MOCOS	8
MON2	8
MORC3	4
MORC4	82
MOV10L1	21
MPDZ	3
MPHOSPH8	6
MPHOSPH9	30
MPP3	4
MPP5	76
MPP6	201
MPP7	23
MPZL1	4
MRE11A	6
MROH8	28
MRPS31	50
MRRF	9
MRS2	36
MSANTD3-TMEFF1	56
MSH3	2401
MSL3	4
MSRA	66
MTBP	5
MTCL1	62
MTDH	34
MTF2	2
MTG1	46
MTHFD1L	5
MTHFD2L	62
MTM1	418
MTMR1	10
MTMR2	3
MTMR3	13
MTMR9	9
MTR	5
MTUS1	130
MTUS2	5
MUC16	5
MVB12B	3
MYBL1	136
MYBL2	7
MYCBP2	62
MYH10	8
MYH11	2
MYH15	20
MYO10	25
MYO16	86
MYO18A	2
MYO1D	6
MYO1E	39
MYO1H	104
MYO3A	6
MYO5A	24
MYO5B	67
MYO5C	6
MYO6	8
MYO9A	321
MYO9B	5
MYOF	23
MYRIP	8
MYSM1	2
N4BP1	12
N4BP2L2	100
NAA15	2
NAA16	101
NAA25	13
NAA35	48
NAALAD2	17
NAALADL2	33
NAE1	2
NALCN	13
NAMPT	4
NANOGNB	2
NAP1L4	45
NAPB	3
NARF	3
NARG2	14
NARS	4
NARS2	223
NASP	10
NAT10	2
NAV2	3
NAV3	78
NBEA	64
NBEAP1	7
NCAM2	7
NCAPD2	5
NCAPD3	2
NCAPG	7
NCBP1	8
NCOA2	49
NCOA3	122
NCOA4	12
NCOA7	10
NCOR1	50
NCOR2	201
NCR1	5
NDC1	4
NDC80	4
NDE1	55
NDEL1	4
NDUFC2-KCTD14	3
NDUFV3	3
NEBL	138
NEDD1	2
NEDD4L	50
NEGR1	7
NEIL3	22
NEK1	570
NEK2	3
NEK4	23
NEK5	2
NEK7	44
NELL1	59
NEMF	134
NEO1	3
NETO2	15
NEXN	13
NF1	82
NF2	14
NFAT5	20
NFATC2	2
NFATC3	34
NFIB	67
NFX1	2
NFXL1	31
NFYB	20
NGLY1	3
NID2	8
NIN	4
NINL	24
NIPBL	153
NKAP	3
NKIRAS1	3
NKTR	18
NLK	14
NLN	18
NLRP11	37
NLRP13	16
NLRP14	12
NLRP2	5
NLRP4	85
NLRP5	81
NLRP8	2
NLRP9	12
NMT1	7
NOC3L	22
NOL11	3
NOL4	138
NOL8	3
NOP14	79
NOS1AP	28
NOTCH2	3
NOX4	2
NPAS3	16
NPAT	28
NPC1	2
NPEPPS	27
NPHP3-ACAD11	2
NPHP4	40
NPM1	9
NPTN	7
NQO2	6
NR1D2	3
NR1H4	29
NR2C1	30
NR2F1-AS1	3
NR2F2-AS1	6
NR3C1	82
NR3C2	39
NR5A2	2
NRD1	19
NRDE2	15
NRP1	2
NSD1	72
NSF	7
NSMCE2	6
NSRP1	8
NSUN6	32
NSUN7	15
NT5DC1	7
NTRK3	33
NUBPL	3
NUCB2	21
NUDCD1	37
NUDT1	3
NUDT9	6
NUFIP1	9
NUFIP2	47
NUMB	4
NUP107	12
NUP133	72
NUP153	29
NUP155	3
NUP205	28
NUP210L	6
NUP214	16
NUP54	25
NUP98	14
NUPL2	7
NUSAP1	11
OCA2	5
OCLN	2
OCRL	2
ODF2	2
ODF2L	6
OFD1	77
OGDH	4
OGFOD3	2
OLFM1	3
OPA1	8
OPHN1	8
ORC1	2
ORC5	39
OSBP	10
OSBPL10	333
OSBPL1A	58
OSBPL2	13
OSBPL3	2
OSBPL8	15
OSBPL9	8
OSMR	9
OTOGL	4
OTULIN	23
OVCH1	3
OXNAD1	4
OXR1	35
OXSR1	13
P4HA1	30
P4HB	14
PABPC1	27
PAFAH1B1	5
PAFAH1B2	26
PAIP1	5
PAIP2	4
PAK1	2
PAK2	13
PALLD	15
PAN3	15
PAPD4	2
PAPD7	7
PAPOLA	75
PAPPA2	41
PAPSS1	51
PARD3	603
PARG	2
PARK2	3
PARN	15
PARP12	51
PARP6	12
PARP8	5
PARPBP	2
PASD1	6
PATL1	3
PAWR	32
PAXIP1	16
PBRM1	12
PBX3	3
PCCA	55
PCDH11X	5
PCDH15	27
PCF11	11
PCGF6	12
PCLO	96
PCM1	109
PCMTD1	9
PCNT	95
PCNX	57
PCNXL2	19
PCNXL4	2
PCSK5	53
PCYT1B	6
PDCD10	23
PDCD11	46
PDCD4	4
PDCD7	2
PDE10A	68
PDE1C	27
PDE3A	5
PDE4DIP	9
PDE5A	3
PDE6A	3
PDE7A	9
PDE8A	28
PDE8B	2
PDGFRL	7
PDIA3	3
PDK3	2
PDLIM5	4
PDPK1	2
PDS5A	39
PDS5B	105
PDXDC2P	2
PDZD2	38
PEAK1	14
PELI2	6
PER3	2
PEX1	19
PFKFB3	4
PFKP	15
PGK1	3
PGM3	2
PHACTR1	20
PHACTR3	68
PHACTR4	11
PHAX	26
PHC3	32
PHEX	581
PHF12	4
PHF13	14
PHF14	3796
PHF20	36
PHF20L1	56
PHF3	12
PHF6	32
PHF7	2
PHIP	39
PHKB	49
PHLDB2	34
PHLPP1	13
PHLPP2	4
PHRF1	9
PHTF1	4
PHTF2	2
PIAS1	12
PIAS2	22
PIBF1	10
PICALM	74
PIK3C2A	2
PIK3C3	167
PIK3CA	16
PIK3CB	7
PIK3R1	52
PIK3R3	74
PIK3R4	11
PINX1	4
PIP4K2A	16
PITRM1	10
PIWIL1	73
PIWIL3	47
PJA2	4
PKD1L3	19
PKD2	17
PKHD1	68
PKHD1L1	5
PKIB	2
PKN2	234
PKNOX1	10
PLCB1	21
PLCB4	13
PLCE1	15
PLCG2	11
PLCH1	9
PLCZ1	3
PLD1	10
PLEK2	2
PLEKHA1	12
PLEKHA5	53
PLEKHA8	72
PLEKHG1	26
PLEKHM1	20
PLOD2	11
PLS1	17
PLS3	3
PMM2	3
PMS2CL	2
PNN	44
PNPLA8	2
POC1B	4
POC5	14
POLA1	188
POLB	74
POLD3	10
POLH	4
POLI	21
POLK	2
POLN	2
POLQ	41
POLR2A	7
POLR2B	2
POLR3C	9
POLR3G	39
POM121C	13
POMP	2
POMZP3	2
POP1	3
POTEG	4
POTEM	2
POU2F1	21
PPA2	15
PPAP2A	2
PPARG	2
PPARGC1B	17
PPEF1	61
PPFIA1	105
PPFIA2	18
PPFIBP1	2
PPHLN1	61
PPIL4	15
PPIP5K2	20
PPM1D	16
PPP1R10	6
PPP1R12A	48
PPP1R12B	6
PPP1R13B	46
PPP1R36	6
PPP1R9A	292
PPP2R2A	30
PPP2R2B	7
PPP2R3A	28
PPP2R3B	2
PPP2R5A	3
PPP2R5E	13
PPP3CA	27
PPP3CB	6
PPP4R1	2
PPP4R4	12
PPP6R2	393
PPP6R3	31
PPWD1	11
PRC1	24
PRCP	18
PRDM10	15
PRDM2	97
PRDM4	20
PRELID2	31
PREP	4
PRIM1	6
PRIM2	50
PRIMPOL	11
PRKACB	3
PRKAR1A	2
PRKAR2A	8
PRKCA	16
PRKCI	5
PRKCQ	2
PRKDC	50
PRMT3	35
PROSC	20
PROX1	2
PRPF18	37
PRPF4B	6
PRPF6	3
PRPSAP1	72
PRPSAP2	11
PRR5-ARHGAP8	11
PRRC2B	15
PRRC2C	93
PRRG1	9
PRTG	2
PRUNE	6
PRUNE2	58
PSD3	84
PSEN1	17
PSIP1	2
PSMA3	18
PSMB1	43
PSMC6	3
PSMD2	8
PSPC1	4
PTBP1	4
PTBP2	35
PTBP3	10
PTEN	6
PTGES3	7
PTGR1	7
PTGR2	4
PTK2	252
PTK2B	2
PTN	57
PTP4A2	2
PTPN11	2
PTPN12	22
PTPN13	46
PTPN14	7
[truncated: 975 more rows]

## Sheet: Host Gene in H9 Cell 
Gene symbol	Junction reads count(counts>1 Zhang et al., 2014)
CAMSAP1	332
FAM169A	275
DNMT3B	259
PVT1	233
ZNF608	233
XPO1	232
RBPMS	220
UBXN7	200
PTK2	184
MSANTD3-TMEFF1	163
UBAP2	153
DLG1	152
TMEM181	149
CCDC134	146
TBCD	142
UBA2	142
NFATC3	137
PCNXL2	133
SETD3	133
UGP2	133
ARHGAP12	131
DYRK1A	131
GCN1L1	129
TIMMDC1	128
ATXN10	126
KDM4C	122
PSEN1	118
TMEM245	116
MBOAT2	114
CRKL	113
SMO	112
SNHG4	112
RERE	111
PHKB	110
AMD1	106
PROSC	104
ZKSCAN1	102
CORO1C	100
RAPGEF5	100
LDLRAD3	98
ZFAND6	98
CASC15	96
SFMBT2	95
KCNN2	92
EPHB4	89
FKBP8	88
RTN4	88
UBE3A	88
URI1	88
AASS	87
LOC100507266	86
PHC3	86
RASGRF2	86
EXOC6B	84
CRIM1	82
RAB3IP	81
HIPK3	80
TTC39C	80
ERBB2	79
TMEM132D	79
CARKD	78
SMARCC1	78
GOLPH3	77
FANCL	76
GRB10	76
NRIP1	75
ZNF827	75
SNX5	74
ASXL1	73
KDM1A	73
FAM120A	72
FRAS1	72
GDI2	72
PCCA	72
ORC4	71
TMCO3	71
ASAP1	69
DENND1A	69
SCAP	68
TNPO3	68
VAMP3	68
UBE3D	67
ASPH	66
DYNC1H1	66
KIF2C	66
TNFRSF21	66
UIMC1	66
SDHAF2	65
ARID1B	63
CLASP1	63
GRHPR	63
PDIA3	61
FCHO2	60
UBQLN1	59
ZBTB46	59
FGFR1	58
FNDC3B	58
METTL3	58
AEBP2	57
FAM13B	57
AMBRA1	56
BANP	56
BNC2	56
CCNB1	56
DHX34	56
MDN1	56
MIB1	56
PRRC2B	56
PSD3	56
RFWD2	56
ZNF532	56
PUM1	55
AFF1	54
GLB1	54
OSBPL10	54
TRPC1	54
GRM4	53
KIAA0368	53
FOCAD	52
LRBA	52
ZRANB1	52
GANAB	51
ZNF148	51
FAT1	50
IGF1R	50
KLHDC4	50
LARP4	50
MAN2A1	50
UBE2G1	50
FAM53B	49
GPR125	49
LMBR1	49
ZNF483	49
ATP5C1	48
BCL11B	48
P4HB	48
WDR37	48
ERI3	47
ITSN1	47
NDUFA10	47
RBM39	47
RELL1	47
ELF2	46
LDLR	46
MEMO1	46
PPP4R1	46
SCMH1	46
SRBD1	46
TMCC1	46
VWA8	46
ZNF292	46
ZNF398	46
BMPR2	45
HTT	45
KANSL1	45
PAN3	45
CNN2	44
DHTKD1	44
DNA2	44
KPNB1	44
MCU	44
NDC1	44
PRKAR1B	44
SMARCA5	44
BRWD1	43
CTBP2	43
HNRNPC	43
IPO11	43
NRD1	43
ABCC1	42
BIRC6	42
GAPVD1	42
SPATA6	42
ZNF236	42
ASPHD1	41
BARD1	41
CEP192	41
CEP72	41
FNTA	41
PHF17	41
PIP5K1C	41
POLR2A	41
AAGAB	40
LPAR1	40
MED12L	40
PHLPP1	40
RNF138	40
ADCY2	39
AKR1A1	39
REV1	39
SLC37A3	39
WBSCR22	39
ADARB1	38
DAGLB	38
EPT1	38
FBXW4	38
N4BP2L2	38
PAPSS1	38
RAB11FIP1	38
RPS6KC1	38
RYK	38
ARHGAP10	37
GNB1	37
INTS2	37
ITPKC	37
MGA	37
NLGN4X	37
PHF21A	37
RICTOR	37
SNX25	37
SPECC1	37
WDR41	37
AFAP1	36
CBFA2T2	36
CCT3	36
GRHL2	36
MAD1L1	36
NUP54	36
PTPN12	36
SAFB2	36
SLC22A23	36
ZNF362	36
ACVR2A	35
AP3S2	35
MARK4	35
MPP6	35
SLC22A3	35
WHSC1	35
EZH2	34
2015-03-06	34
SLC38A1	34
CDK14	33
CLNS1A	33
HIBADH	33
HOMER1	33
STX6	33
TSNAX	33
ATXN7	32
DCUN1D4	32
EPS15	32
EVC2	32
IBTK	32
LINC00340	32
MLLT1	32
NUP98	32
ROR1	32
THADA	32
TNPO1	32
UBE3C	32
ATP9B	31
CHSY1	31
COA1	31
IARS	31
LHFPL2	31
LRPPRC	31
MCF2L2	31
PHIP	31
RANBP17	31
RBM33	31
RYR2	31
TRIT1	31
TTC28	31
USP25	31
WDPCP	31
APP	30
BCAT1	30
FARSA	30
FUT8	30
HAT1	30
PDS5A	30
ZNF124	30
GPATCH2L	29
MAP4K3	29
RBM5	29
SPG21	29
ZC3HC1	29
CCNB1IP1	28
CECR2	28
DOCK1	28
FAT3	28
FGD4	28
GPR98	28
LRP6	28
NBAS	28
PGS1	28
SEL1L3	28
SLC11A2	28
SLC43A1	28
TTBK2	28
UBE2Q2	28
ZMYND8	28
ANKHD1	27
CHAF1B	27
EEFSEC	27
HPS5	27
MKLN1	27
MTMR3	27
PRIM2	27
STK39	27
SUZ12	27
TCF25	27
USP45	27
WBSCR17	27
XRN2	27
APLP2	26
CDK8	26
DHDDS	26
HPRT1	26
KLHL2	26
LRCH3	26
MRPS35	26
PICALM	26
PPA2	26
RAB3GAP2	26
AMOTL1	25
ARHGEF19	25
ATRNL1	25
CLASP2	25
LZIC	25
NOX4	25
PAK1	25
PDCD11	25
PPM1B	25
PPP1CB	25
SKA3	25
TRIO	25
TSNARE1	25
UBE2F	25
UBR5	25
VMP1	25
ZBTB44	25
C11ORF80	24
CNOT2	24
COX5A	24
DYM	24
FGGY	24
GBAS	24
IGDCC4	24
LAPTM4B	24
LARP4B	24
MYO19	24
NCOA2	24
NPLOC4	24
NSD1	24
PPP6R3	24
RNF4	24
STAU2	24
STT3B	24
TERF2	24
TEX2	24
AKT2	23
ARHGEF10L	23
CDC14B	23
CHD1L	23
DROSHA	23
EIF4G3	23
FAM135A	23
FASTKD1	23
G3BP1	23
GTF2F2	23
IPO7	23
ITGB5	23
LSM14A	23
NELL2	23
PEX6	23
PTP4A2	23
PUS7	23
REXO4	23
RHBDD1	23
RNF13	23
RSRC1	23
SRCAP	23
TUBGCP3	23
WDR43	23
XPO5	23
YY1AP1	23
ZFX	23
ARHGAP32	22
BAZ1A	22
BRIP1	22
CBL	22
FGFR2	22
GCLM	22
HACE1	22
HSPA4	22
LRP5	22
NEO1	22
NMRAL1	22
PMS1	22
PREX2	22
RBPMS2	22
SENP6	22
SLC30A6	22
UBE2D2	22
ADAMTS19	21
AFG3L2	21
ANKFY1	21
ARHGAP26	21
FOXK2	21
FOXN3	21
GMPS	21
GRID2	21
HMGCR	21
KHDRBS1	21
KMT2C	21
NPHP4	21
OGDH	21
PKD2	21
POLI	21
PRKCI	21
RAB6A	21
SETD2	21
SLC15A4	21
SNX14	21
SPIDR	21
UCK2	21
ABL2	20
AGAP1	20
AGPAT5	20
AGTPBP1	20
CEP70	20
CPSF6	20
CTNNB1	20
ENAH	20
ESRP1	20
HERC2	20
KDM6A	20
METTL8	20
PSMA7	20
RPA1	20
SHKBP1	20
SLC25A16	20
SPATA13	20
STIL	20
TPST1	20
WWC2	20
ZMYND11	20
ZNF277	20
AGK	19
CCSER2	19
CREBBP	19
CTBP1	19
CTPS1	19
DGKD	19
DTNB	19
FARP2	19
GLI3	19
GPBP1L1	19
PARN	19
PLEKHM3	19
PRELID2	19
PTPN13	19
RAB3GAP1	19
RPN2	19
SEPHS1	19
SMC3	19
SNURF-SNRPN	19
SUPT3H	19
TBC1D14	19
UBAP2L	19
USP10	19
WSCD1	19
AQR	18
ARHGEF10	18
ARIH1	18
BCKDHB	18
DIAPH3	18
ERBB2IP	18
ERC1	18
ETFA	18
FANCI	18
FGD6	18
GALNT7	18
GON4L	18
KMT2E	18
LEPROTL1	18
MACF1	18
MTA3	18
OBSCN	18
PRR14L	18
PTBP3	18
PTTG1IP	18
RNF19B	18
RNF220	18
SLC4A7	18
SMAD2	18
SNRPN	18
SNX11	18
USP44	18
WDR27	18
WDR7	18
ZNF652	18
ADPGK	17
ARPC1B	17
CARM1	17
CUX1	17
DNAJB12	17
EDC3	17
EXOSC1	17
FAM126A	17
FAM193A	17
FBXO7	17
FBXW8	17
FMNL2	17
HIF1A	17
HSD17B12	17
IMMP2L	17
KLRG2	17
LOC650368	17
MYBL2	17
NOM1	17
PAK2	17
PDE3B	17
PKN1	17
PTPRA	17
PVRL3	17
RCL1	17
RLF	17
RNFT2	17
SEC31A	17
SLAIN1	17
SLMAP	17
TBC1D1	17
UXS1	17
VAT1L	17
ZDBF2	17
ZNF215	17
CDKAL1	16
CEP85	16
CNOT1	16
DENND4C	16
EIF3M	16
EPB41L5	16
FIP1L1	16
GUCY1A2	16
HIPK2	16
ILKAP	16
ITFG2	16
LARGE	16
MELK	16
MGAT5	16
PCSK5	16
PDK1	16
PIKFYVE	16
POLE2	16
PSMB1	16
SNTB2	16
TEX10	16
TMEM120B	16
TMEM138	16
TRA2B	16
TTN-AS1	16
UBAC2	16
UNG	16
USP54	16
YWHAE	16
ZNF3	16
ALG8	15
ARF4	15
B4GALT6	15
CCNF	15
CCNI	15
CNOT6	15
DPYSL2	15
DTL	15
EFR3A	15
FANCA	15
GTDC1	15
GTF2I	15
KDM4B	15
KLHL8	15
LONP2	15
LRWD1	15
MAPK9	15
NOTCH3	15
NUP155	15
NUP205	15
PAFAH1B2	15
PASK	15
PDE7A	15
PGAP1	15
PPAP2A	15
PUM2	15
RELB	15
RYR1	15
SBNO1	15
SCLT1	15
SLTM	15
SOX13	15
STK3	15
SUMF1	15
SUZ12P1	15
TADA2A	15
TEAD1	15
TLE1	15
TUSC3	15
WDFY1	15
WDFY3	15
AARS	14
ABHD17B	14
AFF4	14
AZIN1	14
BACH1	14
CANX	14
CAPRIN1	14
CARHSP1	14
CTAGE5	14
DHX33	14
EEF2K	14
EXTL3	14
FLVCR1	14
GALK2	14
GRIP1	14
HERPUD2	14
ICMT	14
ILF2	14
LMO7	14
LOC286467	14
MRPL2	14
MTHFD1	14
MYO9B	14
PARL	14
PCNT	14
PCNX	14
PIK3C3	14
PRR11	14
PSMB5	14
PTPLA	14
PTPRK	14
RASA3	14
RBM6	14
RGS12	14
RNF10	14
RPS5	14
RSF1	14
SEC11A	14
SF3B3	14
SND1	14
SPECC1L	14
TARS2	14
TBC1D22A	14
TBCE	14
TSN	14
USP22	14
USP28	14
VRK1	14
ZSWIM6	14
AACS	13
ACAP2	13
ARHGEF12	13
ASH2L	13
BABAM1	13
BTBD7	13
C17ORF53	13
CCDC169-SOHLH2	13
CDK19	13
CHEK2	13
COPA	13
DCBLD2	13
DNAJC3	13
EIF3B	13
GARS	13
HAUS4	13
HERC1	13
IFNGR2	13
INO80	13
IQGAP1	13
KIAA1958	13
LTBP1	13
MARK2	13
MOB1B	13
MTO1	13
NCR1	13
NFX1	13
PHF12	13
PLEKHA5	13
RHOBTB3	13
2015-09-02	13
SLC30A7	13
SYMPK	13
TET1	13
TRIM16L	13
TRRAP	13
UBA52	13
UBE2J2	13
USP48	13
ACACA	12
ACOT9	12
AHSA1	12
AJAP1	12
AP3D1	12
ARSE	12
ATAD2	12
ATG5	12
ATP5H	12
B3GALNT2	12
CACHD1	12
CDCA7	12
CEP95	12
CHN1	12
CSE1L	12
DKC1	12
EHMT1	12
EIF3D	12
FGFR1OP	12
FNDC3A	12
GABPB1	12
GMDS	12
GMIP	12
GTF3C5	12
HBS1L	12
HSPA9	12
KLHL24	12
KNTC1	12
LIMK1	12
LMF1	12
LPHN2	12
ME1	12
MFSD8	12
NAB1	12
NAE1	12
NEDD4L	12
NEK9	12
NOL10	12
NPAT	12
PANK2	12
PHF7	12
PIF1	12
PIK3CB	12
PITPNA	12
PPFIA1	12
PRPSAP2	12
PTPN14	12
RIMS2	12
RNASEH2B	12
RNF38	12
RSL1D1	12
SEC63	12
SEMA6C	12
2015-09-10	12
SOBP	12
SUCLG2	12
SYN3	12
TBCK	12
TDRD3	12
TMEM38A	12
TRIM33	12
TRPM7	12
TSEN2	12
USP34	12
USP6NL	12
WDHD1	12
ZDHHC21	12
ZNF567	12
ALDH7A1	11
ANAPC1	11
ANAPC7	11
ANKRD13C	11
AP1M2	11
ASH1L	11
BMPR1A	11
BRINP1	11
C2ORF43	11
CACTIN	11
CDC42BPB	11
CELSR1	11
CLSPN	11
CSTF3	11
CTPS2	11
DDX17	11
DENND5A	11
DHRS3	11
DHX35	11
DLG5	11
DMC1	11
EIF3I	11
ENPP1	11
EPN2	11
FARS2	11
FOXJ3	11
GFPT1	11
GINS1	11
KAL1	11
KATNAL1	11
KLC1	11
LCOR	11
LRP5L	11
MAP2K4	11
MED13L	11
NHSL1	11
NUP88	11
OSBPL9	11
PAIP2	11
PSMC3	11
PTAR1	11
PTDSS1	11
PTPN4	11
PTPN9	11
PTPRG	11
RBM23	11
RPAP2	11
SCAF8	11
SENP2	11
SERINC5	11
SFMBT1	11
SIPA1L3	11
SLC6A6	11
SNTG2	11
SNX13	11
SQSTM1	11
STAC	11
SYCP2L	11
THAP4	11
TMCC2	11
TMEM65	11
TMTC4	11
USP14	11
USP42	11
XPR1	11
XYLT1	11
ZBTB8OS	11
ZMYM2	11
ZNF81	11
AKT3	10
ALS2	10
ARHGEF7	10
ARL6IP1	10
ARMC9	10
ASCC3	10
ATE1	10
ATM	10
ATP1B3	10
BAZ1B	10
C10ORF76	10
C11ORF73	10
C16ORF62	10
C9ORF91	10
CACUL1	10
CEP170	10
CHD2	10
COL4A5	10
CSRNP2	10
DAP3	10
DCAF5	10
DDI2	10
DHX40	10
DPP10	10
ECE1	10
EIF3E	10
ESCO1	10
ETNK1	10
FAM198A	10
FBXO11	10
FGD5	10
GART	10
GFPT2	10
GLG1	10
GSK3B	10
GUSBP11	10
HAUS1	10
HECTD4	10
HUWE1	10
KDM8	10
KIAA0907	10
KIAA1804	10
LCORL	10
MAP3K1	10
MAPK8	10
MFN2	10
MKL1	10
MMD	10
MOCOS	10
MPND	10
MPZL1	10
MRS2	10
MTHFD1L	10
NDUFB2	10
NEK6	10
PHACTR4	10
PIK3CA	10
PODXL	10
PRDM5	10
PRKDC	10
PSME3	10
QSER1	10
RACGAP1	10
RAD23B	10
RARS	10
RBM41	10
SAMD4A	10
SEC24A	10
SEZ6L2	10
SKIL	10
SKIV2L2	10
SMAD5	10
SMC6	10
TAOK1	10
TCFL5	10
TENM3	10
TIPIN	10
TM7SF3	10
TMEM128	10
TMEM67	10
TTC13	10
TYW1B	10
UBE2K	10
UGGT1	10
USP33	10
UTRN	10
WDR4	10
WDR67	10
XPO6	10
XRCC5	10
ZMYM4	10
ACSF3	9
ACTR3B	9
ADCY1	9
ADRBK2	9
ANKRD17	9
APPBP2	9
ARID1A	9
ATG7	9
ATP2C1	9
C15ORF41	9
C2CD5	9
CAMLG	9
CCDC138	9
CKAP5	9
CLEC16A	9
CLIP2	9
CNOT6L	9
COCH	9
CTCF	9
CUL3	9
DCAF6	9
DCTD	9
DDX21	9
DNAJB6	9
DOCK3	9
DUSP16	9
EVI5	9
FAM114A2	9
FAM193B	9
FAM210A	9
FANCD2	9
FBXW7	9
GALNT2	9
GARNL3	9
HP1BP3	9
IGSF1	9
IKBKB	9
KDM1B	9
KIAA1432	9
KIAA1549L	9
KIF1B	9
LCLAT1	9
LPP	9
LRIG1	9
MAP3K4	9
MGRN1	9
NAP1L4	9
NCEH1	9
NUP153	9
ORC2	9
PCMT1	9
PLEKHB2	9
PLEKHM1	9
PPHLN1	9
PPP1R21	9
PRUNE	9
R3HDM1	9
RAD51	9
RAD51B	9
REPS1	9
RIPK1	9
ROBO1	9
RPS6KA5	9
RREB1	9
SAE1	9
SGPL1	9
SLC25A26	9
SLC25A32	9
SLC7A6	9
SLX4IP	9
SMYD3	9
SNX27	9
SOCS7	9
STAT3	9
TAF6L	9
TMEM209	9
TNIK	9
TOM1L1	9
TRAF5	9
TRIM6	9
UBE2R2	9
UCHL3	9
UQCRC2	9
USP1	9
USP7	9
UTP18	9
VAPB	9
VPS13D	9
WDFY2	9
WDR1	9
YPEL2	9
ZC3H12C	9
ZCCHC17	9
ZCCHC4	9
ZDHHC17	9
ZNRF2	9
ZZEF1	9
AKIRIN1	8
ANK3	8
ANKDD1A	8
ANKLE2	8
AP4E1	8
ATAD2B	8
AURKA	8
BBX	8
BRWD3	8
C1ORF43	8
C20ORF194	8
CCNT2	8
CCT6P1	8
CDS1	8
CDYL	8
CELF1	8
CLOCK	8
CNIH3	8
CNIH4	8
CPNE1	8
CTNNA1	8
CTSV	8
CTTN	8
DEF6	8
DRAM1	8
DST	8
ENOPH1	8
EP300	8
EXOC2	8
EXOSC10	8
FARP1	8
FBXL17	8
FRMD4A	8
FRYL	8
GDAP2	8
GNAQ	8
GNE	8
HERC4	8
HINFP	8
IDE	8
INPP5B	8
INTS3	8
KDM2B	8
KDSR	8
LDLRAD4	8
LHPP	8
LPCAT1	8
MASTL	8
MED14	8
MRRF	8
MSH2	8
MTCL1	8
MTG1	8
NCKAP1	8
NF2	8
NFAT5	8
NLN	8
NPEPPS	8
NUP160	8
NUSAP1	8
PACSIN2	8
PANK3	8
PEX13	8
PHF3	8
PHLPP2	8
PPM1D	8
PRDM4	8
PRRG1	8
RAB7A	8
RABGEF1	8
RALBP1	8
RCAN3	8
RTN3	8
SHANK2	8
SIRT5	8
SOS2	8
SPATS2L	8
STARD7	8
TAF4B	8
TANC1	8
TARBP1	8
TIMELESS	8
TIMM23	8
TMED2	8
TMEM116	8
TMEM165	8
TMEM41B	8
TMEM56	8
TMX3	8
TNFRSF11A	8
TNPO2	8
TRIP12	8
TRUB1	8
TUBGCP4	8
UNC13B	8
UNC5D	8
USP32	8
UTP20	8
VASH2	8
VPS53	8
WDR59	8
YY1	8
ZCCHC6	8
ZNF131	8
ZNF268	8
ZNFX1	8
AATF	7
ABCD3	7
ACBD6	7
ACIN1	7
ADAM9	7
AFMID	7
AHSA2	7
APLF	7
ATL3	7
ATXN2	7
AXIN1	7
AXL	7
C4ORF21	7
C6ORF106	7
CAMTA1	7
CCDC126	7
CCDC91	7
CCT4	7
CHAF1A	7
CHD7	7
CLPX	7
CNOT10	7
CROT	7
CSNK1G3	7
DAG1	7
DENND5B	7
EED	7
EML1	7
EPCAM	7
ERMARD	7
FADS2	7
FAF1	7
FAM175A	7
FAM208A	7
FLT1	7
FOXP1	7
FOXRED1	7
GABRB3	7
HABP4	7
HDAC4	7
ITCH	7
ITPR2	7
KLF7	7
KPNA5	7
LMTK2	7
MANBA	7
MAP2K1	7
MAP4	7
MAT2B	7
MCM10	7
METTL10	7
MLYCD	7
MMS22L	7
MND1	7
MTR	7
MYH9	7
NDST1	7
NDUFS1	7
NOLC1	7
NR3C1	7
NUP107	7
NXN	7
OMA1	7
PDIA6	7
PDS5B	7
PHC1	7
PHF14	7
PHF20	7
PPA1	7
PPP2CA	7
PRDM2	7
PRKCB	7
PRKCZ	7
PRSS12	7
PSMA3	7
RAB5A	7
RABGGTB	7
RANBP3	7
RAPGEF6	7
RBM27	7
SCAI	7
SGMS1	7
SHMT1	7
SIN3A	7
SLC39A8	7
SMG1	7
SRSF4	7
ST3GAL3	7
TAF2	7
TASP1	7
TBC1D8	7
TBCEL	7
TCEA1	7
TEN1-CDK3	7
TFRC	7
TIAM1	7
TNKS2	7
TRAPPC8	7
TRERF1	7
UBE2I	7
USO1	7
USP31	7
USPL1	7
WDR20	7
WDR33	7
YARS	7
YTHDF2	7
ZNF169	7
ZNF74	7
ACADM	6
ACER2	6
ACVR1	6
AFF2	6
AK097143	6
ANKIB1	6
ANKRD28	6
ANKS1A	6
ANKS6	6
ANO10	6
ARHGAP5	6
ARID2	6
ARIH2	6
ARMC8	6
ASB3	6
ASPSCR1	6
ATF6	6
ATP13A1	6
ATXN7L1	6
B3GALTL	6
BFAR	6
C3ORF52	6
C3ORF58	6
C9ORF3	6
CABLES1	6
CDC25A	6
CDR2	6
CEP78	6
CERS6	6
CGNL1	6
CHCHD6	6
CNOT11	6
CNOT7	6
COBL	6
COG5	6
CPT1A	6
CSNK1E	6
DBP	6
DCAF17	6
DCP2	6
DDB1	6
DEPDC1B	6
DHRSX	6
DHX8	6
DIAPH1	6
DLAT	6
DNAH14	6
DNAJC5	6
DPP3	6
DPP8	6
DUS2	6
EIF2AK4	6
EIF3H	6
ELK4	6
ELP2	6
ELP3	6
FAM117B	6
FAM160A1	6
FAM168B	6
FANCB	6
FANCC	6
FBXL13	6
FNBP1	6
FNBP4	6
FTO	6
GOSR1	6
GOT2	6
GPBP1	6
GPLD1	6
GRAMD4	6
GTF2E1	6
HECTD1	6
HMBOX1	6
HPS4	6
HSDL2	6
INADL	6
ING5	6
JMJD1C	6
KIAA0319L	6
KIAA1244	6
KIAA1549	6
KMT2A	6
KREMEN1	6
LATS2	6
LOC401320	6
LRRC16A	6
LTBP4	6
MAP3K9	6
MIPEPP3	6
MTF2	6
MTOR	6
MYO6	6
N6AMT2	6
NARS2	6
NCOR1	6
NLK	6
NOP58	6
NQO1	6
NVL	6
ORC1	6
ORC5	6
OSBPL1A	6
PCCB	6
PDHX	6
PDXDC1	6
PDXDC2P	6
PHACTR2	6
PITPNB	6
PKNOX1	6
PLOD2	6
POLR2E	6
PPP2R1B	6
PRMT5	6
PSME4	6
PVRL1	6
RABGAP1	6
RABGGTA	6
RAI14	6
RBM25	6
RFC2	6
RIMKLB	6
SDHB	6
SEC24B	6
2015-09-09	6
SETDB1	6
SLC12A9	6
SLC20A2	6
SLCO3A1	6
SMURF2	6
SPAG16	6
SPAG9	6
SPRED1	6
SREBF2	6
SSH2	6
ST6GAL1	6
ST6GAL2	6
STAM	6
STRN3	6
SYNDIG1	6
TDP1	6
TET3	6
TGIF2	6
TMTC2	6
TRABD2A	6
TRAPPC6B	6
TRIM2	6
TRIM37	6
TRMU	6
UBR1	6
UBR2	6
UHRF1	6
USP13	6
USP9X	6
VAPA	6
VDAC3	6
VPS13B	6
VRK2	6
WARS	6
WDR44	6
WDR66	6
YTHDF1	6
ZCCHC11	6
ZDHHC4	6
ZDHHC7	6
ZNF91	6
ABHD2	5
ABLIM1	5
ACACB	5
ACER3	5
ACOXL	5
ACTR8	5
ADAM19	5
AGO2	5
ALMS1	5
AMFR	5
ANKRD11	5
ANO5	5
ARAP1	5
ARF3	5
ARHGEF18	5
ARL8B	5
ARNTL2	5
ATXN3	5
BBS9	5
BPTF	5
BRD1	5
BRF1	5
BTAF1	5
C8ORF76	5
CACNA1B	5
CAMSAP2	5
CARS2	5
CBFB	5
CCT2	5
CDC42BPA	5
CDK17	5
CDK4	5
CDYL2	5
CES2	5
CHMP1B2P	5
CHPT1	5
CIZ1	5
CLK1	5
CMTM3	5
CPD	5
CPEB3	5
CRAMP1L	5
CRLF3	5
CSPP1	5
CTTNBP2	5
CYP20A1	5
DCAF12	5
DDHD1	5
DDX6	5
DICER1	5
DMXL1	5
DNAJC16	5
DNMBP	5
DYNC2H1	5
ECHDC3	5
EFCAB11	5
EIF4B	5
EPHA2	5
ERCC2	5
FAM118A	5
FAM124A	5
FAM20B	5
FAM53A	5
FBN3	5
FBXL20	5
G3BP2	5
GALNT13	5
GALNT18	5
GEMIN5	5
GIGYF2	5
GNAL	5
GPC6	5
GPN3	5
H2AFV	5
HADHB	5
HDAC9	5
HECW1	5
HIP1	5
ICA1	5
INSIG1	5
IREB2	5
JARID2	5
KDM5B	5
KIF17	5
KIF23	5
KLHL21	5
LIN52	5
LMAN2L	5
LUC7L3	5
MAGI1	5
MAPK1	5
MAST2	5
MCCC1	5
MCM6	5
MED29	5
METAP1	5
MLH3	5
MOB1A	5
MROH1	5
MYH10	5
MYO18A	5
NCAPD2	5
NQO2	5
NR5A2	5
NT5C3A	5
NUCB1	5
NUDC	5
NUP35	5
OGG1	5
OSTC	5
PABPC1	5
PALM2-AKAP2	5
PAPD4	5
PARD3B	5
PARG	5
PDE5A	5
PDLIM1	5
PDSS1	5
PDXK	5
PFKP	5
PIAS2	5
PLXDC2	5
POC1B	5
POLB	5
PPT1	5
PRH1-PRR4	5
PSMA4	5
PSMD1	5
PSMD11	5
RAB11FIP4	5
RAB31	5
RANGAP1	5
RASA1	5
RBCK1	5
RBM4M4	5
RBX1	5
RNF216	5
RRM2B	5
SARS2	5
SATB1	5
SAV1	5
SCFD1	5
SCYL2	5
SDK1	5
SLC2A13	5
SNRNP40	5
SP4	5
SSBP2	5
ST7L	5
STAG1	5
STX17	5
STXBP6	5
STYX	5
SUCO	5
TAF15	5
TBC1D31	5
TENC1	5
TLK1	5
TMED8	5
TNRC6B	5
TRAPPC10	5
TRIP13	5
TRMT2B	5
TSPAN14	5
TTC27	5
TTL	5
TVP23C-CDRT4	5
TXLNA	5
UBE2C	5
UBE4B	5
ULK4	5
UPF1	5
USP36	5
VPS33A	5
WDR78	5
XPO4	5
ZBTB11	5
ZC3H4	5
ZCCHC7	5
ZFC3H1	5
ZFYVE27	5
ZNF142	5
ZNF720	5
ZNF732	5
ZNF878	5
AAR2	4
ABCB10	4
ABCD4	4
ACAD10	4
ACTN4	4
ACTR2	4
ACVR1B	4
ADAMTS17	4
ADAT1	4
ADSL	4
AGPS	4
ANKRD27	4
ANKS3	4
ANP32E	4
AP1G1	4
AP1S2	4
AP2A2	4
AP2B1	4
AP3B2	4
AP3S1	4
APBB2	4
ARFGEF2	4
ARHGAP17	4
ARPC2	4
ASCC1	4
ATAD1	4
ATP6V0A1	4
ATP6V0A2	4
BCAR3	4
BCL2L12	4
BLMH	4
BRCA1	4
BUB1B	4
C3ORF38	4
CAP1	4
CCDC14	4
CCZ1B	4
CDK13	4
CEP128	4
CEP57	4
CHFR	4
CHURC1-FNTB	4
CIRH1A	4
CLN3	4
CNTROB	4
COG7	4
CSMD2	4
CSNK2A2	4
CTNNBIP1	4
CUL2	4
CUX2	4
CYP2S1	4
DAPK1	4
DARS2	4
DEPDC5	4
DIS3L2	4
DNAJC6	4
DNHD1	4
DNMT3A	4
DOCK6	4
DONSON	4
DOPEY2	4
DPH7	4
EDIL3	4
EIF2S2	4
EIF3A	4
EP400	4
EPHX2	4
ERGIC1	4
EXOC6	4
FAF2	4
FAM171A1	4
FAM178A	4
FAM188A	4
FAM199X	4
FAM73A	4
FBLIM1	4
FBXL16	4
FBXO34	4
FKBP5	4
FLCN	4
FMNL3	4
GATAD2B	4
GGA3	4
GIT2	4
GLIS3	4
GLS	4
GOLPH3L	4
GPR137C	4
GPR89C	4
GPRC5B	4
GPT2	4
GSPT1	4
GSTCD	4
HAGH	4
HAS2	4
HAUS6	4
HDAC5	4
HIAT1	4
HIATL2	4
IP6K2	4
IPO5	4
IQCK	4
KCTD3	4
KDM5A	4
KIAA0922	4
KIAA1211	4
KIF15	4
KIF16B	4
KLHL3	4
KPNA1	4
KPNA3	4
L3MBTL4	4
LAMC1	4
LCMT1	4
LGR4	4
LMNB1	4
LOC100507217	4
LPAR3	4
MAGI2	4
MALT1	4
MAP2K5	4
MAP3K14	4
MAP3K5	4
MAPKAP1	4
MAPKAPK3	4
MAPKAPK5	4
MBTD1	4
MCM3AP	4
MFSD2A	4
MIA-RAB4B	4
MID1	4
MITD1	4
MPHOSPH9	4
MRPL4	4
MTMR12	4
MTMR7	4
NAA25	4
NADK2	4
NCAPG	4
NCAPG2	4
NCBP1	4
NCOA4	4
NDUFV2	4
NEK11	4
NFIB	4
NFXL1	4
NINL	4
NKIRAS2	4
NR1D2	4
NR6A1	4
NSUN2	4
NUPL2	4
PAK1IP1	4
PBRM1	4
PDE8A	4
PDIA5	4
PER2	4
PHAX	4
PI4KA	4
PI4KB	4
PIK3C2A	4
PINX1	4
PIP5K1A	4
PLEKHA4	4
PLK1S1	4
PNPLA3	4
POLL	4
POLR3E	4
PPL	4
PPP1R12A	4
PRKACB	4
PROM1	4
PROSER2	4
PTPRM	4
QDPR	4
QKI	4
RAB28	4
RABEPK	4
RAPH1	4
RBBP7	4
RER1	4
RHEB	4
RHOT1	4
RIC8B	4
RNF170	4
RNF41	4
ROBO2	4
RPRD1A	4
RPS6KA2	4
RPTOR	4
RSU1	4
RUFY3	4
SAMD3	4
SDAD1	4
SECISBP2	4
SENP1	4
SEPSECS	4
SESTD1	4
SETBP1	4
SIMC1	4
SLC16A1	4
SLC1A5	4
SLC25A33	4
SLC29A2	4
SLC30A5	4
SLC38A10	4
SMG6	4
SNX6	4
SNX9	4
SPG7	4
SS18	4
STK11	4
SUFU	4
SULT4A1	4
SUN1	4
SUSD1	4
SYDE2	4
SYNJ1	4
TACC3	4
TAF12	4
TIAM2	4
TMEM178A	4
TMEM194A	4
TMEM66	4
TMEM91	4
TMTC3	4
TNRC6A	4
TRAP1	4
TRIM24	4
TRIM71	4
TRPC4AP	4
TTC7B	4
TUBD1	4
TULP4	4
TVP23B	4
UBR4	4
UGGT2	4
UHRF1BP1	4
UNC13A	4
UST	4
VCL	4
VDAC2	4
VPRBP	4
VPS35	4
VPS36	4
VPS72	4
VPS8	4
VSIG10	4
WSB1	4
XPNPEP3	4
YBX3	4
YEATS2	4
ZFR	4
ZNF10	4
ZNF224	4
ZNF273	4
ZNF367	4
ZNF512	4
ZNF577	4
ABCC5	3
ABI2	3
ACTN2	3
ADAMTS14	3
ADCY9	3
AFTPH	3
AGGF1	3
AGO1	3
AGPAT4	3
AGPAT6	3
ALDH16A1	3
AP1S1	3
ARCN1	3
ARHGAP11B	3
ARSG	3
ATG10	3
ATIC	3
ATP11A	3
ATP11C	3
ATP13A3	3
ATP1A1	3
ATP2A2	3
ATP6V1H	3
ATP8A2	3
ATP9A	3
AURKB	3
B3GNTL1	3
BAIAP2L1	3
BCL2L13	3
BLM	3
BRCA2	3
BTBD9	3
C15ORF57	3
C16ORF72	3
C19ORF47	3
C1ORF27	3
C2ORF42	3
C9ORF129	3
C9ORF85	3
CAMKMT	3
CAPZA1	3
CASP2	3
CBLC	3
CBS	3
CCAR1	3
CCDC150	3
CCDC50	3
CCNC	3
CCT6A	3
CDC123	3
CDC73	3
CDK7	3
CEP350	3
CIT	3
CLUAP1	3
CMTM4	3
CNN1	3
COL26A1	3
COQ3	3
CPEB1	3
CPEB4	3
CPSF2	3
CRCP	3
CRMP1	3
CRYM	3
CTIF	3
DCTN2	3
DDX10	3
DDX19B	3
DDX42	3
DGCR2	3
DGKH	3
DHCR24	3
DLG2	3
DNAI2	3
DNM1L	3
DOT1L	3
DPP9	3
DTWD2	3
DYNC1LI1	3
EARS2	3
ECSIT	3
EDA2R	3
EGLN1	3
EI24	3
EIF2AK1	3
EIF4E3	3
ELMO1	3
ELOVL6	3
ERCC6L2	3
ERI2	3
ERLIN1	3
ESYT2	3
ETF1	3
EXOG	3
EXT2	3
FAM210B	3
FAM45B	3
FAM49B	3
FBXL4	3
FHDC1	3
FLJ31306	3
FXN	3
GAB3	3
GATAD1	3
GATAD2A	3
GCA	3
GFM2	3
GGCX	3
GLI1	3
GNB4	3
GPC3	3
GPC4	3
GPD2	3
GPR161	3
GRAMD3	3
GRB2	3
GTF2H2	3
GTF2IRD1	3
HACL1	3
HDAC1	3
HECTD2	3
HGS	3
HIF3A	3
HLTF	3
HNRNPLL	3
HSPE1-MOB4	3
IFI30	3
IFNLR1	3
IFT46	3
IGF2BP1	3
INTS7	3
INTU	3
IQCA1	3
IST1	3
ITFG1	3
KAT6B	3
KCMF1	3
KDM3B	3
KIAA1598	3
KIF13A	3
KIF3B	3
KLHDC10	3
KLHDC2	3
L3MBTL2	3
LIN54	3
LITAF	3
LMBRD1	3
LOC100093631	3
LOC100506963	3
LOC339862	3
LOC440354	3
LOC645513	3
LTA4H	3
LUC7L	3
MAGI3	3
MAML1	3
MAST3	3
MCM4	3
METTL9	3
MIER2	3
MLF1IP	3
MLLT4	3
[truncated: 927 more rows]
