# Supplementary material for: Tracing the expression of circular RNAs in human pre-implantation embryos
Source: Genome Biol. 2016 Jun 17;17:130. doi: 10.1186/s13059-016-0991-3 (PMC4911693; doi:10.1186/s13059-016-0991-3)
Supplement: Additional file 7: Table S6. — A total of 2322 novel assembled gene RPKM cluster and transcripts locus information. (XLS 4066 kb) [file 13059_2016_991_MOESM7_ESM.xls]

## Sheet: Novel Genes_RPKM.cluster
Gene	Cluster ID	Oocyte_#1_A	Oocyte_#1_B	Oocyte_#2	Oocyte_#3	Zygote_#1_A	Zygote_#1_B	Zygote_#2	Zygote_#3	Zygote_#4	2-Cell_#1_A	2-Cell_#1_B	2-Cell_#2	2-Cell_#3	4-Cell_#1_A	4-Cell_#1_B	4-Cell_#2	4-Cell_#3	8-Cell_#1_A	8-Cell_#1_B	8-Cell_#2	8-Cell_#3	8-Cell_#4	Morula_#1_A	Morula_#1_B	Morula_#2	Morula_#3	Early Blastocyst_#1_A	Early Blastocyst_#1_B	Early Blastocyst_#2	Middle Blastocyst_#1_A	Middle Blastocyst_#1_B	Middle Blastocyst_#2	Late Blastocyst_#1_A	Late Blastocyst_#1_B	Late Blastocyst_#2	ICM_#1	ICM_#2	ICM_#3	TE_#1	TE_#2	TE_#3
XLOC_154397	Cluster I	0	0	0.411231	0	0	0.0437543	0	0	0.0452295	0	0	0	0	1.17177	1.00657	2.22377	5.30482	1.26097	0.0841624	0.234373	3.45745	3.69107	0	0	0.0818597	0.717284	0	0	0.166848	0	0	0.605576	0.0346054	0	0	0.0649634	0.0483995	0.0213722	0.196493	0.333527	0
XLOC_154754	Cluster I	0	0	0	0	0	0	0	0	0	0	0	0	0	0	0.339134	3.43766	7.13152	0	0	0	5.5648	2.99643	0	0	0	0	0	0	0	0	0	0	0	0	0	0	0	0.0936094	0	0	0
XLOC_030308	Cluster I	0	0	0	0	0	0	0	0	0	0	0	0	0	0.207358	2.20599	7.85305	6.41322	5.23701	2.7404	0.0264979	2.16169	2.94633	0	0.289875	0.222118	0.948813	0	0	1.09409	0	0	0	0	0	0	0.793224	0.886461	0	0.149953	0.493633	0
XLOC_192928	Cluster I	0	0	0	0	0	0	0	0	0	0	0	0	0	5.45682	4.70699	14.8945	15.1031	17.283	2.40155	2.6385	22.6101	8.01377	0	0	0.15798	0.519104	0	0	0	0	0	0	0	0	0	0	0	0	0	0	0
XLOC_154806	Cluster I	0.571292	0	2.20169	0.0823486	0.250016	0.130142	0.240145	0	0	0	0	0	0.0297915	10.7589	18.0787	19.4215	27.1047	1.10987	5.82914	9.10123	13.815	3.28886	1.42949	2.68327	0.689866	3.41357	0	0	0.827116	0.100473	0	0	0	0	0	0	0	0	0	0	0
XLOC_193017	Cluster I	1.2683	2.87865	2.44394	1.12184	3.86013	1.77294	2.47182	3.63637	2.50471	1.91543	0.351685	4.89284	0.974046	7.8446	17.5696	34.453	33.8627	4.10148	4.57953	6.71816	22.7869	9.11132	1.4281	0	0.221132	2.03452	0.1099	0	0	0	0	0	0	0	0	1.16993	0	1.21241	0	0	0
XLOC_041166	Cluster I	0.346781	0	0	0	0	0	0	0	0	0	0	0	0	0	0	4.42828	7.68118	0	0	0	3.46903	0	0	0	0	0	0	0	0	0	0	0	0	0	0	0	0.393231	0	0	0	0
XLOC_134441	Cluster I	0	0	0	0	0	0	0	0	0.252921	0	0	0	0	2.46905	1.1546	9.42798	13.3473	0.81545	0.425809	1.09217	6.21169	1.92761	5.19583	3.8941	0.457755	0.835628	1.59249	0.12197	0.587447	0	0	0.0645019	0.129008	0	0	0.0403635	0	0	0.0457825	0	0
XLOC_098505	Cluster I	0	0	0	0.169785	0	0	0.055014	0.0550344	0.138685	0	0	0	0	7.81076	2.84899	7.84368	11.4882	0.210419	0.245775	0	0.894099	1.10576	0	0	0.278892	4.94861	1.08113	0	0.720029	0.276205	0	0.141475	0.0707394	0.233817	0.229779	0.132797	0.247343	0.218442	0.100417	0.0619807	0.272538
XLOC_134417	Cluster I	0	0	0	0	0	0	0	0	0	0	0	0	0	1.13163	0.214982	2.48184	2.77079	0	0	0	0.693954	0.795129	0	0	0	1.54346	0	0	0	0	0	0	0	0	0	0.120248	0	0	0	0	0
XLOC_067404	Cluster I	0	0	0	0	0	0	0	0	0	0	0	0	0	2.64508	4.59427	3.23404	7.85613	0.190868	0	1.97977	4.55718	0.944017	0	0	0	0	0	0	0	0	0	0	0	0	0	0	0	0	0	0	0
XLOC_098558	Cluster I	1.02278	1.5776	0.656942	0.276427	1.76243	0.655288	2.0959	1.42466	3.16111	4.0395	1.88478	2.34665	2.10008	5.54449	4.63844	13.017	13.1452	0.308325	1.46454	1.24804	6.32182	3.54233	1.48754	0.663684	0.926292	1.19957	0.121859	0	1.94352	1.04553	0.151791	1.12288	0.103654	0.0571017	0.0748208	4.21602	2.80278	1.25899	1.64306	0.605465	0.499184
XLOC_075877	Cluster I	0.328134	0	0.105382	0.070948	1.83093	0.784873	0.689662	0.344959	1.15905	3.31343	2.66897	0.828844	1.23202	4.56944	0.595254	0.949771	5.33895	1.64865	2.46485	0.467137	8.00609	5.83017	3.07898	0	0.76917	0.505481	0.104255	0.167684	1.66275	0	0	0	0	0	0	0	0	0	0	0	0
XLOC_193397	Cluster I	0	0	0	0	0	0	0	0	0	0	0	0	0	0	0.716606	0	3.72679	0	2.22551	0	2.50594	0.147246	0	0	0	0	0	0	0	0	0	0	0	0	0	0	0	0	0	0	0
XLOC_131106	Cluster I	0	0	0	0.200456	1.5215	0	0	0.487323	0	0	0	0.0780604	0	0	0	0	6.2747	0	0	0	6.48451	0	0	0	0	0	0	0	2.41608	0	0	0	0	0	0	0	0	0	0	0	0
XLOC_092830	Cluster I	0	0	0	0	0	0	0	0	0	0	0	0	0	0	0	0	2.54362	0	0	0	3.23235	0	0	0	0.0900992	0	0	0	0	0	0	0	0	0	0	0	0	0	0	0	0
XLOC_092837	Cluster I	0	0	0	0.231821	0	0	0.0751153	0	0.0631197	0	0	0	0	0	0	0.730202	5.81497	0	0	0	5.69701	0	0	0	0	0	0	0	0	0	0	0	0	0	0	0	0	0	0	0	0
XLOC_000926	Cluster I	0.476521	0	0	0	0	0	0	0	0	0	0	0	0	3.22311	0	0	2.28038	0	0	0	2.86788	0	0	0	0.710818	2.8028	0	0.487025	0	0.125709	0	0	0	0.425667	0	0	0	0	0.0914049	0	0.868277
XLOC_092893	Cluster I	0	0.511241	0.0953567	0	0.0974555	0.913121	1.06089	0.749139	0.996346	0.677015	0	2.14998	1.39352	7.44252	2.1545	6.26868	7.59162	0	0.418192	1.66059	10.5286	3.06201	0.222885	1.21107	0.695995	0.74846	0	0	0.0859753	0	0	0	0	0	0.0868834	0	0	0	0	0	0
XLOC_058779	Cluster I	0	0	0	0	0	0	0	0	0	0	0	0	0	8.06497	1.04316	0.293724	7.07619	0	0	6.49064	4.27926	0.803796	0	0.15992	0	0	0	0	0	0	0	0	0	0	0	0	0	0.0719845	0	0	0
XLOC_125361	Cluster I	0	0	0	0.113045	0	0	0.109887	0	0	0	0	0	0.327173	2.08021	0.31615	0.0890187	4.50361	0	0	1.64812	2.89147	0	0	0	0	0.073219	0	0	0.378478	0	0.206917	0	0	0	0	0.353671	0.296432	0	0.200577	0	0.272189
XLOC_155067	Cluster I	0	0	0	0	0	0	0	0	0	0	0	0	0	3.4127	0	0	3.81149	0	0	0	2.32531	1.06573	0	0	0	0	0	0	0	0	0	0	0	0	0	0	0	0	0	0	0
XLOC_226201	Cluster I	0	0	0	0	0	0	0	0	0	0	0	0	0	0	0	0.554928	3.61456	0	0	0	0	0.494951	0.135922	0.134282	0.84888	0.050715	0.230119	0.185061	2.30694	3.15262	0.286642	2.00627	0.0978697	0.161746	0.211937	1.34733	0.136882	0.060444	1.04197	0	0.0942657
XLOC_106230	Cluster I	0	0	0	0	0	0	0	0	0	0	0	0	0	0	0	0.446235	5.37518	0	0	0.599642	0.213154	1.35684	0	0	3.58371	0	0	0	0	0	0	0	0	0	0.0319547	0	0	0	0	0	0
XLOC_155160	Cluster I	0	0	0	0	0	0	0	0	0	0	0	0	0	0	0	0.0521443	3.51742	0	0	0	0	0	0	0	0	0	0	0	0	0	0	0	0	0	0	0	0	0	0	0	0
XLOC_206096	Cluster I	0	0	0	0	0	0	0	0	0	0	0	0	0	0	0	0.633418	2.95024	0	0	0	0	0	0	0	0	0	0	0	0	0	0	0	0	0	0	0	0	0	0	0	0
XLOC_166061	Cluster I	0	0	0	0	0	0	0.220763	0.0552111	0	0	0	0	0	0.104478	0	0.357676	6.35494	0	0	0.106808	0.0854257	0.358895	0	0	0	0.9929	0	0	0.38018	0	0.103924	0.0354823	0	0	0	0	0	0	0	0	0
XLOC_215988	Cluster I	0	0	0	0	0	0	0	0	0	0	0	0	0	0	0	0	7.04019	0	0	0	1.16479	0	0	0	0.363328	0	0	0	0	0	0	0	0	0	0	0	0	0.455321	0.327045	0	0
XLOC_166693	Cluster I	0	0	0	0	0	0	0	0	0	0	0	0.0250452	0	0.2367	0	0.303875	2.78594	0	0	0.453713	0.314496	0.480465	0	0	0	0	0	0	0	0	0	0	0	0	0	0	0	0	0	0	0
XLOC_083653	Cluster I	0	0	0	0	0	0	0	0.2782	0	0	0	0	0.0827992	1.57934	1.60019	0.0450567	6.87467	1.75506	0.173936	0	0.946981	2.33449	0	0	0.50753	0	0.672632	0	0	0.209433	0	0.0715157	0.0715178	0	0	0	0	0	0.0507608	0.0626627	0
XLOC_166458	Cluster I	0	0	0	0	0	0	0	0	0	0	0	0	0	0	1.75651	0.123646	2.38303	0	0.0681884	0	0	0.180462	0	0	0	0.2034	0	0	0	0	0	0	0	0	0	0.122811	0.137247	0.12121	0.139299	0	0
XLOC_019644	Cluster I	1.21838	0.149846	0	0	0.171387	0.356852	0	0.988089	0.553325	0.170087	0.265448	0.351721	1.14364	0.41551	0.947237	0.622335	3.28415	0	0	0	0	0	0	0	0	0	0	0	0	0	0	0.0705567	0	0	0	0.17661	0	0	0	0.123645	0
XLOC_166241	Cluster I	0.754205	0	0.871984	0.587058	0.0742647	0	2.18753	1.23689	0.279725	1.76883	1.72534	4.80078	2.30081	0	0.273635	0.423763	11.0133	0.545669	0	0	1.0673	0.0281129	0	0	0	0	0	0	0	0	0	0	0	0	0	0	0	0	0	0	0
XLOC_000916	Cluster I	0	0	0	0	0	0	0.107594	0	0	0	0	0	0	0.135786	0.51592	0.261483	7.60602	0	0	0	0.111025	0	0	0	0.0363631	0	0	0	0	0	0	0	0.0461164	0	0.0249663	1.44288	0.128998	0.42722	0.163659	0	0.0444182
XLOC_139671	Cluster I	0.27616	0	0	0	0.135964	0	0.174128	0.174192	0	0.809596	0	0	0	0	0	0	5.60718	0	0	0	0	0	0	0	0	0	0	0	0	0	0	0	0	0	0	0	0	0	0	0	0
XLOC_192752	Cluster I	0	0	0	0	0	0	0	0	0	0	0	0	0	0	0	0	1.82537	0	0	0	0	0	0	0	0	0	0	0	0	0	0	0	0	0	0.569707	0.282215	1.15642	1.11414	0.106701	0.658598	0
XLOC_020192	Cluster I	0	0	0.192814	0	0	2.46181	1.38803	0	0	0	0	0.1011	0.845318	0.238873	0	0	3.77605	0	0	0	0	1.79031	0	0	0	0	0	0	0	0	0	0	0	0	0	0	0	0	0	0	0
XLOC_019943	Cluster I	0	0	0	0	0	0	0	0	0	0	0	0	0	0	0	0	5.26658	0	0	0	0.226461	1.38388	0	0	0	0	0	0	0	0	0	0	0	0	0	0	0	0	0	0	0
XLOC_106616	Cluster I	0	0	0	0	0	0	0	0	0	0	0	0	0	0	0	0.268775	4.89232	0	0	0	1.02709	3.13822	0	0	0	0	0	0	0.457096	0	0	0	0	0	0	0	0	0	0	0	0
XLOC_058539	Cluster I	0	0	0	0	0.864852	0	0	0	0	0.143049	0	0	0.274812	0	0	0.897263	5.28396	0	0	0	0	0.327389	0	0	0	0	0	0	0	0	0	0	0	0	0	0	0	0	0	0	0
XLOC_206473	Cluster I	1.48783	0	0	0	0	0	0	0	0	0	0	0	0	0	0	0	7.32339	0	0	0.0453878	0.726025	0.110917	0	0	0	0	0	0	0	0	0	0	0	0	0	0	0	0	0	0	0
XLOC_058591	Cluster I	0	0	0	0	0	0	0	0	0	0	0	0	0	0	0	1.37168	21.9202	0	0	0	5.11064	2.90285	1.81426	0.149364	0	1.91798	0	0	0	0	0	0	0	0	0	0	0	0	0	0	0
XLOC_139354	Cluster I	0	0	0.172092	0	0	0	0	0	0	0	0	0	0	0	0	0	6.74047	0	0	0	1.74322	0	2.21234	0	0	0	0	0	0	0	0	0	0	0	0	0	0	0	0	0	0
XLOC_192801	Cluster I	0	1.60099	0	0	1.30796	0.817003	0.335017	0.837853	0.140758	0	0.405157	0.268418	0	0	0	0	3.92294	0	0	0	0	0	0	0	0	0	0	0	0	0	0	0	0	0	0	0	0	0	0	0	0
XLOC_226185	Cluster I	0	0	0	0	0	0	0	0	0	0	0	0	0	0	0	2.56684	7.50306	0	0	0	2.45221	0.97404	0	0	0	0	0	0.924486	1.04768	0.318165	0.238657	0.244451	0	0.269338	0	0.305941	0.113967	0	3.12314	1.28514	0.15697
XLOC_000493	Cluster I	0	0	0	0	0	0	0	0	0	0	0	0	0	0	3.50991	0	5.65467	0	0	0	4.48474	1.80301	0	1.21068	0.927694	2.18461	3.34264	0	3.15141	0	0	0	0	0	0.106157	0	0	0	0.417527	0	0
XLOC_041446	Cluster I	0	0	0	0	0	0	0	0	0	0	0	0	0	0	3.46814	0.279009	5.04125	0	0	0.416585	0.666372	0.814428	1.6914	1.8229	2.88092	0.57372	1.17146	0.209352	3.02494	0.108074	0.162133	0.16607	0	0	0	0	0	0	0	0	0
XLOC_139030	Cluster I	0	0	0.080408	0	0	0	0.105244	0	0	0	0	0	0	0.298847	1.66535	0.63943	3.62866	0	0.0235089	0	1.38465	1.24433	1.59752	0.557028	0.533533	0.701252	0.238644	0	0.108746	0	0	0	0	0	0	0	0	0	0	0.118572	0.195516
XLOC_226186	Cluster I	0	0	0	0	0	0	0	0	0	0	0	0	0	0	0	0	3.89233	0.690493	0.0230433	0	0	1.70756	0	0.272997	0	1.13415	1.01364	0	1.95418	0.388444	0	0.165804	0	0.109611	0	0.0415022	0.278283	0.163845	0.517815	0.116223	0.191643
XLOC_226246	Cluster I	0	0	0	0	0	0	0	0	0	0	0	0	0	0	0.44978	4.98138	13.8653	0.0498294	0	0.0252124	0.322639	4.92904	4.09465	3.12587	1.00388	1.56251	4.72657	0.38011	9.04602	0.261632	0	0.100508	0.0670072	0.110741	0.0725521	3.39634	0	0	0.0951188	0	0
XLOC_075861	Cluster I	0.0679725	0	0	0	0	0	0.300012	0.0428747	0.288115	0	0	0	0	0	0	0	11.9611	0	0	0.269565	7.59571	2.02693	3.7503	3.93189	1.60781	4.08368	3.75776	1.04206	12.9607	0	0.484217	0.192878	0.0551097	0	0.268515	0	0	0	0.23469	0.0482862	0
XLOC_179680	Cluster I	0	0	0	0	0	0	0	0	0	0	0	0	0	0	0	0	3.46521	0	0	0	1.57621	0	0	0	0	0.83511	0	0	1.78068	0	0	0	0	0	0	0	0	0	0	0	0
XLOC_192753	Cluster I	0	0	0	0	0	0	0	0	0	0	0	0	0	0	0	0	2.6353	0	0	0	0	0	0	0.608243	0.0873881	0	0	0	2.43426	0.108183	0	0	0	0	0	0.208052	0.310009	0	0	0.0971052	0.106746
XLOC_098552	Cluster I	0	0	0	0	0	0	0	0	0	0	0	0	0	0	0	2.75837	4.72164	0	0	0.173411	0.346736	0.211887	0.160017	0.158086	1.27191	0.298526	0.135456	0	0.864145	0.562346	0.506181	1.03694	0	0	0.124753	0.865185	2.01433	1.06738	0.49067	0.100953	0.55488
XLOC_226436	Cluster I	0	0	0	0	0	0	0	0	0	0	0	0	0	0	0	0	8.61729	0	0	0	0	0	0	0	0	0	0	0	0	0	0	0	0	0	0	0	0	0	0	0	0
XLOC_041055	Cluster I	0	0.457426	0.341277	0.0574407	0.174394	2.81412	0.893379	1.73156	0.985306	0.259607	0.135052	2.9526	0.207805	0	0	0.542789	0.472206	0	0.224503	5.40289	0	0.0330084	0	0	0	0	0	0	0	0	0	0	0	0	0	0	0	0	0	0	0
XLOC_131081	Cluster I	3.36428	2.18593	4.77032	6.05262	3.43772	4.88033	2.52152	6.80663	6.05384	3.78383	9.68075	4.58568	8.63954	4.54603	10.8242	5.22014	9.3734	1.91357	0.21457	13.5744	3.90288	4.56655	0	0	0.973928	0	0	0	0.0275705	0.251183	0	0	0	0	0	0	0	0	0.0365279	0.0450926	0.0495696
XLOC_058559	Cluster I	0	0	0	0.267882	0	0	0.3906	0	0.218815	0	1.57459	0	0	0	0	0	0	0	0	3.65358	0	0	0	0	0	1.12779	0	0	0	0	0	0	0	0	0	0	0	0	0	0	0
XLOC_106251	Cluster I	0.237637	1.63668	0.343434	0.770717	1.28697	2.19244	1.42346	2.84797	1.19614	1.04499	9.24162	2.8212	1.22683	0.567296	1.9399	3.82354	1.07222	0	0	9.46044	0.289904	0	0	0	1.06344	0.249596	0	0	1.23858	0	0	0.385324	0	0	0	0.843939	0.134734	0	0	0	0
XLOC_166352	Cluster I	0	0.0535264	0.23961	0.080658	0.857093	1.2747	0.0784051	0.39217	0.32942	0.303783	0.0948201	0.251275	1.6049	0	0	0.285818	0	0	0	2.18118	0	0.0231751	0	0	0	0	0	0	0	0	0	0	0	0	0	0	0	0	0	0	0
XLOC_216307	Cluster I	1.04513	0.809791	0.20139	0.0677923	1.13202	0.857101	1.31797	0.791077	0.885999	1.02131	0.159391	1.16157	1.37343	1.49698	0	0.533839	1.11461	0	0.706566	2.74192	2.193	0.934968	0	0	0	0	0	0	0	0	0	0	0	0	0.0458736	0	0	0	0.0601422	0	0
XLOC_092741	Cluster I	0	0	0	0	0	0	0.205579	0	0	0	0	0	0	1.36209	0.295728	0.582881	0.0668683	1.76918	0	5.918	0	1.15454	0	0	0	0	0.155385	0	0	0	0	0	0	0	0	0	0	0	0	0	0
XLOC_131042	Cluster I	0.290793	0.417247	0.37356	0.125749	0.190891	0.19873	0.061118	1.03939	0.102715	0	0	0.293809	0.409432	0.80989	0	0.0495111	0.596393	0	0	2.36559	0.0946001	0.289047	0	0	0	0	0	0	0	0	0	0	0	0	0	0	0	0	0	0	0
XLOC_206008	Cluster I	0	0	0	0	0.642702	0	0	0	0	0	0	0	0.122533	0	0	0	0.428367	0	1.25025	4.38053	0	1.41111	0	0	0	0	0	0	2.04117	0	0	0.42334	0	0	0	1.05966	1.33224	0	0.525841	0.185467	0.101941
XLOC_106967	Cluster I	0	0	0.233226	0	0	0	0	0	0	1.18276	1.10753	0	0.34083	0	0	0.989167	0	0	0.0681884	4.65229	0	1.35346	0	0	0	0.305101	0	0	0	0	0	0	0	0	0.106251	0	0	0	0	0	0
XLOC_019565	Cluster I	0	0	0	0	0	0	0	0	0	0	0	0	0	0	0	0	0	0	0	3.17891	0	0	0	0	0	0	0	0	0	0	0	0	0	0	0	0	0	0	0	0	0
XLOC_166014	Cluster I	0	0	0	0	0	0	0	0	0	0	0	0	0	0	0	0	0	0	0	4.19712	0	0.0967618	0	0	0	0	0	0	0	0	0	0	0	0	0	0	0	0	0	0	0
XLOC_226072	Cluster I	0	0	0	0	0	0	0	0	0	0	0	0	0	0	0	0	0	0	0	9.7824	0	0	0	0	0	0	0	0	0	0	0	0	0	0	0	0.0945865	0	0	0	0	0
XLOC_000232	Cluster I	0	0	0	0.203221	0	0.48175	2.17299	0	0.248996	0	0	0	0	0	0	3.44062	0	0	3.61837	10.7522	0	1.2846	1.76386	0	0	0	0	0	0	0	0.185988	0.889014	0	0	0	0	0.799343	0.0784383	0.0901442	0	0
XLOC_154427	Cluster I	0	0	0	0	0	0	0.227534	0	0.191197	0	0	0	0.169362	5.16875	4.80056	7.68012	0	0	0	13.2468	0	0.896733	0	0	0.0768985	0	0	0	0	0	0	0	0.0975242	0	0	0	0	0	0	0	0
XLOC_106182	Cluster I	0	0	0	0	0	0	0	0	0	0	0	0	0	0	3.19299	1.92655	0.30942	2.42564	0.354152	6.5968	1.84051	0.187454	0	0	0	0	0	0	0	0	0	0.305789	0	0	0	0.382709	0	0	0	0	0
XLOC_134442	Cluster I	0	0	0	0	0	0	0	0	0	0	0	0	0	9.21385	14.0032	9.78928	2.29285	0.160486	13.8714	50.4262	2.98748	2.77812	0	0	0.170168	4.13773	0	0	1.04052	0	0	0.215804	0	0	0	0	0	0	0	0	0
XLOC_019395	Cluster I	0.318423	0.137068	0.30679	0	0	0	0	0	0	0	0	0.965177	0	0.950188	9.2422	2.4397	10.3183	4.89556	4.08119	0	1.70921	5.45981	0	1.06265	0.305348	0	0	0	0.345759	0	0	0	0	0	0	0	0	0	0	0	0
XLOC_067433	Cluster I	0	0	0	0	0.440276	0.825044	0.112772	0	0.0473812	0	0	0	0.12591	2.24155	8.59786	4.11098	5.86897	0	0.0503807	3.02812	0.872755	3.93333	0	0	0	0	0	0	0	0	0	0	0.145006	0	0	0	0	0	0	0	0
XLOC_052142	Cluster I	1.95651	0.866258	0.484723	1.26909	0.495392	0.515737	0.317222	1.62196	2.16212	0	1.53455	0.677762	0.0524712	11.8101	15.8194	1.42766	22.3103	0.0337033	0.0157465	4.41673	17.2125	6.00098	0.377661	3.35793	3.6094	3.45234	0.426257	0	5.24442	0.309682	0.0663696	0.634489	0.045322	0.0749021	0.785158	2.55244	2.34535	1.81939	1.8014	0.476524	1.3969
XLOC_052242	Cluster I	0.666756	0.114804	0	1.29747	0.262615	0	0.0840821	0.841133	0.918508	1.95467	0.203372	2.08838	0	13.8478	10.402	1.56662	25.2707	0.562799	0.0375637	3.0917	7.09288	17.3972	0	0	0.682004	0	0	0	0	0	0	0	0	0	0	0	0	0	0	0	0
XLOC_098499	Cluster I	0	0.161167	0.300609	0.809535	1.59757	1.2154	1.37711	0.393607	0.297564	0.365875	5.80522	0.189146	1.58149	2.90486	10.5276	5.03608	16.2023	0.940575	5.18547	1.46579	5.81605	0.976922	0	0	0.239357	0.498117	0.297395	0	0	0.345699	0.0740885	0.632393	0	0.0836132	0.301287	0.823128	0.63684	0.031246	0.754091	0.177315	0.0487298
XLOC_131170	Cluster I	0.262212	0.0564357	0.0631583	0.170084	0.0645485	0.134399	0.124	0.0826972	0.243128	1.4093	0	0	0	1.17368	5.70803	1.47328	10.8093	0.592847	0.553969	1.93978	5.88587	1.17287	0	0.291687	0.796245	0.688519	0	0	0	0	0	0.0265733	0	0	0	0	0.0371668	0	0	0	0
XLOC_058805	Cluster I	0.853381	1.02856	4.76879	2.65702	3.19315	1.8371	1.82948	3.28352	4.06938	1.83464	2.7331	1.98314	2.08268	8.96378	7.74042	1.61282	10.9914	2.21243	4.90393	3.17606	1.04108	2.79924	0	0.474654	0	0	0	0	0.444789	0	0	0.0345935	0	0	0	0.173182	0	0.128193	0.147324	0	0.199924
XLOC_040810	Cluster I	0	0	0	0	0	0	0	0.351231	0	0	1.27382	1.47685	0	2.32626	6.81837	0	8.73646	0	0.784271	0	0	1.40102	0	0	1.51291	0	0	0	0	0	0	0	0	0	0	0	0	0	0	0	0.108709
XLOC_030069	Cluster I	0	0	0	0	0	0	0	0	0	0	0	0	0	4.41826	4.88353	0	7.31556	0.0507214	0.0236976	1.15487	0.574725	0	0	0	2.68907	0	0	0	0	0	0	0	0	0	0	0	0	0	0	0	0
XLOC_107096	Cluster I	0	0	0	0	0	0	0	0	0	0	0	0	0	28.095	15.9713	3.71696	47.5737	0	0.0253066	5.04274	6.57586	0.971126	0	0	12.0035	1.01908	0	0	0	0	0	0	0	0	0	0	0	0	0	0	0
XLOC_107179	Cluster I	0	0	0	0	0	0	0	0	0.0339967	0	0	0	0	2.14445	0.931182	2.35975	5.50071	2.32115	1.6267	0.137018	0.876699	0.813181	0.216746	0.713769	0.369178	0	0	0	0.836073	0.0507806	0	0	0.0520221	0	0	0	0	0	0.0369235	0	0
XLOC_179478	Cluster I	0	0	0.421625	0	0	0	0.0394183	0	0	0	0	0	0	7.46203	2.60838	10.0587	14.2319	6.18149	3.3107	2.5174	1.61684	1.46807	1.26707	0.0695433	0.039966	0.0525296	0.417116	0.191682	0	0	0	0.278764	0	0	0	0.856355	0	2.69209	0	0.04441	0
XLOC_030186	Cluster I	0.336922	0.145031	0	0.109272	0.663517	0	0.31866	0.318778	0.89257	0	0	0	0.158127	2.01078	2.44479	2.75353	10.2268	0.101568	0.474537	0	1.15087	0.565141	0.569059	0	0	1.20318	0.160571	0	0	0	0	0.409734	0	0	0	0	0	0	0	0	0
XLOC_166052	Cluster I	0	0	0	0	0	0	0	0	0	0	0	0	0	0.757118	1.31505	2.86967	7.47093	0.0546334	0.0255253	1.65859	0	2.29681	0	0	0.289647	0.03807	0	0	0	0	0	0	0	0	0	0	0	0	0	0	0
XLOC_179806	Cluster I	0.175852	0.22709	0.169427	0	0	0	0.11088	0.221842	0	1.2029	0.134094	0	0.20633	2.3089	1.75453	3.59291	12.6951	0.26506	0.965944	0.268227	0	0	0.99004	0	0.955575	0	0	0	0.649224	0	0	0	0	0	0	0	0.0498515	0	0	0	0
XLOC_226459	Cluster I	0	0	0	0	0	0	0	0	0	0	0	0	0	13.9196	9.78812	10.0463	55.9019	0.104941	0.0490295	2.97345	0.934282	7.00689	0	0	0.111272	0	0	0	1.05839	0	0	0	0	0	0	0.0883049	0.0986844	0	0.10016	0	0.135921
XLOC_019705	Cluster I	1.32902	0.104016	0.232812	0.23511	0.356905	1.73396	0.0761808	0.838299	1.47234	4.13231	1.8426	1.03762	1.41761	3.46111	5.47936	5.92448	7.18597	1.89396	0.0340337	1.43744	2.94787	3.19751	0	0	0	0.2538	0	0	0	0.191238	0	0.0489768	0	0	0	0	0	0.24199	0.139052	0.0858279	0
XLOC_106325	Cluster I	12.7492	19.555	10.7304	9.55304	23.8812	19.4539	9.19379	19.4112	14.3641	18.1151	24.3604	40.2731	22.0086	43.4667	63.9339	29.7538	54.5194	4.02008	13.1888	27.4486	33.252	25.755	3.54764	4.40142	4.54367	4.0942	0.279359	0.11233	3.53254	0.405917	0.0869942	2.01974	0.0594059	0.0981781	0.0321609	0.185868	2.28486	0.146755	1.1806	0.208202	0.171655
XLOC_154922	Cluster I	1.20393	2.07296	1.73992	0.546651	0.59274	3.57908	3.34011	3.87292	4.08248	5.17655	1.46887	1.09478	1.35609	7.90368	5.8968	2.45981	7.7038	2.10503	0.067827	2.05672	2.29121	2.24381	0	0	0	0	0	0	0	0	0	0	0	0	0	0	0	0	0	0	0
XLOC_205858	Cluster I	9.42396	15.852	6.98437	4.5141	11.421	8.9175	13.8954	19.8448	23.8904	27.3441	31.6191	12.598	21.9105	34.7842	23.1448	35.695	48.5276	9.00358	3.51228	18.8858	15.6355	10.0519	0.326503	4.67716	1.94643	6.57849	0	0	1.70025	0	0	0	0	0	0	0	0	0	0	0	0
XLOC_216280	Cluster I	0.639835	3.67229	3.49328	1.38343	3.99019	1.53044	1.8827	11.0313	10.6223	3.75151	4.55374	5.38727	7.00683	16.5473	5.0297	13.8354	24.8453	5.52934	3.84501	8.52324	6.45265	6.20093	0	0	2.18156	0	0.813158	0	0	0	0	0	0	0	0	0	0	0	0	0	0
XLOC_139388	Cluster I	0.214847	0	0.137999	0	1.97451	0.146829	0.270936	1.21966	0.303558	0.909785	2.1844	0.0361794	0.0672227	1.02578	2.46839	1.42664	2.76131	0.215892	0	0.0873888	0	0.106779	0	0	0	0.481406	0	0	0	0	0	0	0	0	0	0	0	0	0.28848	0	0
XLOC_041260	Cluster I	0	0	0.240268	0.0808794	1.04361	0.0639101	0.393101	0.707844	0.561551	0.426464	0.0950804	0	0.5852	2.45571	3.73218	0.382137	1.81566	1.39078	0.0702471	0.98898	0.0304226	0.0464775	0.140399	0	0	0	0	0	0	0	0	0	0	0	0	0	0	0	0	0	0
XLOC_138766	Cluster I	0	0.456536	0.102184	0	1.77536	0.869774	0.401239	1.87314	0.168581	1.55461	0.323495	0	0.248881	2.65846	11.159	0.866772	5.78596	2.11017	0.209129	0.0970627	0.465786	0	0	0	0.0678023	0	0	0	0.737045	0	0	0	0	0	0	0	0	0	0	0	0
XLOC_106511	Cluster I	0.16573	0.0475597	0.266125	0.143334	0.489569	0.169892	0.870814	0.522682	0.17562	0	0.589753	0.139541	0.725961	3.95636	5.71222	7.28012	7.88564	1.79858	1.72732	1.55043	0.0808722	0	0	0.184359	0.317849	0.255302	0	0	0	0	0	0	0	0	0	0	0	0	0	0	0
XLOC_092800	Cluster I	0	0	0	0	0	0	0	0	0	0	0	0	0	8.32083	4.55255	13.1214	9.0644	1.11379	1.43349	2.30737	1.956	1.16931	0.0784942	0.232641	0	2.56266	1.16281	0	0.317922	0.386192	0.0413834	0	0	0	0	0	0	0	0	0	0
XLOC_192890	Cluster I	0	0	0	0	0	0	0	0	0	0	0	0	0	11.8194	15.1268	35.2722	14.4297	0	0	3.41823	3.17896	3.39961	0	0	0	0	0	0	0	0	0	0	0	0	0	0	0	0	0	0	0
XLOC_019544	Cluster I	0	0	0	0	0	0	0	0	0	0	0	0	0	13.729	18.4391	18.8548	7.13175	0.24191	5.31207	3.06	5.93901	3.14072	3.46368	0.148778	2.73605	1.17998	0	0	0.348542	0	0	0	0.108435	0	0	0	0.151658	0	0	0	0
XLOC_192902	Cluster I	0	0	0	0	0	0	0	0	0	0.0520839	0	0	0	40.7794	67.5843	95.2307	68.9537	22.7836	27.5201	17.739	33.0309	40.7075	3.48082	3.08308	1.6696	9.00172	0	0	0.833392	0	0	0	0	0.0714162	0	0	0	0	0	0	0
XLOC_067771	Cluster I	1.93038	1.88348	1.3639	0.667809	2.40768	7.78351	2.51548	4.46459	2.52288	1.63486	5.69172	2.34049	4.65071	5.83715	9.3382	9.46574	7.75976	0.620726	8.01152	7.69475	3.32833	1.00736	0.579627	0.572633	0.822719	1.73015	0	0.197293	0.167688	0.712942	0	0.313008	0	0	0	0.522325	0	0	0	0	0
XLOC_206274	Cluster I	1.53994	1.16004	0.556382	0.249721	0.947714	1.0853	0.546178	1.33559	1.17288	2.82158	2.49532	0.632091	1.53582	3.33156	5.4125	5.89938	1.18436	0	0	3.9931	0.657524	0.287005	0.433492	0	0.184589	0	0	0	0	0	0	0	0.0780331	0	0.0422452	0.146489	0.163707	0.144579	0.0553852	0	0
XLOC_139747	Cluster I	0	0	0	0	0	0.790797	0.486407	0	0	0	0	0	0	6.13857	0	2.62689	6.75042	0.155035	0	13.4139	0.627395	0	0.57908	0	0.164389	0.216065	4.65686	0	0	0	0	0	0	0	0	0	0	0	0	0	0
XLOC_216359	Cluster I	0	0	1.36261	0	0	0	0.162136	0.324391	0	0	0	0	0	1.68811	1.39941	1.83882	4.58818	0	4.70822	8.43271	1.50575	0.670942	0.14477	0.715115	1.89047	0.0540162	0	0	0.781807	0	0.15265	0	0	0	0.1693	1.95687	0	0.128757	0.147972	0.822004	0
XLOC_226078	Cluster I	0	0	0	0	0	0	0	0	0	0.100816	0	0	0	0	0	0.68506	12.3991	0	0	9.00114	0	1.80742	0	0	0	0	0	0	0	0	0	0	0	0	0	0	0	0	0	0	0
XLOC_106368	Cluster I	0	0	0	0	0	0	0.3168	0	0	0	0	0	0	0.599713	0.227861	0.256636	4.43093	1.66609	0.813799	1.11123	0	0	0	0	0.401502	0	0	0	0.436453	0	0	0	0	0	0	0	0	0	0	0	0
XLOC_131092	Cluster I	0	0	0	0	0	0	0	0	0	0	0	0	0	3.07242	0	1.13711	2.33995	0	0	1.71904	0	0	0	0	2.80191	0	0	0	0	0	0	0	0	0	0	0.176475	0	0.139339	0	0	0.0543267
XLOC_206179	Cluster I	0.272298	0.117213	0.5247	0.176626	0	0.697839	0.343384	0.257634	0.144273	0	0	2.61366	0.638985	0	0.246982	0	3.90922	2.70886	0.153407	0	3.12256	0	0	0.151453	0	0	0	0	0	0	0	0.110381	0	0	0	0	0	0	0	0	0
XLOC_107072	Cluster I	1.72059	1.41956	0.552577	0.74404	1.20007	0.587932	1.3109	1.26617	2.16513	0.840685	0.87468	1.05031	1.41316	1.96815	0.520208	3.22247	4.44039	0	0	0.743586	3.00859	1.04219	0	0	0	0.0903586	0	0	0	0	0	0	0	0	0	0	0	0	0	0	0
XLOC_139095	Cluster I	0	0	0.270874	0.0455911	0	0.57641	0.531812	0.177336	0.0744805	0	0	0.142031	0	1.17453	0.255007	0.574421	3.66145	1.22893	0.138592	0.192974	0.17149	0.130995	0	0	0	0	0	0	0	0	0	0	0	0	0	0	0.0398504	0	0	0	0
XLOC_180396	Cluster I	2.20645	0	2.1967	1.71745	0	1.20632	0.278247	0.371133	2.45502	0.718718	0.897337	0.185778	0.621329	1.14125	0	2.74243	2.53414	1.37465	1.71958	0	0	0	0	0	0	0	0	0	0	0	0	0	0	0	0	0	0	0	0	0	0
XLOC_000130	Cluster I	0	0	1.27482	0	0.651438	0	0.417145	0.2782	0	0	0	0.111407	0.206998	0	0	0.788493	5.33691	3.32397	0.807558	0	0	0	0	0	0	0	0	0	0	0	0	0	0	0	0	0	0	0	0	0	0
XLOC_192709	Cluster I	0	0	0.084878	0.342862	0.173492	1.26432	0.166642	0.111136	0.933534	0	0	0.044505	0.744229	0	0.159812	2.11493	3.28835	4.56787	0.29779	0	0	0	0.396784	0.587994	0	0.185059	0	0	0.344373	0	0	0	0	0	0	0.446947	0	0	0	0	0
XLOC_166116	Cluster II	0.976953	0.105134	0	1.98031	1.20248	0	0	1.38651	0.19411	0	0	0	0.630454	0	0	0.873277	0.651187	0	0	0	0.0595913	4.77956	0	0.271693	0	0	2.21159	0	0	0	0	0.396028	0	0	0	0.123912	0.138476	0.183444	0.632463	0	0.0953638
XLOC_166624	Cluster II	0	0	0	0	0	0	0	0	0	0	0	0	0	0	0	0	0	0	0	0	0	1.28202	0	0	0	0	0	0	0	0	0	0	0	0	0	0	0	0	0	0	0
XLOC_075948	Cluster II	0	0	0	0	0	0	0	0.54754	1.5331	0	0	0	0	0	0	0	0	0	0	5.56102	0	0	0	0	0	0	0	0	0	0	0	0	0	0	0	0	0	0	0	0	0
XLOC_193178	Cluster II	0	0	0	0.507082	0	0	0.0821529	0	0	0	0	0	0	0	0	0	0	0	0	4.65038	0	0	0	0	0	0	0	0	0	0	0	0	0	0	0	0	0	0	0	0	0
XLOC_041015	Cluster II	0	0.124159	0.138948	0	0	0.147839	2.63706	0	0.534881	0.281859	0	0.437138	0.0676851	0	0	0.441985	0	0.608656	0.853113	0	0	0	0	0	0	0	0	0	0	0.228271	0	0	0	0	0	0	1.63534	0	0	0	0
XLOC_106172	Cluster II	0.309973	0.0889536	0	0	0.305223	0	0.456045	0.0651734	0.437961	0	0	1.04396	0	0	0	0	0.042382	0	0.69853	0	0	0	0	0	0	0	0	0	0	0	0	0	0	0	0	0	0	0	0	0	0
XLOC_052354	Cluster II	0	0.473868	0.106063	0.285626	0.325193	0	0.138824	1.31931	0.116654	0.645453	0	0.0556133	0.206664	0	2.3964	0	0.09031	0	0	0	0	0	0	0	0	0	0	0	0	0	0	0	0	0	0	0	0	0	0	0	0
XLOC_226356	Cluster II	0.391498	0.861342	0.670571	0.564323	1.24216	1.60532	1.48111	1.12496	1.35982	1.06271	0.862431	0.329633	0.510392	0.4673	1.34149	0.688794	0.107058	1.41625	0.698447	1.92416	0.127361	0.389147	0.342864	0.435506	0	0	0	0	0.0944685	0	0	0	0	0	0	0	0	0.0871258	0	0	0
XLOC_139075	Cluster II	0	0.120215	0.403605	0.090575	0.412488	0.143143	1.93699	0	0	0	0	0.634881	0.393211	0	0	0.570595	0.973701	0	0	1.6613	0.136278	1.66557	0	0	0	0	0	0	0	0	0	0	0	0	0	0	0	0	0	0	0
XLOC_179418	Cluster II	0	0	0	0	0	0	0	0	0	0	0	0	0	2.80988	0.762582	0	0	0.861731	0.023683	0	0	0	0	0	2.47242	1.51885	0	0	0	0	0	0	0	0	0	0	0	0	0	0	0
XLOC_206175	Cluster II	0	1.95374	0.47275	0.0397845	0.181183	0.251499	0.541425	0.3095	0.487459	0.599363	0	0.681676	1.61201	3.22123	0	2.34966	0	3.66098	1.26124	0.299371	1.52642	0.594419	0	2.5927	0	0.103073	0.116923	0	0	0	0	0	0	0	0	0	0	0	0	0	0
XLOC_083473	Cluster II	0	0.318398	0.712652	0.0599737	1.00146	0.758249	0	1.10808	1.56763	1.98774	1.12806	0.887474	0.607512	0.110361	0.167727	0.094454	0	1.67236	0	0	1.7596	1.96445	0.104109	0	0.768411	0.660361	0	0	0	0	0	0	0	0	0	0	0	0	0	0.131362	0
XLOC_166021	Cluster II	0	0	0	0	0	0	0	0	0	0	0	0	0	0	0	0.383061	0.16779	0	0	0	1.99612	0	0	0	0	0	0	0	0	0	0	0	0	0	0.0299246	0	0	0	0	0	0
XLOC_154772	Cluster II	0	0	0	0.127563	0.387291	2.01598	0	0.620229	1.66716	0	0	1.09285	0	0	2.85401	0	0	0	0	0	0	0	0	0	0.628614	0.0826223	1.12469	0	0.512502	0	0	0	0	0	0	0.498865	0	0	0	0	0
XLOC_216690	Cluster II	0	0	0	0	0	0	1.39998	0.266761	2.46485	1.96307	0.161246	1.60239	0.793947	0	3.45238	0.270026	0	0	0	0	0	0	0	0	0	0	0	0	0	0	0	0.0428595	0	0	0	0	0	0	0	0	0
XLOC_166361	Cluster II	0	0.651109	1.16587	0.0981146	0	0	4.95945	1.24032	2.08372	2.95624	0.230683	3.36223	1.91674	0	4.3903	1.08166	3.28835	0.820774	0.0426083	0.692151	0	3.04461	0	0	0.193398	0	0	0	0	0	0	0	0.122636	0	0	0	0	0.0757395	0	0	0
XLOC_067643	Cluster II	0.221332	0.61928	0.159934	0.179458	2.07043	0.397057	1.84912	0.418825	1.08475	0.378502	0.590711	0.279534	1.97367	0.0660464	3.21207	0	0	0	0.0155867	0	0	0	0	0	0	0	0	0	0	0	0	0	0	0	0	0	0	0	0	0	0
XLOC_166321	Cluster II	0.849127	1.09654	0.736296	0.660944	1.67223	0.435226	2.73055	1.66036	3.64419	1.49359	1.94248	2.6596	2.0723	1.62165	4.77514	2.8192	0.0696597	0	0	0	0	0.126604	0	0	0	0.178371	0	0	0	0	0	0	0	0	0	0	0	0	0	0	0
XLOC_019796	Cluster II	0.141228	0.364756	2.31317	0.641252	0.834381	3.18504	1.60288	2.04888	1.8707	4.96832	4.30768	2.42578	0.729105	0.505717	0	0	0	0	0.835431	0	0.068916	0	0	0	0	0	0	0	0	0	0	0	0	0	0	0	0	0	0	0	0
XLOC_052166	Cluster II	0.827337	0.129503	0.507254	1.02452	0	2.39014	0.426814	0.901386	1.19551	2.71943	1.83528	0.0379963	0.882483	0	0	0	1.85106	0	0	0	0	0	0	0	0	0	0	0	0	0	0	0	0	0	0	0	0	0	0	0	0
XLOC_131052	Cluster II	0	0	0	0.212333	0.322329	1.11855	0.825607	0.0688261	0.231253	3.30547	0.16641	0	0	0	0	0	0	0	0	0	0	0	0	0	0	0.320897	0	0	0	0	0	0	0	0	0	0	0	0	0	0	0
XLOC_193718	Cluster II	0.261082	0.280962	0.754633	0.254026	0.771243	1.07056	1.1935	0.699896	0.760822	3.63562	0.099543	2.44006	1.62357	0.467449	0.236809	0.700127	0.348048	0.314822	1.06639	0	0	0.413601	0	0	0.375543	0	0	0	0	0	0	0	0	0	0	0	0	0	0	0	0
XLOC_193202	Cluster II	0.720932	0.69514	0.472324	0.355401	0.965441	0.945967	0.400022	2.38283	1.45151	2.50802	2.90263	1.13632	1.29928	0.0344207	0.156938	0.162027	0	0.678074	0.0406158	0.0351885	0.506589	0.204232	0	0	0	0	0	0	0	0	0	0	0	0	0	0	0	0	0	0	0
XLOC_216011	Cluster II	0	0.512357	0.229356	0	2.34404	0.976122	0.0750497	2.40248	1.70274	3.37308	4.17507	0.541174	0.446899	0	0.21592	0	0.390581	2.72699	0.43587	0	0.174246	0	0	0	0	0	0	0	0	0	0	0	0	0	0	0	0	0	0	0	0
XLOC_193079	Cluster II	0.404807	0	0.390018	0.175052	0.664338	1.24492	0.425406	0.680901	0.35747	6.32928	0.411576	1.29519	0.886607	0	0	0	0	0	0	0	0.131691	0	0	0	0	0	0	0	0	0	0	0	0	0	0	0	0	0	0	0	0
XLOC_000682	Cluster II	1.09278	0.537594	0.601632	0.303784	1.84462	0.480094	1.37806	2.36326	1.48884	2.13574	1.42849	0.0788652	1.02574	0.186337	0	0	0	0	0	0	0	0	0	0	0	0	0	0	0	0	0	0	0	0	0	0	0	0	0	0	0
XLOC_106475	Cluster II	0	0.528173	1.09774	0.454797	0	0.089844	0.884187	1.93488	0.975168	3.42581	0.133663	0.0442761	0.987201	0	0	0	3.23548	0	0	0	0	0	0	0	0	0	0	0	0	0	0	0	0	0	0	0	0	0	0	0	0
XLOC_041384	Cluster II	0.218289	0.501142	0.140209	0.235988	0.143296	0.820492	1.00934	0.780237	0.231315	1.42209	0	0.257312	0.751293	0.694809	0	0.0743328	0.119385	0	0	0	0	0.298344	0	0	0.232584	0	0	0	0	0	0	0.0294959	0	0	0	0	0	0	0	0	0
XLOC_019569	Cluster II	0.937433	0.288232	0.77416	0.332989	0.813177	2.3338	1.75917	6.58877	1.98675	4.1223	2.04238	1.28543	1.36179	0.799241	1.29566	0.399024	0.329589	0.592109	0.41496	0.197458	0	0.0166393	0.0753961	0	0	0.00937721	0.319117	0	0	0	0	0	0	0	0	0.0339712	0	0	0	0	0
XLOC_000449	Cluster II	0.173685	0.348899	0.66936	0.0751072	1.25417	1.54307	1.82523	1.49724	1.80982	3.4511	1.5893	0.26323	1.68465	0	1.2603	0.975878	2.25602	0	0.179393	2.43729	0.169509	0	0	0	0	0	0	0	0	0	0	0	0	0	0	0	0	0	0	0	0
XLOC_041176	Cluster II	0	0	0.735796	0.630472	1.23053	0.782874	1.57593	1.26997	1.17712	4.20635	1.48234	2.27978	2.18313	2.07173	0	0	0	0	0	0.296512	0	0	0	0	0	0	0	0	0	0	0	0	0	0	0	0	0	0	0	0	0
XLOC_154783	Cluster II	0	0.318658	0	0.384144	0	0.303547	0.420091	0.653717	0.117668	0	1.01608	0	1.32024	0	0.134291	1.66375	0	0	0.0208528	0.0451659	0	0.60706	0	0	0	0.590922	0	0	0.128613	0	0	0.0600172	0	0	0	0	0	0	0.127798	0	0
XLOC_166565	Cluster II	0	0	0	0.151632	0	0.479271	0.147396	0.884704	0.123857	0	0	0	0.109712	0	0	0	0	0	0	0	0	0	0	0	0	0	0	0	0	0	0	0	0	0	0	0	0	0	0	0	0
XLOC_193280	Cluster II	1.76563	0.190008	0.425283	0.42948	0	1.13123	2.157	1.94898	1.11091	2.0489	0.336592	0.445987	0.310748	0.131718	2.60241	0.450932	0	0	0.0932552	0	0	0.987205	0	0	0	0	0	0	0	0	0	0	0	0	0	0	0	0	0	0	0
XLOC_179877	Cluster II	0	0	0	0	0	0	0	0.500517	0.105108	0.969276	0	0	0.46552	0	0	0	0	0	0	0	0	0	0	0	0	0	0	0	0	0	0	0	0	0	0	0	0	0	0	0	0
XLOC_165978	Cluster II	0.171535	0.0738388	0.0826345	0.0741777	0.0844533	0.0586144	0.0360528	0.0360662	0.0302953	0.11175	0.130803	0	0.0134177	0	0.103725	0.102221	0.152449	0	0	0	0	0	0	0	0	0	0	0	0	0	0	0	0	0	0	0	0	0	0	0	0
XLOC_193035	Cluster II	0	0	0.173342	0	0.265735	0.276648	0.453766	0.453934	0	0	0	0.908902	0.591072	1.71799	0	0	0	0	0	0	0	0	0	0	0	0	0	0	0	0	0	0	0	0	0	0	0	0	0	0	0
XLOC_067190	Cluster II	1.34669	0.405785	0.454122	0.393088	1.85647	2.96809	1.61335	1.61394	1.3557	1.57919	0.205381	1.90492	0.884855	2.81301	0	0.756659	0	0	0	0	0	0.150593	0	0	0	0	0	0	0	0	0	0	0	0	0	0	0	0	0	0	0
XLOC_092881	Cluster II	0.993572	0	0.319092	0.32224	1.63057	4.15897	0.783098	2.03681	0.61417	1.78003	1.76783	0.96205	2.13726	4.74378	0	0.253752	2.41132	1.14816	0.0233232	0.884041	0.202017	0.370352	0	0.644734	0	0	0.0789198	0	0.143849	0	0	0.0671274	0	0.110942	0	0	0	0	0	0	0
XLOC_106438	Cluster II	0	0.125379	0.0280629	0.0755727	1.06118	0.17915	0.165289	0.753262	0.524707	0.256167	0.133263	0.206003	0.369093	1.21683	0	0.223165	0	1.21172	0.0492286	0	0.170559	0.097713	0	0	0	0	0	0	0	0	0	0.0118072	0	0	0	0	0	0	0	0	0
XLOC_193707	Cluster II	0.660242	0.426309	0.371071	0.249822	2.49214	0.451215	3.4345	1.31878	1.77826	0.806491	0.167821	0.444727	0.929611	1.97019	0.0998098	0.871212	0.993009	0	0.216981	0	0.0268486	0.287121	0	0	0	0	0	0	0.430154	0.130631	0	0	0.26765	0	0	0.0279139	0.18717	0.19285	0.0949844	0	0
XLOC_166353	Cluster II	0.422982	0.728304	0.733554	0.603609	1.9992	2.34147	1.81359	1.38737	0.851626	0.744014	2.70935	1.83769	2.42192	0	2.60887	0.0432108	0.798103	0	0	0.0258071	0.0825623	0	0	0	0.378573	1.70599	0.403172	0	0	0	0	0	0	0	0	0	0	0	0	0	0
XLOC_167060	Cluster II	1.27881	0.786393	0.352027	0.1185	1.07933	2.80913	4.49242	1.26756	1.9359	0.53557	0	1.19979	1.37185	0	0	1.21309	0	0	0	0	0	0	0	0	0	0	0	0	0	0	0	0	0	0	0	0	0	0	0.105128	0	0
XLOC_106664	Cluster II	0.446836	0	0.861024	0.193227	0.58665	1.22149	3.94442	1.50319	1.34159	0	3.63446	0.677206	1.6078	1.42227	1.08078	2.13022	1.09971	0	0	0.499811	0.726819	0.832786	0	0	0	0	0	0	0	0	0	0	0	0	0	0.151132	0	0	0	0	0.348938
XLOC_216376	Cluster II	1.4322	0.454264	0.0726251	0.0488945	0	0	0.522816	0	0.359447	0	2.29918	1.29473	0	0	0	0.808554	0.587465	0	0	0	0	0	0	0	0	0	0	0	0	0	0	0	0	0	0	0	0	0	0	0	0
XLOC_040946	Cluster II	0.748818	0.483502	0.360731	0.24286	2.39636	0.959529	0.118038	2.12548	0.198376	1.4635	1.71301	0.378293	0.263581	0.223451	0	1.91243	0	0.790083	0.263668	2.5699	0	0.767581	0	0	0.119679	0	0	0	0	0	0	0	0	0	0	0	0	0	0	0	0
XLOC_067398	Cluster II	1.26777	0	0.26174	0.176215	1.42667	1.02112	0	0.45695	0.767669	0	0.690517	0.320229	0.297499	0.540439	0	0.277525	0	1.09194	0.0510167	0	0	0	0	0	0	0	0	0	0	0	0	0	0	0	0	0	0	0	0	0	0
XLOC_030273	Cluster II	1.70607	1.55518	1.25698	1.10664	3.85394	4.21797	3.29047	2.91188	4.09432	1.76525	2.6019	2.43355	2.11952	0	0	0	1.35844	0.42355	0	2.75535	0	0.0374079	0	0	0	0	0	0	0	0	0	0	0	0	0	0	0	0	0	0	0
XLOC_165979	Cluster II	3.14891	2.60251	2.91252	0.898719	3.59676	1.93679	0.794195	1.90677	0.266946	3.56948	0	0.445421	1.41876	0	0	0	0	0	0	0	0	1.3146	0	0	0	0	0	0	0	0	0	0	0	0	0	0	0	0	0	0	0
XLOC_125404	Cluster II	1.49081	2.45997	1.79544	0.725261	1.2233	2.67444	0.548335	1.17544	2.30384	1.09262	0.378935	0.753137	1.80751	0.148288	2.25368	1.39606	0	0	0	0	1.09122	0	0	0	0	0	0	0	0	0	0	0	0	0	0	0	0	0	0	0	0
XLOC_155134	Cluster II	0.352157	0.606355	0.169646	0.456854	0.520141	0.902503	0	1.44384	0.746345	3.26924	1.07414	0.177905	2.47916	1.05085	0	0.899388	0	0.212322	0	0	0	0	0	0	0	0.147951	0	0	0	0	0	0	0	0	0	0	0	0	0	0	0
XLOC_179612	Cluster II	0	0.269517	0	0	0.205507	1.6046	0.986967	0	0.829352	2.95726	0	0	1.02849	0	0	1.11935	0	0	0	0	0.305531	0	0	0	0	0	0	0	0	0	0	0	0.0846056	0	0	0	0	0	0	0	0
XLOC_030128	Cluster II	1.08163	0.517327	1.1579	0.779552	1.5384	2.95677	0.833555	5.91285	2.92911	2.70115	3.11585	4.12853	5.47121	0.14345	3.05221	1.53467	0.0492962	0.434755	4.164	2.08976	0	0.940739	0	0	0	0.0504914	0	0	0	0	0	0	0	0	0	0	0	0	0.138316	0	0
XLOC_179702	Cluster II	0.396754	0.341571	0.764519	0.257354	1.36736	0.813435	0.375249	2.62771	0.525538	1.93855	0.907623	0.400869	1.48966	0	0.719735	0.202657	0	0	0	0	0	0	0	0	0	0	0	0	0	0	0	0	0	0	0	0	0	0	0	0	0
XLOC_040848	Cluster II	0.562773	0.56525	0.542214	0.121681	0	0	0.887116	0.118326	0.198786	1.09989	5.86488	0.852916	2.37713	0	1.0209	0	0.0769469	0	0.63411	0	0	0.594356	0	0	0	0	0	0	0	0.148462	0	0.0380219	0	0	0	0	0	0	0	0	0
XLOC_206024	Cluster II	0	0.17029	0.571725	0.128304	0	0	0	0.374298	0	0	2.4133	0.0999264	0	0	0	0	0	0	0	0	0	0	0	0	0	0	0	0	0	0.156543	0	0	0	0	0	0	0	0	0	0	0
XLOC_154724	Cluster II	0.757138	0	0.547109	0.736677	0.559151	0.194038	1.31285	0.835759	0.702031	0	1.73205	0	0.444183	0	0	0	0	0	1.86618	0	0	0	0	0	0	0.715715	0	0	0	0	0	0.0767304	0	0	0	0	0	0	0	0	0
XLOC_166376	Cluster II	0.1405	0.483834	0.135367	0.273406	0	0.144028	0.797307	1.32934	0.446653	0.137297	2.99984	0.851744	0.791287	0	0.50975	0.502359	0	0	0.633238	0	0	0	0	0	0	0	0	0	0	0	0	0	0	0	0	0	0	0	0	0	0
XLOC_179747	Cluster II	0.724278	0.311771	2.09346	2.27071	0.594315	0.742467	1.67449	3.50251	0.319791	2.83108	5.70701	1.28063	1.01977	0.720426	0.21898	0	0.54466	0	4.11444	0	0	0	0	0	1.69776	0.10143	1.84095	0.185061	0	0	0	0	0.195739	0	0	0	0	0.664884	0	0	0
XLOC_154465	Cluster II	0	0	0	0	1.45865	0.75928	0.934043	1.09012	0	3.13645	0.753064	1.62145	1.15874	0.294696	0	0.630549	2.93688	0	0	0	2.04813	0.82826	0	0	0	0.311181	1.64731	0	0	0	0	0	0	0	0	0	0	0	0	0	0
XLOC_020105	Cluster II	0.625734	0.215482	0.24115	0.568236	0.246458	3.59211	0.631272	0.236815	0.464153	3.91342	2.09945	0.75867	1.46837	0	0.681071	0.0639234	3.49066	0	0	0	0	1.53939	0	0	0	0	0	0	0	0	0	0	0	0	0	0	0	0	0	0	0
XLOC_179853	Cluster II	0.317927	0.0912362	0.408417	0.206224	1.35657	2.71593	0.400927	2.3396	0.84225	2.69257	0.161622	3.58702	0.3979	0	1.34573	0	5.30329	0.127789	0	0.193975	0	2.09362	0	0	0	0	0	0	0	0	0	0.0429595	0	0	0	0	0	0	0	0	0
XLOC_179602	Cluster II	0	0	0.194528	0.0654824	0.695832	1.44882	1.08211	2.80178	0.374416	1.28246	0	0.152998	0.663314	0	0.73253	4.22832	3.14707	0	0	0.400354	1.37934	0.301037	0	0	0	0	0	0	0	0	0	0	0	0	0	0	0	0	0	0	0
XLOC_192858	Cluster II	0.132059	0	0.254469	0.0856601	0	1.083	0.0832674	0.166596	0.279879	0.129049	0	0	0.867707	1.41865	0.239563	3.64252	5.20018	0	0	0	0	0.295348	0	0.440711	0.0844244	0	0	0	0	0	0	0	0	0	0	0	0	0	0	0	0
XLOC_000647	Cluster II	0.363104	0.625203	0	0.785091	0	0	0.686845	1.14517	0	0.354827	0.184588	0.061145	0	0	2.85433	2.1638	5.26252	0.0729739	0	0	0	0	0	0	0.23213	0	0	0	0	0	0	0	0	0	0	0	0.20587	0	0	0	0
XLOC_067490	Cluster II	0	0.149655	0.167482	0	0.171169	1.06919	1.86332	0	0	0.509612	0	0.351272	0.326339	0	2.2074	2.93012	3.06605	0	0	0	0	0	0	0	0	0	0	0	0	0	0	0	0	0	0	0	0	0	0	0	0
XLOC_106054	Cluster II	1.56486	1.40845	0.685314	1.10732	1.4008	1.60416	2.64613	0.71786	1.92205	1.25116	9.98007	2.76691	3.33833	3.56588	0.903237	1.38063	0.729409	1.75831	0.200366	0	0.520646	0.106054	0	0	0	0.23907	0	0	0	0.33776	0	0	0	0	0	0	0	0	0	0	0
XLOC_000606	Cluster II	0.538463	0.509928	0.207517	0.488983	0.106042	0.993573	3.42913	2.17372	0.513536	0	5.50204	2.17619	3.51275	0	0	0.797616	0.154608	2.33747	0.121344	0	0.0262757	0	0	0.059899	0.378659	0.0678671	0.153973	0	0.631465	0.0426148	0	0.0436554	0.0436566	0	0	0	0	0	0	0	0
XLOC_166243	Cluster II	0.808813	1.16053	0.259755	0	1.4601	0	0.764973	0.680227	0.642809	0	6.37311	0.476701	0	3.21805	0.244539	0	0	0	0	0	0	0	0	0	0	0	0	0	0	0	0	0	0	0	0	0	0	0	0	0	0
XLOC_125328	Cluster II	2.10814	0.960844	0.716867	0.563065	0	0.889856	1.95478	4.06744	2.10253	1.57536	0.189123	1.56618	4.71424	9.02912	3.37437	1.9636	0	0	2.34043	1.92933	2.42052	0	0.279265	0	0	0	0	0	1.77743	0.196284	0	0.301615	0	0	0	0	0	0.124188	0	0	0
XLOC_052506	Cluster II	0.212945	0.366656	0	0	0.209682	0	0.268537	0	0	0	0	0.430308	0.899471	2.54175	2.31777	0.870158	0	0	0	0	0	0.3175	0	0	0	0	0	0	0	0	0	0	0	0	0	0	0	0	0	0	0
XLOC_106146	Cluster II	0	0	0	0.0619056	1.5036	1.27185	0	0	0	0.186525	0	0.482138	1.92604	2.27832	2.07755	0.194993	0	0	0.0268838	0	0	0	0.537312	0	0.183038	0	0	0	0	0	0	0	0	0	0	0	0	0	0	0	0
XLOC_030127	Cluster II	0	0	0	0	0	0	0.152092	0	0	0	0	0	1.4717	0	0	0	0	0	0	0	1.41247	0	0	0	0	0	0	0	0	0	0	0	0.391132	0	0	0	0	0	0	0	0
XLOC_000685	Cluster II	0	0.125352	0.0701422	0.188891	0	0.0746301	0.918076	0.367366	0.540024	0.0711424	0.555144	0.110335	0.17084	0	0	0.111559	0	0	0.0205075	0.022209	0	0.298504	0	0	0	0	0	0	0	0	0	0	0	0	0	0	0	0	0	0	0
XLOC_106019	Cluster II	0	0.0615904	0.206781	0.556858	0.0704442	0	0.225543	0.0451253	0.265334	0	0	0	0.772249	0	0	0	0	0	0	0	0	0.24	0	0	0	0	0	0	0	0	0	0	0	0	0	0	0	0	0	0	0
XLOC_206124	Cluster II	1.55384	0.111477	0.187135	0.209979	1.91254	0.464585	0.0816455	0.694244	0.308732	2.65724	4.34452	2.6166	0.66849	0	1.17448	0	3.26648	0	0.802453	0.750526	0.18956	0	0	0	0	0	0	0	0	0	0	0	0	0	0	0	0	0	0	0	0
XLOC_131150	Cluster II	0	0.482839	0.0771935	1.0394	0.473355	0.246398	0.151555	0.555909	2.20744	0.0782942	0	2.54997	0.789659	0	0	0	0.690147	0	0	0	0	0	0	0	0	0	0	0	0	0	0	0	0	0	0	0	0	0	0	0	0
XLOC_067413	Cluster II	1.10303	0	0	0	1.08612	0.125636	1.93192	1.3915	0.714297	0	0	0	0	0	0	0	0	0	0	0	0	0	0	0	0	0	0	0	0	0	0	0.0993631	0	0	0.0537943	0	0	0	0	0	0
XLOC_125401	Cluster II	0.0918362	0	0.353925	0.119139	0	0	2.54785	0.0579271	0	0	0.560231	0	0.431013	0	0	0	0	0	0	0	0	0	0	0	0	0	0	0	0	0	0	0	0	0	0	0	0	0	0	0	0
XLOC_029944	Cluster II	0	0	2.0916	0	0	0	0.608368	0	0.639017	0	0	0.121857	0	0	0	0	0	0	0	0	0	0	0	0	0	0	0	0	0	0	0	0	0	0	0	0	0	0	0	0	0
XLOC_226264	Cluster II	1.36675	0.168094	1.97524	0.759896	0.384516	1.60123	0.923337	0.184736	0.724158	0.667801	0	0.789104	1.87855	0	0	0.199463	0.320355	0	0	0	0.0952778	0	0	0	0	0.0410152	0	0	0	0	0	0	0	0	0	0	0	0	0	0	0
XLOC_166113	Cluster II	0.197705	0.737566	0.571449	0.170989	0.0648918	0.20267	2.49319	1.78745	1.99028	0.579597	0	0.0665854	1.05161	2.20252	2.6301	2.92858	5.75779	0.556267	0.445533	1.44749	0.611013	0.245648	0.222615	0.513168	0.126392	1.16286	0	0	0.0286238	0	0	0	0	0	0	0	0	0	0	0	0
XLOC_166724	Cluster II	0.343991	0.569158	0.854453	0.690308	0.344012	0.424258	3.63303	1.52562	0.808776	0.393926	0.385264	0.097751	0.66596	0.320777	0.741024	0.266305	2.57066	0.557383	0.728255	0.24267	0.0367193	0.24242	0	0	0.00687222	0.0451627	0.00512313	0	0	0	0	0.00871523	0	0	0	0	0	0	0	0	0
XLOC_179358	Cluster II	0.712787	0.0818199	0.457832	0.36988	0.842236	1.89979	0.77902	0.869229	0.352484	2.55398	0.144941	0.648163	2.45323	0.283599	0.862026	0.0242722	0.584748	0	0.200785	0.144962	0.139129	0	0	0	0	0	0	0	0	0	0	0	0	0	0	0	0	0	0	0	0
XLOC_216149	Cluster II	1.33762	1.4133	1.61094	1.40006	1.40692	2.64893	1.91684	3.20231	4.44561	5.07997	1.85452	1.91973	4.28033	0.217719	1.21326	3.30749	0.710776	1.37467	2.07236	0.0185479	0.163182	0.0453267	0	0	0.0583042	0.255442	0	0	0	0.0481187	0.036094	0	0	0	0	0.0308466	0	0	0	0	0
XLOC_106918	Cluster II	0.26916	0.0772415	0.259328	0.756561	0.265035	1.19565	0.282857	0.282962	0.237686	0.789076	0.273661	0	0.0421082	0	0	0	0.368018	0.378657	0.126366	0	0	0.167215	0	0	0.344145	0	1.45381	0	0.038969	0	0	0	0	0	0	0	0	0	0	0	0
XLOC_216271	Cluster II	1.05202	1.23505	2.39576	1.5509	3.20188	0.588242	2.65334	2.59399	2.22961	0.373834	5.3967	4.83153	1.30169	1.36987	1.04096	0	0	0	0	0	0	0.178245	0	0	0	0	0	0	0	0	0	0	0	0	0	0	0	0	0.110071	0	0.0746849
XLOC_125423	Cluster II	2.18493	3.621	6.52584	4.32262	7.53005	4.70358	4.30521	6.54634	8.21937	4.00336	5.1649	5.4086	6.53724	3.39036	1.88271	0.502215	2.30777	0.461066	4.2006	2.56617	0.906266	1.44561	0	0	0	0.0229488	0	0	0.0711751	0	0.259414	0	0	0	0	0	0	0	0	0	0
XLOC_131157	Cluster II	1.95272	1.55425	3.72726	3.48921	5.40558	2.56829	3.18266	2.74229	3.45525	1.08012	1.46093	9.82764	3.25086	6.5966	2.33928	1.33617	1.72285	4.79817	0.467032	2.25916	0.898944	0.851472	0	0	0.376863	0	0	0	0.0480081	0	0	0	0	0	0	0	0	0	0	0	0
XLOC_193160	Cluster II	0.144217	0	0.555793	0	0.85204	0	0.454666	1.72837	3.51493	0	0	1.38427	0	0	0	0	0	0	0	0	0	0	0	0	0	0	0	0	0	0.342406	0	0	0	0	0	0	0	0	0	0	0
XLOC_067479	Cluster II	0.528236	0.454767	0.127235	0.4283	2.08056	0.947628	3.08089	1.66596	2.65885	0	1.007	0.667144	1.23958	0.472884	0	0	0.216674	0	0	0.362574	0.0644418	0.246124	0	0	0	0	0	0	0.0573585	0	0	0.0535328	0	0	0	0	0	0	0	0	0.103126
XLOC_180158	Cluster II	0	0	0.667982	0.578206	0.0975263	0.406126	0.999209	0.0624737	1.10203	0	0.302101	0.500358	0.185937	0.354663	0	0	0	0	0	0	0	0	0	0	0	0	0	0	0	0	0	0	0	0	0	0	0	0	0	0	0
XLOC_092785	Cluster II	15.3761	7.97439	5.0571	2.96406	17.147	11.3944	19.7406	20.0985	17.995	14.7842	13.938	10.669	13.3605	17.9109	17.6992	16.3702	4.9139	1.71262	11.4283	10.0971	4.27891	3.31454	0	0.27477	0.473725	0.908021	0	0	0.26821	0	0	0	0	0	0	0	0	0	0	0	0
XLOC_106445	Cluster II	5.98156	2.96381	4.85091	3.18211	10.6781	7.58752	12.8613	16.259	12.1526	10.4709	16.6697	8.65236	12.0775	9.14293	10.3825	13.2983	2.89483	2.54263	4.47298	1.29964	4.76678	2.21357	0.290729	0.14361	0.357637	0.831649	0.123052	0.0659721	0.0186909	0	0	0.226775	0	0	0	0	0	0	0	0	0
XLOC_000319	Cluster II	1.25443	0.771399	0.863289	1.56925	2.29395	2.29631	2.14689	4.12581	4.36766	1.7512	1.50316	3.4402	2.01854	0.641705	0.487631	2.28838	0.294027	2.26896	0.959121	0	0.262343	0.367389	0	0	0	0	0	0	0	0	0	0	0	0	0	0	0	0	0	0	0
XLOC_179559	Cluster II	0.611486	0	1.84109	0.694121	2.63425	2.74243	0.867513	6.65339	3.72587	1.79264	2.44799	5.21293	0.322861	0.912351	1.52525	3.63094	0.783818	1.52079	0.775122	0	0.447587	0	0	0	0.488648	0	0	0	0	0	0	0	0	0	0	0	0	0	0	0	0
XLOC_067477	Cluster II	0	0.153473	0.0858772	0.462531	2.45749	1.18783	2.52906	1.012	0.141679	0	0.407807	0.315203	0.460161	0	2.4254	2.64064	0	1.18228	0.426835	0	0.304465	0	0	0	0	0	0	0	0	0	0	0	0	0	0	0	0	0	0	0	0
XLOC_193103	Cluster II	6.37462	5.23568	4.94163	4.32501	2.95809	3.07957	17.6022	6.93256	5.1245	2.29124	3.91108	9.95724	4.22977	6.82174	9.70307	7.11097	14.2159	6.53815	5.34571	1.4529	11.0125	3.2501	0.660027	0.244523	0.187368	0.307835	0	0	0.0954741	0.115976	0	0	0	0	0	0	0	0	0	0	0
XLOC_098566	Cluster II	2.87959	0.690892	2.77439	2.8477	2.09173	1.45176	0.535772	1.96523	3.05143	2.16813	0.0719937	1.57397	4.32029	0.0563464	1.62707	0.771598	2.09124	0	0	1.03686	3.80088	6.19383	0.159463	0.0525128	0	0.0793311	1.16988	0	1.76331	0.11208	0.840713	0.344449	0	0	0.0207202	0	0	0	0.05433	0.268275	0.47923
XLOC_098613	Cluster II	0.556265	0.478897	0.357296	0	0.18258	0	0.116914	0.350872	0.0982434	1.26837	1.97948	0.0936725	0	0	0	0	0	0	0	0	0.271444	1.797	0.208784	0.825058	0.355616	0.155802	0	0	1.44965	0	0	0	0	0	0	0.188143	0	0	0.320104	0	0
XLOC_154715	Cluster II	6.48976	5.23794	1.4329	1.84169	4.39333	3.74216	1.5345	3.07013	3.72506	0	3.50534	1.36606	5.71093	0	0	0	0.610041	0	0	0	0	0	0	0	0	0	0	0	0	0	0	0	0.109618	0	0	0	0	0	0	0	0
XLOC_166829	Cluster II	2.70765	0.679891	0.217394	0.0731798	1.55525	1.50347	0.711357	0.498134	1.25529	0.330741	1.2044	0.341967	1.21783	1.75061	0	0	0.323935	0	0.349578	1.17016	0.0550529	0	0	0	0	0.0473984	0	0	0	0	0	0	0	0	0.0495192	0	0	0	0	0	0
XLOC_030257	Cluster II	0.786475	1.064	0.108249	0.437269	0	1.3821	0.637582	0	0.0595292	0.109793	0	0	0	0	0	0.172166	0	0	0.158244	0	0	0	0	0	0	0	0	0	0	0	0	0.865352	0	0	0	0	0	0	0	0	0
XLOC_139346	Cluster II	0	2.35947	0	0.161611	0	0.76622	0.157097	0	0	0	0.759948	0	0	0	0	0	0	0	0	0	0	0	0	0	0.15928	0	0	0	0	0	0	0	0	0	0	0	0	0	0	0	0
XLOC_216434	Cluster II	0.960505	2.48074	0.308472	0.207677	1.47122	0.76582	1.41313	1.48097	0.961277	0.417161	1.30209	0.10783	0.400704	0.891704	0	0	0	0.12869	0.481003	0	0	0	0	0	0.818725	0	0	0	0	0	0	0	0	0	0	0	0	0	0	0	0
XLOC_058876	Cluster II	1.00315	0	0	0	0.564443	0	0.271079	0.723144	0.455577	0.420121	0	0	0	0	0	0	0	0	0	0	0.209791	1.49569	0	0	0	0	0	0	0	0	0	0	0	0	0	0	0	0	0	0	0
XLOC_166343	Cluster II	0.101554	0.262287	0	0.197618	1.29996	0.416416	0.512262	0.384339	0.591876	0	0	0.87216	0.142986	0	0	0.518723	0	0	0	0	0.0495558	2.15767	0	0	0	0	0	0	0	0	0	0	0	0	0	0	0	0.0508504	0	0	0
XLOC_041353	Cluster II	0.903637	0.282893	0.237443	0.213143	0.323559	0.92633	1.24314	0.621799	2.2198	0.240829	0	0.664008	0.732541	0	0	0	0	0.148587	0	0	0	0	0	0	0	0	0.313205	0	0	0	0	0	0	0	0	0	0	0	0	0	0
XLOC_179424	Cluster II	0	0.319265	1.42918	0.360821	0.36516	0	1.51988	1.05262	0	0	0	0	0.261071	0.885291	0.336366	0	0	0	0	0	0	0	0	0	0	0	0	0	0	0	0	0	0	0	0	0	0	0.557072	0	0	0
XLOC_030271	Cluster II	0	0	0.246353	0.221141	2.85345	0.0873718	0.752375	1.93539	1.03865	0.0832886	0	0.0861155	0.0400015	1.11907	0	0	0	0	0	1.40404	0	0.0317698	0	0	0	0	0	0	0	0	0	0	0	0	0	0	0	0	0	0	0
XLOC_106264	Cluster II	2.34205	0.960146	1.39687	0.868097	4.17304	0.571634	1.40641	2.88422	3.1909	6.21209	0.170087	0.845122	2.87883	0	0	0	0	0	0	0	0	1.49656	0	0	0.784276	1.40566	0	0	0	0	0	0	0	0	0.0979038	0	1.07495	0	0	0.237677	0
XLOC_166203	Cluster II	0	0	0	0.447224	0.452601	0.235594	0.434732	0	0.365306	0	1.75249	0	0.755037	0	0	0	0	0	0	0	0	0	0	0	0	0	0	0	0	0	0	0	0	0	0	0	0	0	0	0	0
XLOC_206355	Cluster II	0	0	0.739753	0	0.252012	0	0.806873	0	0.203405	0.875352	0	0.193942	0	0	0	0.32682	0	0	0	0.195189	0	0	0	0	0	0	0	0	0	0	0	0	0	0	0	0	0	0	0	0	0
XLOC_019714	Cluster II	0.415756	0.57269	0.0801136	0.107872	0.245631	0.511437	0.104859	0	0.13217	0	0	0.168028	0.273177	0	0	0	0	0.0501334	0	0	0	0	0	0	0	0	0	0	0	0	0	0	0	0	0	0.21093	0	0.333087	0	0	0
XLOC_052391	Cluster II	0	0	0.427012	0	0	0	0	0	0	0	0	0	0.104004	0	0.401998	0	2.09064	0	0.0624229	0	2.70341	0	0.499045	0	0	0	0	0	0	0	0	0	0	0	0	0	0	0	0	0	0
XLOC_052260	Cluster II	1.18509	1.22431	1.37015	0.768706	0.700154	0.485939	0.448341	2.99004	1.00465	0	2.16883	1.43686	2.44726	0	0	0.121065	3.40273	0	0	0	0.115659	0	0	0	0	0	0	0	0	0	0	0	0	0	0	0	0	0	0	0	0.555266
XLOC_058840	Cluster II	0.151765	0.457299	0.365552	0.689096	0.747195	0.544517	0.574155	1.05301	1.28657	0.148306	1.04154	0.996705	1.06841	0	0.550621	0.348838	0.622516	0.137253	0.961889	0.231488	0.370289	0.480846	0	0	0	0.223163	0	0	0	0	0	0	0	0	0	0	0	0	0	0	0
XLOC_000994	Cluster II	0	0	0	0	0	0	0.427522	1.28304	0	0	0	0	1.27288	0	0	0	0	0	0	0	0	0	0	0	0	0	0	0	0	0	0	0	0	0	0	0	0	0	0	0	0
XLOC_154694	Cluster II	0.47486	0	0.305009	0.821382	1.40275	2.59619	0.0998048	1.89699	0.754797	0	0	0.0799644	1.85721	0	0	0	0	0	0	0	0	0	0	0	0	0	0	0	0	0	0	0	0	0	0	0	0	0	0	0	0
XLOC_067817	Cluster II	0.417412	1.79678	0.201081	0.406131	0.411015	0.855788	0.526382	0.131644	0.11058	0	0.318294	0.527177	0.979516	0	0	0.213209	0.684863	0	0	0	0	0	0	0	0	0	0	0	0	0	0	0	0	0	0	0	0	0	0	0	0
XLOC_125353	Cluster II	0	2.08772	0.467282	0.314595	0.159189	0	0	0.101974	0.342628	0	0	1.47009	0.303499	0	0	0	0	0	0	0	0	0	0	0	0	0	0	0	0.351091	0	0	0	0	0	0	0	0	0	0	0	0
XLOC_067288	Cluster II	2.02944	1.34398	0.300816	0.506307	0	0.960189	0.885896	0.295408	1.2407	3.20361	0	2.20823	1.53861	0.745348	0.566389	0	1.34472	0	0	1.4287	0	0.29095	0	0	0	0	0	0	0	0	0	0	0	0	0	0	0	0	0	0	0
XLOC_216103	Cluster II	0.38883	0	0.187313	0.504429	1.91435	1.99297	0.612924	0.36789	0.309025	5.12956	0.296499	2.84826	0.912445	0	0	0.496524	0.079746	0	0	0	0	0	0	0	0	0	0	0	0.0844422	0	0	0	0	0.260501	0	0	0	0	0	0	0
XLOC_041192	Cluster II	0	0	0.923066	0.0776812	0.117923	1.22766	0.604091	0.604315	1.26905	0.468114	0.182641	1.93601	0.786883	0	0	0	0.392984	0	0.742163	0	0	0	0	0	0	0	0	0	0	0	0	0	0	0	0	0	0	0	0	0	0
XLOC_179808	Cluster II	0	0	0.250584	0.168705	0.2561	3.0661	0	0.246079	0	1.39787	0	1.11683	0.244131	0	0	0.332121	0	0	0	1.74552	0	0	0	0	0	0	0	0	0	0	0	0	0	0	0	0	0	0	0	0	0
XLOC_052264	Cluster II	0	0.149085	0.166844	0.449307	2.72826	0.177519	0	2.73074	0	0	0.792296	0.0874832	0.0812737	0	0.628282	0.265359	0	0	0	0	0	0.258195	0	0	0	0	0	0	0	0	0	0.35099	0	0	0	0	0	0	0	0	0
XLOC_030590	Cluster II	0	0	0.249632	0	0	0	1.0619	0.0817146	0	1.13936	0	0.0654461	0.121601	0	0	0	0	0	0	0	0	0	0	0	0	0	0	0	0	0	0	0	0	0	0	0	0	0.194604	0	0	0.101165
XLOC_106541	Cluster II	0	0	0.174262	0.0586604	0.534292	0.927057	0.342131	0	0	0	2.0688	0	0.0424435	0	0	0	0	0	0	0	0	0	0	0	0	0	0	0	1.29622	0	0	0	0	0	0	0.0917621	0	0.0452829	0.156122	0	0
XLOC_193359	Cluster II	0	0	0.329708	0	0.252724	0	0	0.215854	0	0	0.260949	0	0.120456	0	0	0	0	0	0	0	0	0	0	0	0	0	0	0	0	0.27083	0	0	0	0	0	0	0	0	0	0	0
XLOC_226215	Cluster II	0.202203	0	0.389633	0	0.199104	0	1.65744	0	0	0	0.92513	0	0.474498	0	0	0	0	0	0	0	0	0	0	0	0	0	0	0	0	0	0	0	0	0	0	0	0	0	0	0	0
XLOC_001237	Cluster II	0.182933	0.15749	0.17625	0	0.720517	0.56258	0.807414	2.07698	0.290774	0	0	0	0.257567	0	2.65481	0	2.25108	0	0	0	0	0	3.50169	0	0.233895	0	0	0	0	0	0	0	0	0	0	0	0	0	0	0	0
XLOC_138975	Cluster II	0	0.236076	0.528395	0.889348	0	0	0.172901	0.0864826	0.363224	0.53593	0	0	1.48001	0.327308	0.497443	0.0700328	0	0.330658	0.308974	2.13313	0	0	0	0	0	0	0	0	0	0	0	0.0555793	0	0	0	0	0	0	0	0	0
XLOC_093031	Cluster II	0.617605	0.177235	0	0	0.202713	0	0.129807	1.68811	0.763538	0	0	0.104002	0.19324	0	0	0	2.02666	1.1171	0.173973	0	0	0	0	0	0	0	0	0	0	0	0	0	0	0	0	0	0	0	0	0	0
XLOC_107327	Cluster II	0.468333	0	0.225612	0	0	0	0.885896	0	0.12407	0	2.49986	0.236596	0.879208	0	0	0	0	0	0	0	0	0	0	0	0	0	0	0	0	0	0	0	0	0	0	0	0	0	0	0	0
XLOC_193078	Cluster II	0.493389	0.755139	0.475364	0.533394	0.107962	1.57354	0.967858	1.90185	0.23237	0.267857	2.17377	0.526201	0.771871	0.588918	0.795588	0	0	0	0.030885	0	0	0	0	0	0	0	0	0	0	0	0	0	0	0	0	0	0	0	0	0	0
XLOC_106411	Cluster II	0.344589	0	0.332	0.223518	0	0	0.217274	0.652064	0	0.841836	0	0	1.13208	0	0	0	0	0	0	0	0	0	0	0	0	0	0	0	0	0	0	0	0	0	0	0	0	0	0	0	0
XLOC_155172	Cluster II	0	0	0.416845	0.140319	0.21301	0	0	0	0	0	0	0	0	0	0	0	0	0	0	0	0	0	0	0	0	0	0	0	0	0	0	0	0	0	0	0	0	0	0	0	0
XLOC_166192	Cluster II	0	0	0.304655	0.102554	0	0.324147	0	0.49863	0.167538	0	0.723361	0	0.445214	0	0	0	0	0	0	0	0	0	0	0	0	0	0	0	0	0	0	0	0	0	0	0	0	0	0	0	0
XLOC_041040	Cluster II	0	2.1439	0.65435	0.293692	0	1.16036	3.71135	0.142797	0	0	0	0.114368	0	0	0	0	0	0	0	0	0	0	0	0	0	0	0	0	0	0	0	0	0	0	0	0	0	0	0	0	0
XLOC_076071	Cluster II	0	0	0	0	0	0	7.07565	0	0	0	0	0	0	0	0	0.52794	0	0	0	0	0	0	0	0	0	0	0	0	0	0	0	0	0	0	0	0	0	0	0	0	0
XLOC_106572	Cluster II	0.131169	0.112926	0.126377	0.085083	0	0.80678	0.0827064	0.165474	1.59846	0	0	0.463855	1.16967	0	0	0	0	0.158169	0.0738981	0	0.25603	0	0	0	0	0	0	0	0	0	0	0	0	0	0	0	0	0	0	0	0
XLOC_000484	Cluster II	4.70507	3.5618	3.36081	3.10457	5.59151	7.56749	11.7645	9.8756	4.29815	7.68947	7.17563	1.96712	4.87332	5.90655	5.29776	2.65191	0.964973	4.64644	0.0914049	0	0	0.634999	0	2.07554	0	0	0.0773226	0.248731	0.070469	0.642012	0.288945	0.0328844	0	0	0	0.164626	0.183976	0.0812396	0.326773	0	0
XLOC_067401	Cluster II	1.92896	1.15525	1.53527	1.14242	1.48648	1.46155	3.6488	1.79863	2.26625	2.13086	0.639525	1.3558	0.865952	2.80297	0.152141	0.128516	4.43775	0	0	0.127924	0.245553	0.062523	0	0	0.053616	0	0	0	0	0	0	0	0	0	0	0	0	0	0	0	0
XLOC_179434	Cluster II	2.25413	1.242	2.51927	2.42716	1.73128	0.508363	1.47815	0.739351	0.382184	0.0881102	0.618793	1.48039	0.507806	1.77578	0	0.29936	0	0	0	0	0	0	0	0	0	0.965967	0	0	0.704923	0	0	0	0	0	0	0	0	0	0	0	0
XLOC_019532	Cluster II	1.49251	1.08416	5.66207	5.14312	1.60742	1.5778	1.85274	3.03021	1.8287	2.27889	0	2.54474	0.744258	0	0	0	0.803518	0	0	0	0	0	0	0	0	0	0	0	0	0.110737	0	0	0.113444	0	0.040944	0.0473256	0.31733	0	0.134198	0.165664	0.109267
XLOC_131218	Cluster II	0	0	0	0.427472	0.129784	0.135114	0.0831063	0	0	0	0	0	0	0	0	0	0	0	0	0	0	0	0	0	0.252783	0	0	0	0	0	0	0	0	0	0	0	0	0	0	0	0
XLOC_067617	Cluster II	0	0.462611	0.258859	0.304982	0.330696	0.413132	0.974093	0.16947	0.605003	0	0.8195	0.984046	0.126096	0.0801736	0	0.0343088	0	0	0	0	0	0	0	0	0	0	0	0	0	0	0	0	0	0	0	0	0	0	0	0	0
XLOC_107457	Cluster II	4.85082	5.2699	4.45106	3.2214	7.27844	4.49905	8.22908	9.17918	8.26119	2.1444	1.40912	4.20097	4.44484	0.689289	0	1.76981	1.65811	0	0	0.458032	0.507233	0.817965	0	0	0	0.0485231	0	0	0	0	0	0	0	0	0	0	0	0	0	0	0
XLOC_179874	Cluster II	0.830085	1.1694	1.01788	1.37056	1.41181	0.928289	0.570976	1.61837	0.0799655	0	0.690517	2.47797	1.7	0	0	0	2.04293	0	0	0	0.405063	0	0	0	0	0	0	0	0	0	0	0	0	0	0	0	0	0	0	0	0
XLOC_052612	Cluster II	1.71188	1.96505	3.11543	0.863655	1.21741	3.11978	5.69681	3.35936	3.42652	2.32342	5.8017	1.48941	2.05322	0.908149	3.62303	2.38033	0.858229	3.72712	2.11641	0	0.0464089	2.51695	0	0	0	0	0	0	0	0.225802	0	0	0	0	0	0	0	0	0	0	0
XLOC_179774	Cluster II	3.02855	1.1733	1.6778	1.17868	3.13125	3.33746	4.01016	5.58764	4.493	2.88553	6.69725	2.25673	3.87328	2.16896	5.90602	0.464084	3.41623	0.273895	0.831785	1.17796	1.44092	0.169333	0	0	0.387227	0.190857	0.144336	0	0	0	0	0	0	0	0	0	0	0	0	0	0
XLOC_193512	Cluster II	0.687873	0.14805	0.497058	0.111547	0.169333	0.264431	0.271079	0.325415	1.32117	1.00829	0.262266	0.21719	2.13881	0	0	0.219598	0	0	0	0	0	0	0	0	0	0	0	0	0	0	0	0	0	0	0	0	0	0	0	0	0
XLOC_106453	Cluster II	0.665616	1.50423	1.12228	1.5651	0.327708	2.38816	1.52138	1.20706	1.14617	0.243917	0.76134	1.09285	1.64006	0	0	0	1.53577	0.200656	0.0468743	1.19294	0.324805	0.558241	0.18737	0	0.585095	0.3146	0.317221	0.127554	1.048	0.0658474	0.0987846	0.101183	0	0.111484	0.365197	0.50654	0.28304	0.583259	0.143636	0.413734	0.259892
XLOC_180161	Cluster II	0.82848	0.534938	0.798214	0.403045	0.203946	0.636964	1.69774	1.43708	1.0974	0	0	0.104634	0.874865	0	0	0.317383	0	0	0	0	0	0.154407	0	0	0	0	0	0	0.0899604	0	0	0	0	0	0	0.10508	0	0	0	0	0
XLOC_019535	Cluster II	1.54468	1.51982	0.680343	0.572547	1.91212	1.26678	2.03142	3.50759	1.61348	2.28577	2.22115	0.512802	2.56844	2.0018	0.800612	0.0901718	0	0.904706	2.31236	0.0134635	0	0	0	0	0	0	0	0	0	0	0	0	0	0	0	0	0	0	0	0	0
XLOC_093005	Cluster II	1.53521	0.780997	0.87403	0.407379	1.51168	2.64679	2.024	1.80467	1.33104	2.4549	3.40556	0.246772	1.89955	0.916228	1.39248	0.891099	0.543849	0.925607	0.0393139	1.27727	0.0340522	0.520225	0	0	0	0	0	0	0	0	0	0	0	0	0	0	0	0	0	0	0
XLOC_192747	Cluster II	2.10208	0.955127	3.43174	2.08315	2.70232	2.8133	2.39313	6.5191	3.24847	6.56192	4.00731	0.678464	2.68565	0.41818	5.0844	3.54923	0.64668	0	1.44744	0.160316	0.284935	0.500599	0	0	0.37329	0.0735954	0	0.0895175	0	0	0	0	0	0	0	0	0	0	0	0	0
XLOC_216454	Cluster II	0.692681	1.75175	1.71015	0.533552	1.53465	1.59767	1.71973	1.52922	1.26159	1.73454	2.17882	0.721737	1.48324	0.465073	0.706817	0.398039	0.621527	0.313222	0.219511	0	0	0.306607	0	0	0.0276766	0	0	0	0	0.0342624	0	0	0	0	0	0	0	0	0	0	0
XLOC_192773	Cluster II	0.839322	1.44517	0.909743	0.816639	2.27276	0.6453	2.44764	0.463238	0.500293	1.84543	2.40007	0.0530018	0.443157	0	0	1.87563	0	0	0	0	0.40957	0.664818	0	0	0	0	0	0	0	0	0	0.680473	0	0	0	0	0	0	0	0	0
XLOC_030088	Cluster II	0.826685	0.305017	1.47919	0.91925	2.09318	3.63191	0.893573	5.06545	0.876018	1.73109	1.08065	0.357969	1.60737	0	0	0.0603229	0	0.569626	0.532271	0	0.057629	0.352166	0	0	0	0	0	0	0	0	0	0	0	0	0	0	0.133917	0	0	0	0
XLOC_067289	Cluster II	0.400103	0.94725	1.0119	0.746139	2.70855	3.9477	5.80238	3.15463	0.953952	2.59026	0.610189	0.404253	3.35656	0.47757	1.90525	0	0.0820579	0.633226	0.803022	0	0.488102	0.410128	0	0	0	0	0	0	0	0	0	0	0.0405486	0	0	0.152241	0	0	0	0	0
XLOC_092915	Cluster II	1.09741	1.06288	0.859074	1.95755	1.89104	3.58585	5.2329	3.15821	1.48997	0.2681	1.88285	0.485098	3.0259	0	2.11519	0.105102	0	0.124059	0	0	0	0.153397	0	0	0	0.0288159	0	0	0	0	0	0	0	0	0	0	0	0	0	0	0
XLOC_106217	Cluster II	1.95624	0.623763	2.93188	3.33678	3.99521	6.3132	5.16231	7.08367	1.19005	2.47807	2.43094	1.06147	2.99239	1.72964	7.09748	4.55202	1.15905	0.611569	0.0204094	0.0221027	0.141422	0.891227	0.815822	0	0	0	0	0	0	0	0	0	0	0	0	0	0	0	0	0	0
XLOC_125250	Cluster II	2.80807	0.483502	0	0	0.553007	0	0.354115	0.354246	0.49594	0	0	1.4186	0.790744	0	4.4148	1.3387	0.691095	2.14451	0	0	0.548109	0	0	0	0	0	0	0	0	0	0	0	0	0	0	0	0	0	0	0	0
XLOC_206141	Cluster II	0	0	0	0.366159	0.158812	0	0.55932	0.305197	0	0	0	0.0407392	0.302781	0	2.92579	0.0823818	0	0	0	0	0	0	0	0	0	0	0.768651	0	0.910676	0.382928	0.0957451	0.294209	0	0.108054	0	0	0	0	0	0	0
XLOC_226379	Cluster II	0	0.228157	0.0638338	0.128927	0.195716	0.271672	0.208877	0.543281	0.737184	0	0.303129	0.368178	0.590805	0.0790823	1.68265	0	0.298941	0	0	0.0202116	0	0	0	0	0.0423558	0	0.126302	0	0	0	0	0	0	0	0	0	0	0	0	0	0
XLOC_052360	Cluster II	1.49827	0.694553	0.999371	1.12137	3.63153	1.5359	1.12638	2.94421	0.854904	2.53405	3.16383	0.756906	1.75795	1.03175	0.31361	1.08908	0	1.28551	0.146093	0	0.0562401	0.107399	0	0	0	0	0	0	0	0	0	0	0	0	0	0	0	0	0	0	0
XLOC_092793	Cluster II	2.35482	2.28071	1.32346	1.46381	6.08666	6.94011	2.28904	4.95112	3.37911	1.91762	4.48911	2.92448	6.49294	2.34229	2.49187	0	0	0.236627	0.304025	0	2.20243	0.256011	0	0	0	0	0	0	0	0	0	0	0	0.13147	0	0.149336	0	0.0491298	0	0	0
XLOC_154632	Cluster II	0.344512	0.104681	0.605278	0.473226	0.259413	0.103872	0.12778	0.242872	0.171798	0.950568	0.679942	0.0307134	0.361423	0.532162	0.698491	0.124216	0.282627	0.122184	0.234051	0.0309109	0.0494453	0.347479	0.0228188	0	0.0129555	0.0510845	0.0579488	0	0.0264062	0	0	0	0	0	0	0	0	0.0101474	0	0	0
XLOC_139152	Cluster II	0.203032	0.174793	0.440132	0.592634	0.14994	1.56098	0.512071	1.60081	0.806803	1.28962	0.85151	0.205138	1.072	0.0605855	0.276233	0	0.187381	0	0.0857879	0	0	0.0945995	0	0	0	0	0	0	0	0	0	0	0	0	0	0.051503	0	0	0	0	0
XLOC_154624	Cluster II	1.21751	0.327554	0.65983	0.69102	2.02306	1.4041	1.00758	0.479976	0.120953	3.86671	3.0173	0.0384418	1.8928	0.272483	0.13804	0.621888	1.56063	0.0917572	0.08574	1.34638	0.185661	0.028364	0	0	0.194586	0	0	0	0	0	0	0	0	0	0	0	0	0	0	0	0
XLOC_058553	Cluster II	0	3.19627	1.0433	2.40821	0.152323	1.90294	0.975391	2.14665	1.3114	0.151167	0.943681	0.156298	0.217806	0	0	0.316062	0	0	0	0	0	0	0	0	0	0	0	0	0	0	0	0	0	0	0	0	0	0	0	0	0
XLOC_192855	Cluster II	1.68472	1.90842	1.53774	2.01304	2.70663	1.27255	3.46635	1.84568	3.28863	2.77275	3.24548	2.15014	1.78945	0	0	1.49461	0.290966	0	0	0.865587	0.389418	0.396616	0	0	0	0	0	0	0	0	0	0	0	0	0	0	0	0	0	0	0
XLOC_052474	Cluster II	0.506008	0.798656	0.243761	0.328222	2.90648	2.50713	1.27622	1.22349	0.893674	0	2.44373	0.809491	1.227	0	0.152988	0.30154	0	0	0	0	0.0411534	0.0943068	0	0	0	0	0	0	0	0	0	0	0	0.113002	0	0.299504	0.0478155	0.168914	0	0	0
XLOC_092787	Cluster II	0.426843	0.577462	0.94	0.395531	2.46177	3.18796	3.30655	2.96161	2.19696	4.17114	5.48676	0.0308051	0.744081	1.01898	1.54864	2.36714	0	0.073529	2.25016	0	0.981937	1.29557	0	0	0	0.0512369	0	0	0	0.241293	0	0	0	0	0	0	0	0	0	0	0
XLOC_179397	Cluster II	0	0	1.45259	1.15701	4.57915	5.02842	4.65944	0	3.54406	3.40313	3.27087	1.4804	4.38508	0.126731	1.96458	1.88729	0.540031	0.448099	1.02884	0.757915	0.259052	0.213711	0	0	0	0	0	0	0	0	0	0.00860796	0	0	0	0	0.0240791	0.0106328	0	0	0.0165824
XLOC_166044	Cluster II	0.164794	0	0.158774	0.160341	3.48878	1.85826	1.19494	0.935518	0.0873143	4.91166	3.76987	0.416259	0	0	0	0.0420874	0	0	0	0	0	0	0	0	0	0	0	0	0	0	0	0	0	0	0	0	0	0	0	0	0
XLOC_226083	Cluster II	0	0	0	0.198431	1.80736	0.156798	0.578666	0.57888	0.0810425	2.98942	2.09945	0	0.861446	0	0	0	0	0	0	0	0.522477	0	0	0	0	0	0	0	0	0	0	0	0	0	0	0	0	0	0	0	0
XLOC_206011	Cluster II	2.91937	2.32943	1.16625	1.29323	1.05169	1.16788	2.37952	0.269479	3.35768	2.36576	6.84132	0.611514	2.70687	1.10488	3.61672	0.945626	0.55493	0	0	0	0.625429	0	0	0	0	0.23932	0	0	0	0	0	0.0288641	0	0	0	0	0	0	0	0	0
XLOC_000953	Cluster II	1.07234	1.09105	1.31494	1.51762	2.97574	4.69689	3.811	3.44347	2.99579	4.95371	6.39297	3.54589	3.61447	5.23623	4.42112	1.29466	3.23895	4.46696	1.26319	0	0.285424	0.181688	0	0	0	0.163826	0	0	0	0.0771516	0	0	0	0	0	0	0	0	0	0	0
XLOC_067793	Cluster II	0.691802	0.238233	0.333264	0.403863	0.681199	0.56734	1.00327	0.61091	0.549814	0.946446	1.47708	0.489284	1.23379	0.330299	0.627485	0.106009	0	1.00104	0.233848	0	0	0	0	0	0	0	0	0	0	0	0	0	0	0	0	0	0	0	0	0	0
XLOC_052256	Cluster II	7.04922	4.46234	3.19609	2.64486	5.30797	3.96735	3.39893	3.79252	4.02788	9.79254	4.63753	4.78314	8.69266	0	2.00591	3.10645	0.566957	0	0.0778703	0	0.0674482	0	0	0	0	0	0	0	0	0	0	0	0	0	0.0606686	0	0	0	0	0	0
XLOC_106692	Cluster II	5.00398	3.1043	5.17568	5.44154	7.53586	8.14709	5.70714	8.03009	9.04561	18.6249	13.2429	6.69162	8.15071	0.43918	4.13828	1.87939	2.05255	1.6416	6.21869	0	0	0	0	0	0	0.216415	0	0	0.0319622	0	0	0	0	0	0	0	0	0	0	0.0522753	0
XLOC_154641	Cluster II	0	0	0.916623	0	1.8736	0.731453	1.34972	0	0	0.464846	1.0882	0	0	0	0	0.242976	0	3.87182	3.21592	0	0	0	0	3.17496	0	0	0	0	0	0	0	0	0	0	0	0	0	0	0	0	0
XLOC_067503	Cluster II	0.234974	2.32637	1.01875	0.38104	0	1.44525	0.518555	0	2.48996	0	0	0.118706	0.38598	0	0	0	0	6.23348	0.330949	0.143363	0.859964	0	0	0	0	0	0	0	0	0	0	0	0	0	0	0	0	0	0	0	0
XLOC_075740	Cluster II	1.72128	1.83055	4.38988	2.75843	2.3928	0.311384	2.29833	3.32104	1.34118	0.593663	0	2.86446	1.75825	0.120856	1.10206	2.43075	2.20119	3.35756	0.17113	2.03861	2.07516	1.28321	0	0	0.323648	0	0	0	1.67115	0	0	0	0	0	0	0	0	0	0	0	0
XLOC_067495	Cluster II	1.68716	0.0806945	0.270921	0.42559	0.922945	0	1.30021	0.0591222	0.645609	0.549567	0.285895	0.189407	0.351925	0.559395	0.340067	2.53746	1.53788	0.904194	3.22117	2.14453	1.50937	1.11802	0	0	0.0599216	0	0	0	0	0	0	0	0	0	0	0	0	0	0	0	0
XLOC_138921	Cluster II	0.72492	4.99276	1.62969	0.15674	2.14143	0.495417	1.9807	2.59111	1.15227	0.236132	0	2.31939	1.02068	2.59583	0	2.96224	0.892052	2.6224	2.04202	3.39089	2.00455	0	0	0	0	0	0	0	0	0	0	0	0	0	0	0	0	0	0	0	0
XLOC_216477	Cluster II	0.568218	1.54282	0.379011	0.113408	1.33422	0.13442	0.24804	1.24066	0.741079	0.0427128	0.13332	0.287056	0.492334	0.678236	0	0.602803	0.161359	0.052706	2.04386	0	0.383922	0	0	0.0972447	0.335315	0.0183634	0	0	0.0379692	0	0	0	0	0	0	0	0	0	0	0	0
XLOC_001247	Cluster II	0	0	0	0	0	0	0.819109	0	0	0.461624	2.16131	0.119323	0	0	0	0.120646	0.290651	0	0	0	0	0	0	0	0	0	0	0	0	0	0	0	0	0	0	0	0	0	0	0	0
XLOC_001147	Cluster II	0.200714	0.518394	1.16029	0.260387	0.592914	1.74892	0.822618	0.949526	0.957113	0	3.67327	0.304194	0.659406	0.239576	0	0	0.123495	0	0	0	0	0	0	0	0	0	0	0	0	0	0	0	0	0	0	0	0	0	0	0	0
XLOC_167023	Cluster II	0.879258	0.756966	1.01656	1.25473	0.346313	0.901338	3.54816	2.21842	0.279518	0.171843	4.29101	0.266513	0.907853	0	0	0	1.00984	0	0	0	0	0	0	0	0	0	0	0	0	0	0	0	0	0	0	0	0	0	0	0	0
XLOC_134636	Cluster II	0	0	0	0	0	0	0	0	0	0	1.41874	0	0	0	0	0	0	0	0	0	0	0	0	0	0	0	0	0	0	0	0	0	0	0	0	0	0	0	0	0	0
XLOC_000959	Cluster II	0	0	0.615738	0.103636	0.471968	0.655135	0.604445	0.302334	0	0	0	0	0.299941	0	0	0	0.196607	0	0	0	0	0	0	0	0	0.0671245	0	0	0	0	0	0	0	0	0	0.162117	0	0	0	0	0
XLOC_166168	Cluster II	0	0	0	0	0	0.459564	0.424006	0.565551	0	0	0.341852	0.113239	0	0	0	1.48843	0.45972	0	0	0	0	0	0	0	0	0	0	0	0	0	0	0	0	0	0	0	0	0	0	0	0
XLOC_040972	Cluster II	1.94415	1.92481	2.34141	0.819697	5.64735	6.97541	0.674216	8.76806	6.38652	2.56478	8.30197	0.736619	2.37236	0.116029	0	0.595829	0	0	0	0	0	0	0	0	0	0	0	0	0	0	0	0	0	0	0	0	0	0	0	0	0
XLOC_138806	Cluster II	3.1485	3.00101	3.35849	1.75052	9.07928	8.29945	6.16838	10.0717	3.5747	6.37323	7.88854	2.72671	3.95807	4.29498	2.6518	2.18257	0	2.91522	1.07695	0	0.164614	0.670626	0	0	0	0.377935	0	0	0	0	0	0	0	0	0	0	0	0	0	0	0
XLOC_216463	Cluster II	0.440644	0.97549	0.121299	0.163328	0.247938	0.51624	0.793829	1.3103	0.266823	1.16877	0.960027	0.540618	0.856771	0.225412	0.799355	0.0964609	0.129104	0.151813	0.0531964	0	0	0.140785	0	0	0	0	0	0	0	0	0	0	0	0	0	0	0	0	0	0	0
XLOC_216043	Cluster II	0.388276	0.668546	0.748183	0.881494	3.63209	1.59211	1.59133	4.53085	2.26296	1.5177	0	0	2.46009	0	0	0.991633	0	2.10689	0.437494	0	0	0	0	0	0.248222	0.081563	0	0	0.0843219	0	0	0	0	0	0	0	0	0	0	0	0
XLOC_226082	Cluster II	4.37612	1.43523	3.41316	2.56823	7.18176	9.6129	5.78135	14.1958	4.85809	7.12729	12.0767	1.36856	7.53074	2.98481	2.26816	3.61901	0.854769	0	2.52412	0.635707	0.50844	1.70887	0	0	0	0.0875493	0	0	0	0	0	0	0	0	0	0	0	0	0	0	0
XLOC_041053	Cluster II	0.130729	0.0562733	0.251906	1.01757	0.643627	1.40713	1.23643	0.907052	0.519488	0.319373	0.697804	0	0.674903	0	0	0.200324	0.589852	0	0	0.299102	0.478445	0.292374	0	0	0.250722	0	0	0	0	0	0	0	0	0	0	0	0	0.0981889	0	0	0
XLOC_058710	Cluster II	0.324488	0.465594	1.45896	1.54351	1.91709	0.887031	1.2276	2.66078	0.85963	4.01649	1.64957	0.382496	0.913748	0	0	0	3.19439	0	0	0	0	0	0	0	0	0	0	0	0	0	0	0	0	0	0	0	0	0	0	0	0
XLOC_154660	Cluster II	1.6299	0.215878	0.483187	0.243978	1.60492	0	0.790542	1.02809	0.332148	0.612597	0	2.21686	0.411901	0	0	0	0	0.226776	0.0353174	0	0	0	0	0	0	0	0	0	0	0	0	0	0	0	0	0	0	0	0	0	0
XLOC_058526	Cluster II	0	0.511464	0.343434	0.0770717	0.116998	0.48721	0.0749189	0.824413	0	0.812772	1.08725	0	0.0557649	0	0	0	0	0	0	0	0.0579807	2.9231	0	0	0	0	0	0	0	0	0	0	0	0	0	0	0	0	0	0	0
XLOC_139151	Cluster II	0.239517	0.144342	0.992296	0.388406	0.589614	0.662935	1.61594	1.11798	0.647215	1.91927	1.75336	0.568703	0.640748	0.0571783	0.0868994	0	0.373334	0	0	0	0	0.0357117	0	0	0	0	0	0	0	0	0	0	0	0	0	0	0	0	0	0	0
XLOC_179617	Cluster II	0.261207	0.168658	0.692079	0.465938	1.73613	1.00413	0.864672	1.27689	1.00338	0.893387	2.39018	0.395875	1.5937	0	0.236923	0	2.38393	0.157487	0	0.0796842	0.477987	0	0	0	0.125241	0	0	0	0	0	0	0	0	0	0	0	0	0	0	0	0
XLOC_052308	Cluster II	0.544546	0.0852378	0.190783	0.38533	0.341218	0	0.561851	0.874313	0.236062	0.290255	0.0754979	0.0750265	0.394973	0.0590891	0	0.101144	0.0406116	0	0	0	0	0	0	0	0	0	0	0	0	0	0	0	0	0	0	0	0	0	0	0	0
XLOC_000002	Cluster II	0.0707606	0.137068	0.460185	0.309817	0.661923	0.562167	0.803102	0.836874	0.299933	0.933494	0.944263	0.151926	0.431729	0.316729	0.449274	0.144575	0.304761	0.575948	0.433533	0	0.00863239	0.138473	0	0	0	0.0222964	0	0	0	0	0	0	0	0	0	0	0	0	0	0	0
XLOC_166036	Cluster II	12.9741	7.69504	14.4334	11.6399	29.0755	35.5989	19.3084	40.5872	16.1404	21.3906	26.9153	5.79408	17.2507	8.35542	9.67903	4.44906	3.89078	0.838596	2.09389	1.20336	0.289293	0.679939	0.0256745	0	0.102038	0.0191592	0	0	0	0.0180455	0	0	0	0	0	0	0	0	0	0	0
XLOC_030045	Cluster II	0	0	0.187849	0.252936	0.191983	1.39907	0.122936	0.122981	0.619819	0.190527	0	0.0984969	0	0	0	0	0	0	0	0	0	0	0	0	0	0	0	0	0	0	0	0	0	0	0	0	0	0	0	0	0
XLOC_139188	Cluster II	0.261583	0.450402	2.35225	0.169676	2.57574	1.78768	0.824683	2.03497	0.508188	0.511242	0.132979	0.132148	0.491074	1.04077	0	0	0.786847	0.420569	0	0	0	0	0	3.58885	0	0	0	0	0	0	0	0	0	0	0	0	0	0	0	0	0
XLOC_139127	Cluster II	0.378044	0	0	0.613046	0	0	0	0	0	0.369427	0	0	0.354854	0	0	0	0	0	0	0	0	0	0	2.31297	0	0	0	0	0	0	0	0	0	0	0	0	0	0	0	0	0
XLOC_076161	Cluster II	0	0	0.559941	0	0	0	0.183224	0.366583	0	0.283963	0.443168	0	0.204571	0	0.26357	0	0	0.1752	0.0409276	0	0	0	0	0	0	0	0	0	0	0	0	0	0	0	0	0	0	0	0	0	0
XLOC_106120	Cluster II	0.232568	0.600664	0.448144	0.452566	0.229004	1.66886	0.586566	0.293392	0.862563	0	0	0.11749	1.85556	0	0	0	0	0	0	0	0	0	0	0	0	0	0	0	0	0	0	0	0	0	0	0	0	0	0	0	0
XLOC_092940	Cluster II	1.11026	1.67273	0.802278	0.630151	2.73312	0	0.262521	1.83833	1.39712	1.08496	0	0.140223	0.0651348	0	0	1.63044	0.0569266	0	0	0	0	0	0	0	0	0	0	0	0.421953	0	0	0	0	0	0	0	0	0	0	0	0
XLOC_139104	Cluster II	2.73309	0.508747	1.1387	0.431225	0.29094	0.454333	3.16714	2.74898	2.46567	1.87677	2.25307	1.86583	2.8081	0.0881692	1.072	1.39603	0	2.76122	0.124846	1.59991	0	0	0	0.410852	0	0.0310337	0	0	0	0.116919	0	0.568928	0	0	0	0	0	0.0369871	0	0	0
XLOC_154695	Cluster II	1.19053	0	0.664077	0.203221	0.431896	0.0642333	0.632143	0.434759	1.22838	0.918472	0.573368	0.158274	0.823424	0	0	0	0	0	0.0353012	0	0.0305765	0	0	0	0	0.0263252	0	0	0	0	0	0	0	0	0	0	0	0	0	0	0
XLOC_019894	Cluster II	0.0722997	0.0622439	0	0	0.498342	0.222346	0.774983	0.501645	0.114921	1.55434	0	0	0.339323	0	0	0	0	0	0	0	0	0	0	0	0	0	0	0	0	0	0	0	0	0	0	0	0	0	0	0	0
XLOC_106301	Cluster II	1.72513	0.770097	1.72366	0.870336	2.01326	2.81642	10.676	5.27954	6.83835	4.49548	4.48237	0.742398	4.58802	1.83035	6.14305	1.07699	6.86653	1.50238	1.63783	4.05422	0	0.0238162	0	0	0	0.617401	0	0	0	0	0	0	0	0	0	0	0	0	0	0	0
XLOC_019788	Cluster II	0.602247	2.31793	1.84313	2.16005	2.82555	2.65106	2.63581	4.71493	5.29319	2.04251	2.7014	3.13195	1.97856	0.380569	0.771185	0.235239	0.595783	0.897084	0.449065	1.37251	0.0518616	0.0396152	0	0.0394085	0.158534	0.16372	0	0	0.0923223	0.0280369	0	0.201051	0.0574447	0	0	0	0.200857	0.106433	0	0.0251661	0.0553293
XLOC_138804	Cluster II	6.98664	10.2332	19.1452	9.94661	35.738	30.1366	27.5188	34.9693	27.8355	23.4969	36.5321	16.4102	18.6096	13.8629	22.7148	12.6063	15.1106	9.90181	1.53356	3.79215	3.71926	2.02929	0.102168	0.100935	0.17402	0.343086	0	0	0	0.215429	0	0	0	0	0	0	0	0	0	0	0
XLOC_154737	Cluster II	7.15894	8.67419	9.24763	4.71244	19.8945	23.647	16.5845	25.3543	18.9092	13.1624	23.2108	13.0465	20.2589	11.3301	7.40725	7.31339	3.32801	3.83667	9.42573	5.11197	0.025877	1.54179	0.358264	0	0.169506	0	0	0	0	0	0	0	0	0	0	0	0	0	0	0	0
XLOC_040998	Cluster II	1.06326	1.2923	1.68728	4.82779	1.04696	0.769385	1.49858	3.27443	1.2924	2.567	4.96006	1.83261	2.52444	1.71705	3.40379	0.447259	1.84715	0	0.317128	0	0	0.0932537	0	0	0	0	0	0	0	0.197995	0	0	0	0	0	0	0	0	0	0	0
XLOC_076217	Cluster II	1.15111	1.20123	0.772982	0.384648	0.58391	0.679407	1.82553	1.69419	0.868651	0.71583	1.22356	0.299575	0.360167	0.457997	0.126557	0	0.15739	0.273405	0.0196519	0.819373	0	0.0260046	0	0	0	0	0	0	0	0.0552127	0	0	0	0	0	0	0	0	0	0	0
XLOC_179700	Cluster II	0.63855	2.59162	2.10934	2.36683	2.15576	0.654586	3.39356	1.8988	1.06332	1.78284	2.50417	0.184335	1.19876	0	0	0.279569	0.673517	0.60499	0.0513923	0	0	0.680053	0	0	0	0	0.0869491	0	0.198106	0.505359	0	0.110935	0	0	0	0	0	0	0	0	0
XLOC_040816	Cluster II	0.0903746	0.15561	2.96048	3.63453	1.33484	0.277933	1.53857	1.99518	1.29286	0.264944	0	3.83511	0.5514	0	0	0	0	0	0	0	0.220504	0	0	0	0	0	0	0	0	0	0	0	0	0	0	0	0	0	0	0	0
XLOC_106294	Cluster II	1.38957	2.94475	3.39851	9.15213	0.631512	0.547872	4.44824	1.07876	1.75567	0.104454	0.326033	2.64597	1.90633	0.255172	0	0	0.0438446	0	2.25824	0	0	0.0796862	0.481431	0	0	0	0	0	0	0	0	0	0	0	0	0	0	0	0	0	0
XLOC_092811	Cluster II	16.4553	8.60115	7.30423	3.96452	10.0112	10.3018	4.66901	16.6071	11.0851	5.51321	11.0242	7.42231	8.10907	1.68354	0	0	1.73564	2.55116	6.95292	1.99002	0.860335	0	0	1.43825	0.187852	0	0	0	0	0	0	0	0	0	0.0515905	0	0	0	0	0	0
XLOC_107229	Cluster II	111.346	126.928	95.2641	54.1921	95.4108	97.7501	73.8145	128.02	120.128	92.1785	67.2311	67.6265	66.8885	13.8333	18.2295	12.7386	5.95725	4.73199	2.68606	2.68516	4.68892	1.12099	0.991106	0.407978	0.187569	0.1849	0.0699149	0.449804	0.0955769	0	0	0.0297341	0	0	0.064391	0.0372135	0	0	0	0.0521065	0.0572798
XLOC_030242	Cluster II	10.4064	13.6708	11.066	11.9252	10.3987	11.0233	11.2275	12.3986	8.74022	5.12225	8.17041	11.8578	8.12192	0.59806	2.58695	0.314989	1.21732	1.4175	1.12912	0.117577	0.150461	0.689592	0.173593	0	0.0492794	0.0809633	0	0	0.200884	0	0	0	0	0	0	0	0	0.019299	0	0	0
XLOC_052263	Cluster II	7.21949	6.919	5.05276	3.79935	3.88975	5.9346	3.865	7.00254	5.95426	6.58904	6.02451	4.1633	2.74901	0	0.494211	0.97409	2.15115	0	3.22315	0	0.0332353	0.482358	0	0	0.174165	0	0	0	0	0	0	0	0	0	0	0	0	0	0.0391931	0	0
XLOC_052283	Cluster II	3.42138	2.78188	2.38073	4.93173	4.1176	1.9485	3.71533	7.79309	2.21561	8.35848	0.289883	0.576145	2.31942	0	1.72405	2.33013	2.65086	0	0	0	0	0.921059	0	0	0	0	0	0	0	0	0	0	0	0	0	0	0	0	0	0	0
XLOC_216314	Cluster II	7.30823	4.54405	9.9099	3.77483	15.5918	14.4286	11.7762	20.0611	8.17459	21.954	18.5761	5.19617	14.7996	17.9311	2.70061	3.11079	6.93916	0.0815974	1.10557	0	0.0660416	4.03574	0	0	0.951724	0	1.16099	0	0.94052	0.214216	0	1.26182	0	0	0	0	0	0	0.155761	0	0
XLOC_067302	Cluster II	6.95967	6.79654	16.6134	4.58177	46.3345	41.3159	24.8888	52.4824	15.8507	35.7308	47.2089	13.7489	30.5674	4.95952	3.39186	4.93443	5.92253	2.56777	6.02771	2.88365	1.52067	1.62622	0.116964	0	0.132814	0.392771	0	0.159248	0.451174	0	0	0.0421081	0	0	0	0	0	0	0	0	0
XLOC_106576	Cluster II	3.46598	2.70241	5.29257	3.47836	13.1363	11.1954	8.49423	9.44611	4.67764	10.5444	8.47739	1.61882	8.71656	6.47879	3.91485	3.07311	4.72108	4.49483	0.718432	0.219447	0.76588	1.24318	0	1.01846	0.29265	0.329696	0.062333	0	0.113616	0	0.0776436	0	0	0	0.0574081	0.132712	0	0.163727	0	0.185823	0.0510681
XLOC_216230	Cluster II	11.0112	5.06245	6.13762	5.92707	15.2134	17.6998	17.8116	19.4364	10.8588	18.6472	14.507	2.79591	19.6568	2.95893	1.30726	1.0012	1.99819	0.782062	2.00557	1.82903	0.436045	1.53646	0	0	0.110566	0.0242205	0	0	0.0125199	0	0	0	0.070111	0	0	0	0	0.0144334	0	0	0
XLOC_106487	Cluster II	8.4762	6.18933	4.31844	4.95116	14.3329	15.2855	18.8877	19.2026	10.5339	24.9791	22.0637	4.37174	14.9752	4.34358	2.97866	9.63379	8.93775	1.87294	1.28759	0.961198	4.69923	4.18508	0.249847	0	0.113482	0.559335	0.211498	0	0	0	0	0	0	0	0	0	0	0	0	0	0
XLOC_019749	Cluster II	8.80309	8.75763	7.35063	5.96391	8.60397	8.62309	15.1306	13.203	8.74108	14.2737	18.3978	8.26851	14.4757	11.8307	4.49507	6.46165	7.89046	1.76918	6.09833	0.716128	2.13194	3.18411	0	0	0.0416871	0	0	0	0	0.258033	0	0	0	0	0	0	0	0	0	0	0
XLOC_216136	Cluster II	6.42437	3.37761	3.87445	3.08561	5.55328	4.77589	9.27657	7.5168	5.89831	5.31947	7.32957	1.80856	5.82313	2.51706	1.51238	4.10812	4.70711	0	1.49195	1.72046	2.08199	0.822597	0.11044	0.0545536	0.282164	0.164828	0	0	0	0	0	0	0	0	0.0215255	0.0248804	0.0834148	0	0.0282207	0	0.114889
XLOC_052271	Cluster II	0	0.12781	0.85821	0.905198	0.555496	0.943558	0.730141	0.430755	0.44049	0.928478	2.49053	0.329997	0.682823	0.141762	0	0.530815	0.718565	0.483345	0.259279	0.0181156	0.0434666	0.022135	0	0	0.0189817	0.237012	0	0	0	0	0	0	0	0	0	0	0	0	0	0	0
XLOC_206446	Cluster II	3.07157	2.33326	0.721189	0.887361	3.38032	1.69342	3.35265	4.77034	4.30792	5.17076	5.19614	0.938854	2.13208	0.462137	1.87295	0.804237	0.455262	0.544678	0.0363542	0.677172	0	0	0	0	0.0330023	0.271104	0.516656	0	0.22422	0.469836	0.153228	0.32436	0	0.0345855	0.0113294	0.144047	0.0585378	0.180943	0.0297066	0	0.0201564
XLOC_139182	Cluster II	1.25287	1.85762	1.2071	0.993272	3.35833	2.06921	4.08155	3.73183	3.06095	4.35313	4.98915	2.63723	2.15604	0.415404	0	0.568847	0.856515	0	0	0	0.577409	0	0	0.696854	0.355979	1.57911	0	0	0	0	0	0	0	0	0	0	0	0	0	0	0
XLOC_206171	Cluster II	6.39929	6.62832	5.82834	3.89147	4.72591	3.9975	14.9419	9.55503	11.1518	5.91145	13.343	4.21784	9.5967	6.56418	3.08356	2.17061	3.34263	2.74297	4.0418	1.0981	0.487923	1.77036	0.225174	0.166843	0.351572	0.966189	0	0	0.0434292	0	0	0.101331	0	0	0	0	0	0	0	0	0
XLOC_019582	Cluster II	6.13	4.42162	3.16054	2.06334	5.90555	5.57064	4.93069	6.16565	5.75845	3.98273	3.79004	6.0262	3.54569	1.06787	2.82513	0.423126	1.30479	1.59822	1.77343	0.0202165	0	0.259372	0.29848	0.0368598	0.423661	0.236658	0	0	0	0	0	0	0	0	0	0.0168108	0.0375735	0.0165916	0.0381354	0.0235385	0.0258755
XLOC_041432	Cluster II	6.63437	7.15965	9.94812	4.69736	11.5012	10.7762	16.9095	13.7919	12.6248	18.9472	12.8256	10.3616	11.3803	7.75161	8.72972	3.57967	3.46872	5.49293	7.40953	0.270802	0.957547	1.3758	0.21043	0.0519727	0.477894	0.588864	0	0	0	0.0369757	0	0	0	0	0	0	0	0	0	0	0.0364847
XLOC_216272	Cluster II	13.468	11.7587	5.68845	3.51205	37.3199	29.2022	30.4682	36.6749	24.8529	22.706	23.5274	16.2055	26.2924	15.6859	10.4143	7.14332	6.79662	7.33268	2.41423	0.921311	1.59323	1.06488	0.0306361	0.42373	0.347878	0.628698	0.0259337	0.0417117	0.307256	0.107664	0.0646074	0	0	0	0	0	0	0	0.0313138	0	0
XLOC_166167	Cluster II	2.87753	2.16106	1.47469	2.10479	5.42572	4.20503	6.2152	9.34556	4.11973	5.38458	11.4847	1.17533	5.54571	4.53085	6.77492	2.59562	5.39933	1.4027	3.24229	2.74553	1.25479	0.707456	0	0	0	0.180054	0	0	0	0	0	0.0248184	0	0	0	0	0	0	0	0	0
XLOC_193064	Cluster II	1.69907	0.787637	1.25923	0.805382	1.99477	1.40679	2.22504	4.01892	1.41959	1.85192	2.59122	0.231093	2.07023	1.59903	2.37093	1.03476	1.32685	0.4334	0.782344	0.139548	0.0637774	0.280124	0	0	0	0.0823647	0	0	0.0141918	0	0	0	0	0	0	0	0	0	0	0	0
XLOC_226093	Cluster II	3.33094	4.75909	5.18943	2.85017	7.60655	3.92314	6.03266	10.1029	4.91907	4.84789	8.21439	2.25559	8.44849	3.97587	2.82841	1.3032	2.15119	3.9311	1.99636	0.475639	0.172917	0.660425	0	0.236512	0.0453073	0.148875	0.0675517	0	0	0	0	0.28729	0	0	0	0	0	0	0	0	0
XLOC_155130	Cluster II	1.51313	0.651339	2.31931	1.3384	4.06347	2.82024	5.61604	4.98906	2.31404	3.59579	3.56637	1.0945	2.50168	0.944098	1.80914	1.1769	1.24132	1.2855	0.532792	0.472088	0.352405	0.487105	0	0	0.0219849	0.130032	0	0	0	0.0272162	0	0	0	0	0	0	0	0	0	0	0
XLOC_192730	Cluster II	5.20045	3.31641	11.0549	9.51299	15.3081	15.3726	16.7422	17.9634	11.1091	12.6376	18.1702	2.6828	7.9162	4.89363	3.49405	4.76452	3.93898	1.29399	4.77454	0.243424	0.13427	0.482051	0	0	0	0	0	0.0421833	0	0	0	0	0	0	0	0.0977184	0	0.0137778	0	0.0195465	0.0214872
XLOC_206276	Cluster II	1.23856	0.579914	3.49619	2.46655	4.60016	6.34831	3.39782	6.01691	1.32398	6.98593	5.50102	0.933066	4.85429	0.518725	2.2074	0.443958	1.63998	1.19218	0.960976	0.278405	0.0212066	0.396874	0	0	0.11113	0	0	0	0	0.0515902	0	0	0	0	0	0	0	0	0	0	0
XLOC_138706	Cluster II	0.819647	0.705647	1.31617	0.741107	2.29897	2.01146	7.12576	2.30302	2.3688	4.51453	4.24252	0.652481	3.87015	6.5816	6.12778	5.93744	7.48823	3.29453	5.77215	1.09109	1.17567	1.45354	0.111869	0	0.127029	0	0	0	0	0.176913	0.0589791	0.130891	0.0402752	0.199684	0.10902	0.252024	0.140824	0.186554	0.557425	0.0352884	0.038792
XLOC_154469	Cluster II	2.20481	3.0845	1.32767	1.25138	1.62827	0.141261	1.56398	1.99916	1.09518	4.30911	2.10157	0.41769	3.36304	2.30274	0.249979	1.19658	1.80876	0.166165	6.24955	0	0.0672436	0.20546	0	0	0	0	1.05077	0	0	0	0	0	0	0	0	0	1.17194	0	0	0	0
XLOC_179603	Cluster II	0.266355	0.458618	0.769873	0.518313	2.5353	2.00232	1.8474	3.58416	3.387	1.30142	0.135404	6.05515	1.58343	0.105975	0	1.85936	1.2018	0	0.0250098	0	0.043325	1.09212	0	0	0.227038	0	0	0	0	0	0	0	0	0	0	0	0	0	0	0	0
XLOC_206114	Cluster II	4.10927	1.56891	3.54602	2.92044	7.67037	9.85352	1.9827	9.89462	6.22882	8.17089	9.42772	2.36478	8.62	7.29338	3.75964	11.3892	5.08599	2.64991	5.56626	1.76591	0.959023	1.6516	0	0	0	0	0	0	0	0	0	0	0	0	0	0	0	0.0178923	0	0	0
XLOC_106603	Cluster II	4.09406	2.64348	2.65495	3.42165	5.73687	5.56893	2.82965	7.20089	3.54579	2.00037	9.00545	3.14217	3.84292	1.03373	0.428473	1.64883	0.193767	0	0.532271	0.600451	0.0384194	0	0	0	0	0.0330775	0	0	0	0	0	0	0	0	0	0	0	0	0	0	0
XLOC_139238	Cluster II	8.2956	5.8401	6.02394	4.66525	9.05372	7.95935	6.93124	12.1148	8.20605	8.70552	5.17277	5.2437	6.17568	1.31699	3.0394	0.730567	6.23554	1.50293	0.241737	0.0124663	1.05688	0.746386	0	0.0454586	0.0783742	0	0	0	0.0177493	0.0323412	0	0	0	0	0	0.0414649	0	0.0204622	0	0	0.0319118
XLOC_052614	Cluster II	0	0	0.414542	0	0.105917	0	1.15299	0.882027	0.455936	1.26136	0	0.0543404	1.71643	0.128392	0	0.274714	0	0	0	0	0	0	0	0	0	0	0	0	0	0	0	0	0	0	0	0	0	0	0	0	0
XLOC_000334	Cluster II	1.86206	0.839706	1.11059	0.747701	2.44469	0.908962	2.12454	4.02693	3.85239	2.42615	0.405685	2.5085	3.0379	0.635025	0.160852	0.36233	0.254596	0.160381	0	0	0	0	0	0	0	0	0	0	0	0	0	0	0	0	0	0	0	0.044399	0	0	0
XLOC_192990	Cluster II	2.56216	3.05057	2.46856	1.5205	4.61635	4.97359	7.76825	6.22378	4.01481	3.62246	3.32553	1.70746	5.06582	3.38358	2.3734	0.139225	3.37648	2.07065	2.57981	5.75401	0	0.609599	0	0	0.243953	0	0	0	0	0	0	0.066295	0	0	0	0	0.15454	0	0	0	0
XLOC_092927	Cluster II	1.31702	0.589597	0.862855	0.751769	2.12681	1.89013	2.72378	3.52229	1.39561	4.16987	0.964109	0.399204	3.04112	0.503045	2.10245	0.699624	0.842742	0.60348	0.0593584	0	0	0.0196366	0	0	0.235749	0.841042	0.60256	0.403815	1.89915	4.29431	0.813111	8.13633	1.19593	0.282352	1.66486	2.08471	0.627239	0.474814	0.636619	0	0.287971
XLOC_106296	Cluster II	28.3765	35.9419	21.5723	18.8603	27.3292	26.2201	34.2159	45.066	44.7341	22.4117	26.6773	30.7524	37.3266	22.9207	20.0265	7.34646	20.8875	7.17159	4.22663	1.5653	1.9348	2.66605	0.175078	0	0.695815	0.228637	0	0	0.0337672	0	0.0923042	0	0.0630319	0	0	0.47331	0.396708	0	0	0	0
XLOC_206146	Cluster II	3.87081	2.68447	3.15964	1.8831	9.52873	7.44004	6.94913	11.2923	4.61453	8.35321	9.75686	0.977742	9.53759	0.256682	1.07279	1.09842	1.45543	0	1.19638	1.00043	0	0.801577	0	0.179414	0	0	0	0	0	0	0	0	0	0	0	0.0272752	0	0	0	0	0
XLOC_030223	Cluster II	3.36447	2.28459	5.93526	3.04302	6.06589	9.03532	6.5435	12.6136	5.14702	6.94603	9.25044	3.39937	8.13986	4.24215	4.55603	7.11617	3.55704	1.59995	3.11018	0	0.416227	0.653546	0	0.0527137	0	0.199086	0	0	0	0.0750056	0	0	0	0	0.0415989	0	0	0	0	0	0
XLOC_075884	Cluster II	3.53935	2.15692	2.95027	2.39898	3.44595	4.19897	5.31589	8.98016	3.20273	3.10892	4.42741	4.52031	6.60714	0	0	1.0969	1.22342	0.0239768	1.55711	0.157712	0.0388117	0	0	0	0.0254234	0.183784	0	0	0	0.031473	0.047216	0	0	0	0	0	0.0225474	0.219041	0.114423	0.0282503	0
XLOC_000553	Cluster II	8.34995	4.41405	3.43438	4.46599	20.0982	13.7655	10.0372	30.3691	9.08109	18.896	15.7132	1.50477	13.6358	1.92339	3.45465	4.36482	4.8471	0	4.00269	1.44493	0.405076	0.436832	0	0	0.0312168	0.102575	0	0	0	0	0	0.0593829	0.0395897	0	0	0	0	0	0	0.0346879	0
XLOC_139743	Cluster II	1.06556	0.550413	1.18063	0.518381	2.83292	2.62156	2.35154	2.65486	0.790402	3.38413	4.22517	0.242238	2.67552	0.635935	1.15979	0.299351	0.415221	0.642444	1.80094	0	0.0259984	0.0198592	0	0	0.238421	0	0	0	0	0	0	0	0	0	0	0	0	0	0	0	0
XLOC_083563	Cluster II	3.22644	4.81467	6.92176	4.74375	10.8018	13.0535	12.5589	8.35759	5.19685	10.0893	12.9248	1.69515	4.98697	2.51608	0.702355	1.09868	3.74091	0	1.12698	0.249346	0.398855	0.497095	0	0	0	0.415693	0	0	0	0.0340461	0	0	0	0	0	0	0	0	0	0	0
XLOC_106397	Cluster II	3.70399	2.71988	4.3034	5.82982	1.60907	3.23862	3.02239	2.92043	4.06933	3.93893	2.99059	3.60482	3.50234	1.69044	1.67981	0.472988	0.402172	0.755347	3.29891	0	0.106321	0	0	0.0605933	0	0	0	0	0	0	0	0	0	0	0	0.05527	0	0	0	0	0
XLOC_206082	Cluster II	8.32587	5.34653	6.04916	3.8955	15.187	11.4033	16.8249	13.1722	15.6206	7.53589	15.2996	6.79184	14.189	9.53062	5.19961	1.88236	1.31567	1.6047	0.34603	0	0.899151	0.305257	0.153687	0	0	0	0	0	0	1.02619	0	0	0	0	0.0299545	0	0	0	0.23563	0.387837	0
XLOC_052247	Cluster II	1.78948	0.595227	1.84166	1.29265	2.72317	3.00177	3.76962	3.12969	3.03833	2.70252	1.36455	1.58203	2.40503	1.35924	0.590221	0.498569	0	0.760139	1.45495	0.0124068	0.039692	0.560906	0	0	0	0	0	0	0	0	0	0	0	0	0	0	0	0	0	0	0
XLOC_139119	Cluster II	0.194	0.125263	0.560738	0.125838	1.67148	1.3921	1.13149	1.00954	0.565336	0.473945	1.47933	0.63704	1.57061	0	0.791836	0.371598	0	0	0	0	0.260336	0	0	0	0	0	0.369828	0	0	0	0	0	0	0	0	0	0	0	0	0	0
XLOC_226276	Cluster II	0.384443	0.165486	0.185199	0.0623422	0.0946377	0.591146	0.242403	0.242493	0.0509231	0.65744	0	0.0485538	0.315752	0	0	0	0	0	0	0	0	0.250775	0	0	0	0	0	0	0	0	0	0	0	0	0	0	0	0	0	0	0
XLOC_125645	Cluster II	2.852	1.05229	1.37391	0.924975	1.00296	1.67064	2.31207	3.0839	1.8349	0	0	0.411655	1.14731	6.8084	3.6955	1.1446	0	2.33364	2.52491	0.124291	0.397632	0	0	0	0	0	0	0	0.0884813	0	0	0	0	0	0	0	0	0	0	0	0
XLOC_165908	Cluster II	0.706139	0	0.272137	0	0	1.08581	1.42478	0.757194	0.149656	0	0	0	0.0331411	5.64717	1.66527	2.48874	0.868942	0.553467	0	0	0.930365	2.6058	0	0	0	0	0	0	0	0	0	0	0	0	0	0	0	0	0	0	0
XLOC_083870	Cluster II	0.244238	0.841074	0.235316	0.31685	1.44297	0.751115	1.463	1.38651	0.905846	0.119336	0.186242	0.123386	0.745082	3.93562	0.443063	3.49311	0.901644	0.589022	0.859993	0	0	0.227598	0	0.135846	0	0	0	0	0.424329	0	0	0	0	0	0	0	0	0	0	0	0
XLOC_058626	Cluster II	0.235991	0	0.341055	0.0765379	1.27806	2.41918	0.818399	1.78626	0.43763	2.19082	0.899765	0.11922	1.43985	3.09852	0.428102	1.32595	0	0	0	0	0.0575791	0.0879652	0	0	0	0	0	0	0.0512502	0	0	0	0	0	0	0	0	0	0	0	0
XLOC_226536	Cluster II	0	0.232336	0.325015	0.393867	2.25875	2.07486	1.06351	1.91503	0.714939	0.857089	0.308682	0.102251	0.601626	3.46282	0.611953	0.896004	0.885575	0	0	0	0.0329227	0.0251485	0	0	0	0.0850355	0	0	1.08425	0.10679	0	0.0820483	0.0547005	0	0	0.0342291	0	0	0	0	0
XLOC_052325	Cluster II	0.54514	1.46662	0.459572	0.309404	1.94585	0.419122	0.988217	2.40698	4.26032	2.13086	0.207846	1.23929	1.15132	7.8896	0.988916	5.4994	1.78886	0	1.68916	0	0.266016	0	0	0	0	0.114514	0	0	0	0	0	0	0	0	0	0	0	0	0	0	0
XLOC_106200	Cluster II	2.60749	2.39449	1.84231	0.620162	3.8513	6.05874	3.28821	2.08331	4.14464	2.54806	2.9162	1.66854	4.03844	7.3659	2.2074	7.14773	3.20866	0	2.86456	0	0.466545	0.712754	0	0	0.33339	0.0365161	0	0	2.37833	0	0	0.0704667	0	0	0	0	0	0	0.0500162	0	0
XLOC_040832	Cluster II	0.232172	0.24985	0.782916	0.263547	0.457227	1.13051	1.28093	1.09834	0.707327	0.8508	1.15076	0.0586451	0.490342	6.9974	0.842347	0.830134	2.33321	2.97459	0.179851	0.15936	0	0.0216354	0	0	0	0	0	0	0	0	0	0.0235289	0	0	0	0	0	0	0	0	0
XLOC_106310	Cluster II	0.2425	1.04386	0.233641	0.314595	1.79088	1.36724	0.611615	3.36513	0.578185	0.236972	1.84916	0.245015	0.56906	4.19706	0.439909	1.36252	0.696287	0	1.19542	0.25892	0.355003	0	0	0	0.465085	0	0	0	0	0	0	0	0	0	0.05322	0	0	0.121426	0.279094	0	0.094685
XLOC_029956	Cluster II	0.577478	0.49716	0.890211	0.224749	0.909805	2.48632	1.74777	4.80814	1.77463	3.72448	2.28983	1.57537	0.487849	2.20572	0	1.29786	4.26371	0	0	0	0	0.301355	0	0	0	0	0	0	0	0	0	0	0	0	0	0	0	0	0	0	0
XLOC_166792	Cluster II	0	0.429779	0.801625	0.215876	0.491561	3.41166	1.88861	2.93893	0.176334	1.4635	0.25378	0.252195	0	0	0	0	0	0	0	0	0	0.372161	0	0	0	0	0	0	0	0	0	0	0	0	0	0	0	0	0	0	0
XLOC_092846	Cluster II	0	2.09715	0.617621	0.249486	0	2.89141	0.485034	0.323476	1.56237	0.375857	0	0.323844	0.661887	0	0	0	0	0	0.0722297	0	0	0	0	0	0	0	0	0	0	0	0	0	0	0	0	0	0	0	0	0	0
XLOC_058551	Cluster II	2.33966	0.839269	0.563546	0.126468	0	3.39775	0.491742	1.84472	2.58258	0	0	0.886472	0.274517	0	0	0.697122	0	0	0	0	1.23684	0	0	0	0	0	0	0	0	0	0	0	0	0	0	0	0	0	0	0	0
XLOC_180243	Cluster II	1.49999	0.184481	1.23874	0.138996	0.844002	2.41632	1.48624	0.270326	0	0.628201	0	1.29904	0.301709	0	0	0	0	0	0	0	0.731961	0	0	0	0	0	0	0	0	0.169588	0	0	0	0	0	0	0	0	0	0	0
XLOC_138824	Cluster II	1.87222	0.555802	0.559808	0	2.22495	0.132361	0.610601	1.34382	3.4206	0.126176	0.886126	0.847978	2.27247	2.85119	0	0.0329761	0.582587	0.19462	1.98224	0	0	0	0	0	0.619085	0	0	0	0	0	0	0	0	0	0	0.327535	0	0	0	0	0
XLOC_226213	Cluster II	0.644235	1.46221	1.12854	3.38105	0.807369	1.32083	1.1817	0.628012	1.52051	1.08741	1.42911	0.680505	1.42933	0.209719	0.212487	0	0	0.564975	0.0164977	0	0	0.065492	0	0	0	0	0	0	0	0	0	0	0	0	0	0	0	0	0	0	0
XLOC_019538	Cluster II	0.469408	0.673535	3.01507	2.63884	2.00293	3.68918	1.77586	1.57913	1.24355	3.05806	0.477258	0.237139	0.734356	0	0	0.399613	0	0	0	0	0.381768	0	1.0571	0	0	0	0	0	0	0	0	0	0	0	0	0.476299	0	0	0	0	0
XLOC_138748	Cluster II	1.08285	0.199767	6.78142	3.56214	6.32139	3.72659	10.1928	8.48904	11.7616	6.5002	5.19025	8.20565	5.55405	9.50921	7.57682	2.68653	4.60033	1.30574	3.24638	0.448314	0.264204	0.34597	0	0.172082	0.0494472	0	0	0	0	0	0	0	0	0	0	0	0	0	0	0	0
XLOC_205794	Cluster II	2.42311	1.78081	2.56235	1.38007	6.11041	7.93655	2.9439	8.49945	6.98291	3.63844	4.86716	4.71734	2.63505	2.82172	1.39375	1.17732	0	2.45864	2.73026	0	1.49965	0.0440589	0	0	0	0	0	0	0	0.374182	0	0	0	0	0	0	0	0	0	0	0
XLOC_154472	Cluster II	0.172731	0.148707	0.332842	0.224084	2.55126	3.36431	1.63369	0	1.00671	1.85673	0	1.39618	0.810677	0	0	0	0	0	0	0	0	0	0	0	0	0	0	0	0	0	0	0	0	0	0	0	0	0	0	0	0
XLOC_216403	Cluster II	0	0	0.363528	0	0	0	0.0475814	0.047599	0	0.0737423	0	0	0.10625	0	0	0	0	0	0	0	0	0.0281284	0	0	0	0	0	0	0	0	0	0	0	0	0	0	0	0	0	0	0
XLOC_052310	Cluster II	0	0	0.117658	0.158425	0	0	5.39	0	0.711736	0.358007	0	0	0.114628	0	0	0.124754	1.85338	0	0	0	0	0	0	0	0	0	0	0	0.212165	0	0	0	0	0.32726	0.0536015	0.247823	0	0	0.421642	0.260252	0
XLOC_192983	Cluster II	0.223785	0.963299	1.29366	0	0	2.06464	3.24538	2.82311	2.7271	1.09342	0	0.226106	0.105029	0	0	1.25737	0	0	3.40405	0	1.31042	1.58489	0	0	0.572256	0	0	0	0	0	0	0	0	0	0	0	0	0	0	0	0
XLOC_052337	Cluster II	0.308197	0	0.356326	0.15993	0.728338	0.631875	3.80883	1.78848	0.359248	0.963752	2.16212	1.24558	0.810017	0	0	1.16493	0	0	0.121542	0	0	0	0	0	0	0	0	0	0	0	0	0	0	0	0	0.43781	0	0	0	0	0
XLOC_139366	Cluster II	1.03639	0.594828	1.99705	0.896337	4.93244	2.3019	9.91103	3.37754	5.30813	2.02553	1.05372	0.261784	2.9995	0	0	3.70562	3.47173	0	0	0	0	0	0	0	0	0	0	0	0	0	0	0	0	0	0	0	0	0	0	0	0
XLOC_180281	Cluster II	1.26357	1.32093	1.21741	0.702526	1.77743	1.2953	2.90234	2.04947	0.956409	0.881977	1.65175	0.227978	1.39785	0.10773	0	1.38303	1.18468	0.272082	0.0762717	0	0	0.269139	0.101627	0	0	0.30335	0	0	0.0392013	0.0714291	0	0	0.0731755	0	0	0	0.102344	0	0	0	0
XLOC_106697	Cluster II	1.61107	4.36648	4.13925	4.56714	2.40895	3.79241	4.92867	7.03819	8.44123	4.3732	2.27502	8.65138	8.48538	2.99135	4.54624	3.44406	1.00349	3.92136	0.38659	4.25946	3.49408	1.29002	0	0.663767	0.267024	0.250688	0	0.0914771	0.492419	0.0944466	0	0.0967528	0.145133	0	0.0523811	0.0302726	0.0338309	0.119512	0.274695	1.27164	1.02512
XLOC_226279	Cluster II	0.683264	0.180995	0.455748	0.852306	0.517533	0.969817	0.994199	1.25978	0.779733	1.1813	0	1.96485	0.74002	0	0.190689	0	0.107794	0	0	0	0.128237	0.137138	0	0	0	0	0	0	0.0228284	0	0	0	0	0	0	0	0	0	0	0	0
XLOC_167019	Cluster II	0.902549	0.777018	1.52176	0.878158	0.222179	0.925215	1.28044	1.85021	1.07596	0.440988	0.344115	0.569945	0.953082	0.807974	0	0	1.11063	0.544163	0.190679	0	0.110106	0	0	0	0	0	0	0	0	0	0	0	0	0	0	0	0	0	0	0	0
XLOC_138928	Cluster II	3.02093	2.83719	1.91833	1.42511	5.34081	6.05282	6.62347	6.36608	5.67485	4.15973	1.46591	4.02344	3.28673	0.983409	0.373646	0.420832	2.67541	3.06321	0.251421	3.35115	0	1.63788	0	0	0.175569	0	0.327209	0	0	0	0	0	0	0	0	0	0	0	0	0	0
XLOC_166337	Cluster II	5.36294	8.13931	6.97814	4.05247	8.38386	5.55429	11.6087	15.3793	10.7215	8.59042	3.45707	16.1998	7.34335	0	1.40414	2.73932	5.78296	6.40015	2.80333	2.24321	1.40292	0.721297	0	0	0	0	0	0	0	0	0	0	0	0	0	0	0	0	0	0	0
XLOC_075803	Cluster II	0	0	2.93422	0	0	0	0.640089	0	0	0.496009	0	0	0	0	0	0	0.728703	0	0	0	0	0	0	0	0	0	0	0	0	0	0	0	0	0	0	0	0	0	0	0	0
XLOC_139302	Cluster II	0.146543	0.252322	2.07078	0.665386	0.288594	0.400595	0.5544	0.462171	0.38822	0.33414	0.44698	1.03644	0.802395	0	0.265838	0.948129	0	0.0294511	1.43103	0	0	0.0182079	0	0	0	0	0	0	0	0	0	0	0	0	0	0	0	0	0	0	0
XLOC_052376	Cluster II	0	0	11.0242	5.10262	0	0	3.02759	0	1.13672	0	0	1.13545	0.239739	0.731659	0.741316	0	2.59814	1.60149	2.90659	0	0	0	0	0	0	0	0	0	0	0	0	0	0	0	0	0	0	0	0	0	0
XLOC_059092	Cluster II	53.4053	63.67	1208.98	547.684	91.1949	69.7151	330.685	132.016	80.8768	88.6536	65.9828	177.588	82.4277	70.8463	49.7892	70.3723	61.8914	56.98	34.81	94.4929	30.415	23.8377	0.456715	1.80482	0.432172	3.35137	3.0929	3.31641	0.234897	0.107002	4.4947	0	0	0	0.118689	0.068594	0	1.35399	0	0	0
XLOC_059095	Cluster II	20.3382	16.8549	376.887	138.458	43.4219	37.2164	108.224	48.437	22.3576	32.5052	26.6692	29.5754	24.6215	17.4697	8.62026	21.0683	9.278	7.90744	6.5322	6.37834	3.33911	1.77127	0.428051	1.26866	0	2.23599	0	0	0	0	0.451351	0	0.154107	0	0	0	0	0	0	0	0
XLOC_000454	Cluster II	1.62567	0.23326	13.0523	2.98772	1.06717	0	0.512517	1.53812	0.861339	0	0	3.28506	3.30621	0	0	0	0	0	0	0	0	0	0	0	0	0	0	0	0	0	0	0	0	0	0	0	0	0	0	0	0
XLOC_092878	Cluster II	8.33547	6.99673	36.842	17.5721	8.20772	3.2043	11.2342	13.4072	8.9433	2.7491	15.7314	7.9482	5.86811	4.10412	0	1.06441	2.17966	0.6282	1.08596	0	0.101688	0	0	0	0.0666101	0	0	0	0.0452553	0	0	0	0	0	0	0	0	0.0521722	0	0	0
XLOC_098644	Cluster II	2.73596	3.82757	10.1322	6.21138	1.26283	2.01585	2.42593	3.88293	2.26502	2.0052	0.391178	2.24603	1.20381	0.408211	3.72239	0.78609	2.41984	1.54646	0.52985	2.19091	8.55289	3.34629	0.770169	3.0435	0.874539	0.898012	1.62989	1.17968	1.59683	2.09761	1.21814	0.797149	0.415916	0	0	1.56157	0.581705	1.15591	1.03321	1.63988	1.46886
XLOC_216710	Cluster II	1.8868	1.12457	5.0341	4.23648	0	2.08297	1.64726	0.640837	1.99939	0	0	2.05301	0.613058	1.03944	3.15948	0	0.714401	0	0.695028	0	1.48731	0.3246	1.14398	0	0	0	0	0	0	0	0	0	0	0	0	0	0	0	0	0	0
XLOC_075860	Cluster II	0	0	6.15223	6.27211	0	0	0.115036	1.03571	0	0	0	0	0.256877	0	0	0	0	0	0	0	0	0	4.51946	0	0	0	0	0	0	0	0	0	0	0	0	0	0	0	0	0	0
XLOC_166495	Cluster II	0.397332	0	1.33986	3.47935	0	0.203655	0.125265	2.50623	0	0	0	0.100363	0.186479	0	0	0	0	0	0	0	0	0	0	0	0	0	0	0	0	0	0	0	0	0	0	0	0	0	0	0	0
XLOC_179781	Cluster II	0.554755	0.477597	0.178163	0.47979	2.3671	0.568687	0.466388	2.21616	1.46965	0	0.282016	0.747347	0.607512	0.662166	6.03816	4.34489	4.39934	3.12174	2.08359	0.958994	0	0	0	0	0	0	0	0	0	0.146347	0	0	0	0	0	0.187633	0.104844	0	0	0	0
XLOC_179921	Cluster II	0	0.385953	0.215964	0.145397	1.98646	0.229782	0.565342	0.706939	0.593823	0	0	0.113239	0.420805	0	1.62651	0.228989	0	0	0	0	0	0	0	0	0	0	0	0	0	0	0	0	0	0	0	0	0	0	0	0	0
XLOC_030080	Cluster II	2.52218	0.0748754	0.921741	1.46677	3.25428	0.89156	2.1387	3.62068	2.16581	1.78478	1.19375	2.28472	0.857186	1.03811	3.47099	0	0.214047	0	0	0	0	0.194512	0	0	0	0	0	0	0	0	0	0	0	0	0	0.0441243	0.0493107	0.609686	0	0	0
XLOC_059052	Cluster II	0	0	0	0.0986621	2.24659	0.311847	1.34269	0.191883	0.967083	0.297273	0	1.22945	0.0713866	0	1.65555	0	0	0	0	0	0	0	0	0	0	0	0	0	0	0	0	0	0	0	0	0	0	0	0	0	0
XLOC_041427	Cluster II	0	0	0.27731	0.0933487	0.42512	0.885158	0.453706	0.635424	1.44875	0.281264	0	0	0	0	0	0.955612	0	0	0	0	0	0	0	0	0.0920021	0	0.823033	0	1.8752	0	0	0	0	0	0.379003	0.0730124	0.326377	0	0.0828146	0.408929	0
XLOC_067397	Cluster II	0	0	0.48668	0	1.3927	0	0.0637005	0	1.12408	0	0.154074	0.867634	0.0474147	0	0	0	0	0	0	0	0	0.188287	0	0	0	0	0	0	0	0	0	0	0	0	0	0	0	0	0	0	0
XLOC_134478	Cluster II	0.128571	0	1.23874	0	1.7724	0.658997	0	0.892077	2.5205	0	0	0	0.784444	0	0	0	0	0.0775176	0	0	0	0	0	0	0	0	0	0	0	0	0	0	0	0	0	0	0	0	0	0.0913338	0
XLOC_019914	Cluster II	0	0	0	0	0	0.794695	0	0	2.05372	0	0	0	0.291069	0	0	0	0	0	0	0	0	0	0	0	0	0	0	0	0	0	0	0	0	0	0	0	0	0	0	0	0
XLOC_067641	Cluster II	0	0.394607	0	0	0.150444	1.72285	0.481681	0.48186	1.69998	0	0	1.54371	0	0	0	0	0	0	0	0	0	0	0	0	0	0	0	0	0	0	0	0	0	0	0	0	0	0	0	0	0
XLOC_193195	Cluster II	1.49764	1.15362	4.86038	8.48734	6.28681	5.97938	0.745506	5.27019	9.98145	0	0.120212	11.5479	3.07049	0	0.14299	0	0.0323319	0.0475238	0	0	0.153855	0	0	0	0	0	0	0	0	0	0	0	0	0	0.207586	0	0	0	0	0	0
XLOC_000364	Cluster II	3.62312	4.6788	2.28242	1.89819	0.27443	1.4285	2.46022	3.25221	0.590666	2.31496	2.12521	1.97115	1.37343	0.665326	0	0.925321	0	0	0	0.722677	3.67199	0.831083	0	0.155015	0.267258	0.234181	0.398472	0	0.363153	0.441137	0	0.225954	0	0.186719	0.244659	0	0.39504	0.0697764	0.481137	0.395967	0
XLOC_125253	Cluster II	0	0.583005	0	0.109815	0	1.12807	0.640486	1.44163	0.762454	0	0.129097	0.684217	0.119185	0.101039	0	0.129713	0	0.0510364	0.619964	0	3.75892	0	0	0	0	0.177817	0	0	0	0	0	0	0	0	0	0	0	0	0	0	0
XLOC_019418	Cluster II	3.5473	1.87176	3.08696	0.296897	0.112675	3.51908	2.74174	0.433067	3.5771	0.782745	3.49027	2.65917	0.966686	6.55606	1.66065	0	0.046937	0	0	0	4.74629	0	0.128847	0	2.19461	0	0	0	0	0	0	0	0	0	0	0	0	0.401082	0	0	0
XLOC_106750	Cluster II	0	0	0	0	0	3.32637	1.33777	0	0	0	0	0	0	0	0	0.509983	0	0	0	0	3.16685	0	0	0	0	0	0	0	0	0	0	0	0	0	0	0	0	0	0	0	0
XLOC_092786	Cluster II	0	0	0	0	0	0	2.18101	0	0	0	0	0	0	0	0	0	0	0	0	0	1.46286	0	0	0	0	0	0	0	0	0	0	0	0	0	0	0	0	0	0	0	0
XLOC_166656	Cluster II	0	0	0	0	0	0	0.934043	0	0	0	0	0	0	0	0	0	0	0	0	0	0	1.10435	0	0	0	0	0	0	0	0	0	0	0	0	0	0	0	0	0	0	0
XLOC_067651	Cluster II	0	0	0	0	0	0	0	0.860594	0	0	0	0	0	0	0	0	0	0	0	0	0	0	0	0	0	0	0	0	0	0	0	0	0	0	0.0665397	0	0	0	0	0	0
XLOC_000850	Cluster II	0	0	0	0	0	0	0	0	0.277371	0	0	0	0	0	0	0	0	0	0	0	0	0	0	0	0	0	0	0	0	0	0	0	0	0	0	0	0	0	0	0	0
XLOC_098795	Cluster II	0	0	0	0	0	0.352352	0	0	0	0	0	0	0	0	0	0	0	0	0	0	0	0	0	0	0	0	0	0	0	0	0	0	0	0	0	0	0	0	0	0	0
XLOC_092941	Cluster II	0	0	0	0	0	0	0	0.223864	0	0	0	0	0	0	0	0	0	0	0	0	0	0.727603	0	0	0	0	0	0	0	0	0	0	0	0	0	0	0	0	0	0	0
XLOC_131044	Cluster II	0.164001	0.0705955	3.00219	1.11698	0.322975	0.336239	1.08578	0.206892	0.999281	0.0801315	0.375173	0.497107	1.38547	0	0.148754	0.125655	0	0	0.161691	0	0	0.244524	0	0	0.419379	0	0	0	0.0356161	0	0.292074	0	0	0	0	0	0	0	0	0	0
XLOC_106009	Cluster II	0	0	0.127112	0.256732	0	0	0	0	0	0	0	1.0664	0	0	0	0	0	2.94312	0.0371637	0	0	0	0	0	0	0	0	0	0	0	0	0	0	0	0	0	0	0	0	0	0
XLOC_180199	Cluster II	1.2074	0.7796	0.145411	0.587384	0	0.30943	1.14195	0	0.399828	0.294969	0	0.991186	0	0	0	0	0	1.8199	0.340111	0	0	0	0	0	0.482425	0	0	0	0	0	0	0	0	0	0	0	0	0	0	0	0
XLOC_052397	Cluster II	1.5645	1.3469	0	0	0	0	0.328821	0.877181	0	0	0	0	2.20279	0	0	0	0.142607	0	0	0	0	0	0	0	0	0	0	0	0	0	0	0	0	0	0	0	0	0	0	0	0
XLOC_058615	Cluster II	0.469948	0.101146	0.792365	0.990703	0	0	1.11119	0	0.373494	0	0.537532	0.0593529	1.48878	0	0	1.20022	1.6867	0	0	0	0	1.00724	0	0	0	0	0	0	0	0	0	0.0476257	0	0	0.0515683	0	0	0	0.0676081	0	0
XLOC_179772	Cluster II	0	0	0.578441	2.59622	0.788231	0.820602	0.630925	0.883621	1.37844	3.32457	2.13645	7.17812	3.56912	0	0	0.408885	0	0.361976	0.112746	0	0.976562	0	0	0	0	0	0	0	0	0	0	0	0	0	0	0	0.113465	0	0	0	0
XLOC_000131	Cluster II	0	0.73561	0	0	1.68271	0.262773	0.0538758	0.485062	1.17707	0	0	4.14391	0.280713	0	2.48004	0	0	0	0	0	1.20916	0	0	0	0	0	0	0	0	0	0	0	0	0	0	0	0	0	0	0	0
XLOC_052307	Cluster II	0	0	0	0	0	0	0	0.286546	0	0	0	2.52447	0	0	0	0	0.372679	0	0	0	0	0	0	0	0	0	0	0	0	0	0	0	0	0	0	0	0	0	0	0	0
XLOC_059080	Cluster II	0.0999889	0.258246	0.481681	0.259431	1.77222	0	0.945693	0	0	0	0.457474	2.62668	0.0469276	0	0.362772	1.27683	0	0	0	0	0	0	0	0	0	0	0	0	0	0	0.356146	0	0	0	0	0	0.056691	0	0	0.14206	0
XLOC_193485	Cluster II	0.972471	1.73423	0.401548	0.81102	1.09436	0.498447	0.525578	0.920101	1.28813	2.10425	0.211871	4.31624	1.17362	0.746203	2.77219	2.83844	0.797785	0.04188	0.156534	0	0.033896	0.181243	0	0	0	0.175099	0	0	0	0	0	0	0	0	0	0	0	0	0	0	0
XLOC_019763	Cluster II	2.6549	0.571411	0.426319	0.143508	0	0	0	0.976861	1.17222	0	0	2.34714	0	0	0	0.45203	0	0	0.436251	0	1.51145	0	0	0	0	0	0	0	0	0	0	0.448424	0	0	0	0	0	0	0	0	0.345539
XLOC_000565	Cluster II	0.273116	0	0	0	0	0	0.516625	0	0.868243	0	0	1.65569	0.512725	0	0	0	0	0	0	0	0	0	0	0	0	0	0	0	0	0	0	0	0	0	0	0	0	0	0	0	0
XLOC_040970	Cluster II	1.74874	1.50551	1.68485	2.34426	1.49234	1.43412	1.54369	2.35316	2.16194	0.683551	0	8.5988	3.66594	0	0	1.19098	0.573843	1.75724	0.0328401	0	0	0	0	0	0	0	0	0	0	0	0	0	0	0	0	0	0	1.40102	0.134175	0	0
XLOC_138732	Cluster II	0	1.29262	0.890211	0.149833	0	1.42075	1.45647	0	0.734328	0	0	6.88493	0.758876	0	0	0.884906	0	0.208903	0	0	0	0	0	0.256957	0	0	0	0	0	0	0	0	0	0	0	0	0	0	0	0	0
XLOC_000628	Cluster II	0.351024	2.03986	0.59185	1.30923	3.02438	1.88915	1.38332	1.77131	2.46431	0	1.33835	7.27063	1.72983	0	0.159194	1.03097	0.107988	0	0	0	0	0.130843	0	0	0	0	0	0	0	0	0	0	0	0	0	0	0	0	0	0	0
XLOC_030026	Cluster II	2.06701	1.18635	0.7966	0	5.42755	2.82523	1.30332	3.12912	2.26337	0.942618	0.630472	10.7207	1.29348	0.328963	0	0.211161	0	0	0	0	0	0	0	0	0	0	0	0	0	0	0	0	0	0	0	0	0	0	0	0	0
XLOC_058557	Cluster II	1.96235	2.28071	1.22893	0.763725	3.38148	2.7157	1.60852	2.47556	2.23541	0	3.59129	9.86394	1.38148	1.40538	0	2.0548	0	2.36627	0.165832	0	0.287274	0	0	0	0	0	0	0	0	0	0	0	0	0	0	0	0	0	0	0	0
XLOC_216088	Cluster II	2.43077	5.16195	6.24524	1.78695	6.54227	4.98362	7.66337	3.57756	10.2174	3.3255	5.43711	18.6654	5.47597	2.90141	5.58543	1.90379	0.132942	5.5691	3.97139	0	0	1.63091	0.182469	0	1.03598	0	0	0	0	0	0	0	0	0	0	0	0	0	0	0	0
XLOC_000570	Cluster II	0.974769	2.36023	4.46101	3.24046	8.81844	6.05795	3.68774	6.03322	6.03624	1.19069	5.1102	12.0648	3.51693	4.43585	2.4314	4.82341	1.82425	0	3.39796	2.75062	1.51618	2.08922	0.205797	0.203314	1.79159	1.56133	0	0.280197	0.264613	0	0.144666	0.370446	0	0	0.187186	0.0618174	0.310876	0.122023	0.21035	0.432784	0.666054
XLOC_075880	Cluster II	1.48844	0.640709	1.2548	3.56019	3.20605	4.19599	1.3491	3.05127	2.80949	0.636348	3.12123	10.9971	4.80264	2.22078	1.1813	0.807792	0.915799	0.112176	0.0262048	4.28523	0.226976	1.283	0.104748	0	0.0594716	0	0	0.142617	0.202027	0	0	0	0.150846	0	0	0	0	0.0465811	0	0	0
XLOC_075718	Cluster II	0.296272	3.82597	8.13528	10.0893	18.6708	9.56692	8.59319	14.0158	15.8546	4.77706	11.7478	34.8737	10.8458	3.0059	1.61236	0	3.58501	0	0.0834567	1.49128	0.433721	0	0	0	0	0	0	0	0	0	0	0	0	0	0	0	0	0	0	0	0
XLOC_192699	Cluster II	0.664804	0.763121	5.28427	5.35438	6.70981	9.82496	6.07811	8.31682	6.57512	4.98066	4.22451	19.5633	9.28235	6.41431	2.91449	0.820637	1.34074	0.0334019	2.09117	0.202806	0.108136	0.0413008	0	0	0.885426	0	1.21453	0	0.0240626	0	0.591985	0	0	0	0	0	0	0	0	0	0
XLOC_067332	Cluster II	0.0405851	0.104821	0.078205	0.105302	1.79834	0.499252	0.972428	1.07519	0.559092	0.0396601	1.91877	3.09596	0.914293	0	0.147248	0.124382	0.665895	0.636207	0.0342973	0	0.0198046	0	0.137096	0	0	0	0	0	0	0.0642394	0	0	0	0	0	0	0	0	0	0	0
XLOC_166431	Cluster II	0.108335	0	2.40067	0.351356	4.26697	2.55427	3.75696	2.32334	0	2.64663	1.65219	9.57761	0.152534	1.2931	0	0	0	0.391901	0	0	0	0	0	0	0	0.136543	0	0	0	0	0	0	0	0	0	0	0	0	0	0	0
XLOC_134627	Cluster II	0.179795	0	0.519682	0.81637	0.17704	2.02742	1.24703	1.02068	0	0	0	2.45242	0	0	0	0	0	0.216804	0.354526	0	0.263208	0	0	0	0	0	0	0	0	0	0	0	0	0	0	0	0	0	0	0.510891	0
XLOC_098560	Cluster II	0.0886694	0	0.341721	0	0	1.90882	0.111818	0.111859	0.469804	0	0	3.04603	0.957147	0	0	0	0.109112	0	0	0	0	0	0	0	0	0	0	0	0	0	0	0	0	0	0	0	0	0	0	0	0
XLOC_019950	Cluster II	0.147654	0.762707	3.84103	0.287328	0.726957	1.51362	0.744806	2.79405	1.79935	1.44289	1.5763	5.59447	0.554387	0	1.07141	0	0	0	0	0	0	0	0	0	0	0	0	0	0	0	0	0	0	0	0	0	0	0	0.339872	0	0
XLOC_019960	Cluster II	0.168983	0.581921	0.569835	0.0548055	0.0831967	1.64566	0.586021	1.49224	0.179067	1.23849	0	2.51836	0.436197	0	0.613091	0.431572	0	0.0509415	0.833014	0.876353	0.20615	0	0	0	0	0	0	0	0	0	0	0	0	0	0	0	0	0	0	0	0
XLOC_052602	Cluster II	2.00231	1.21034	1.68289	0.911923	1.55213	2.66401	1.50428	3.76209	1.0609	2.33135	1.23447	2.34591	0.859763	0	0	0	0	0	0	0	0	0	0	0	0	0	0	0	0	0	0	0	0	0	0	0	0	0	0	0	0
XLOC_216304	Cluster II	0.360781	1.24241	2.43321	2.22319	2.39795	6.10238	2.78667	9.04582	3.77532	6.78673	0.412665	8.56629	3.89447	0.430635	1.63619	0	0	0	0	0	0	0	0	0	0.0576611	0	0	0	0	0	0	0	0	0	0	0	0	0	0	0	0
XLOC_075957	Cluster II	7.02416	2.78033	8.4789	12.3594	5.80351	11.8354	4.0217	17.5187	14.7583	11.1245	1.60071	12.9296	6.21435	0	7.76252	0.577356	4.17277	0	0	0.837415	0.669767	0.5718	0	0	0	0	0	0	0.14027	0	0	0	0	0	0	0	0	0	0	0	0
XLOC_134546	Cluster II	0.968175	2.64764	9.4378	10.5284	5.27139	6.59713	5.171	14.8003	10.8027	4.34096	10.1621	9.63833	5.42598	1.63148	4.85573	1.10542	1.12131	0.0343371	0.978602	0	0.389074	0.679314	0	0	0	0	0	0	0	0	1.08188	0	0	0	0	0	0.03229	0	0	0	0
XLOC_106439	Cluster II	6.33649	5.80155	5.03906	7.37221	4.85285	5.25836	8.18097	8.56465	6.66134	7.46979	5.21532	7.97737	6.79748	3.00133	1.09474	2.51736	5.19826	1.81923	5.41144	0.552291	0.245402	1.68708	0	0	0.0642996	0.464819	0	0	0.262113	0.2388	0	0.0815437	0	0	0	0	0.456206	0.0503626	0.578785	0	0.314173
XLOC_030408	Cluster II	3.71946	3.61267	4.96189	3.95919	3.85028	1.27096	2.2851	3.36877	4.14355	3.91427	1.01814	7.90153	3.58082	0	0.173008	1.26657	2.3863	0	2.04174	0	0.0465388	0	0	0	0	0.040068	0	0	0	0	0.113232	0	0	0	0	0	0	0	0.0548813	0	0
XLOC_125412	Cluster II	7.15802	9.6491	11.343	10.6912	6.39913	4.44129	13.065	16.0402	10.23	4.69392	6.32012	11.8476	6.67472	0.899363	0.854281	4.32974	2.58841	2.61213	4.27146	0	2.20607	0.631927	0.106051	0.209543	0.0602114	0	0	0	0.245448	0	0	0	0	0	0	1.38572	0	1.03753	0	0	0
XLOC_000712	Cluster II	3.14262	3.60737	13.3224	10.3961	10.1086	10.2015	3.23648	16.2545	7.21534	5.42541	6.5501	16.2465	7.91541	1.3754	6.65105	1.33768	0.171874	2.08422	2.56721	1.94934	1.02235	0.85903	0	0	0.133937	0	0	0	0.500487	0	0	0	0	0	0	0	0.118785	0	0	0	0
XLOC_052554	Cluster II	4.38417	8.51935	8.68938	6.58134	3.08355	6.16356	3.47519	6.87394	5.37585	5.5083	0	7.97336	3.99765	1.19612	0.227232	1.15168	0.873467	0	0.28228	0	0.794624	0.747058	0	0	0	0	0	0	0	0	0	0	0.203116	0.335682	0	0	0.3551	0.0627218	0	0.0889833	0
XLOC_106410	Cluster II	5.85761	7.25722	4.15678	6.45814	7.43447	6.51503	3.54693	6.13354	4.66856	3.14582	3.51766	7.69556	6.08238	1.04975	1.50511	0.415319	0.190582	0.370174	0.345899	0	0.137656	0.111336	0.130792	0.0184591	0.0424332	0.139431	0	0	0	0	0.0197016	0	0	0	0	0.0336748	0	0	0	0	0
XLOC_052372	Cluster II	2.40731	2.74104	9.72638	7.6564	6.27014	5.8908	8.22596	0.685751	3.74416	0.682967	3.90821	13.966	5.83133	2.22458	5.63485	1.98327	3.91791	0.327738	0	0	0.037894	0.260512	0	0	1.88649	0	0	0	0	0	0	0	0	0	0	0	0	0	0	0	0
XLOC_155103	Cluster II	2.97565	1.11011	4.96938	2.76656	0.390673	1.32183	5.8789	3.44105	3.94153	0.290783	0	5.61217	1.07069	0.828752	0	0.303985	3.45827	0.71763	0	0	0.629222	0	0	0	0	0	0	0	0	0	0	0	0	0	0	0.503222	0	0.198665	0	0	0.077457
XLOC_206609	Cluster II	0.379272	1.19724	0.974443	0.820048	0.435702	0.453596	1.07614	0.837309	2.07651	0.308856	0.192807	2.29923	0.237337	0.301804	0.573351	0.0322879	0.622285	0.571674	0.0712246	0.404953	0	0	0	0.28127	0	0.1859	0	0	0.0274555	0	0	0	0	0	0	0	0	0	0	0	0
XLOC_107469	Cluster II	2.22204	5.48389	12.7024	7.49489	5.68875	7.74465	10.0877	5.88665	13.2645	0.434278	1.1296	12.6473	6.32671	5.65816	0	0.37833	3.22044	4.19774	0.333827	0	2.7469	0	0	1.3183	0	0	0.282396	0	0	0.586185	0.17588	0.300249	0	0	0.325105	0	0.419945	0.519227	0.255735	0.631395	0.11568
XLOC_166666	Cluster II	19.2027	24.6306	44.343	32.123	39.6541	42.3984	53.3827	44.5266	59.4395	27.9576	21.9347	83.2633	34.1522	17.3529	20.4496	12.1911	33.7707	13.7807	5.43111	13.4473	8.68762	5.33211	0.962931	2.07559	0.596413	0.228637	0	0	0.0675345	0.184583	0.0923042	0.0630301	0.0630319	0	0.0341239	0	0	0	0	0	0
XLOC_083940	Cluster II	0.833183	4.20133	6.42196	1.38971	3.39886	2.19627	3.90259	5.70589	0.882903	1.97732	0	4.7503	2.40208	0	4.53433	0	0.0488226	0	0	0.544653	0.29041	0	0	0	0	0	0	0	0	0	0	0	0	0	0	0	0	0	0	0	0
XLOC_180160	Cluster II	1.58807	1.86435	1.80824	0.655518	1.9902	3.69988	3.27707	2.64084	2.44776	1.69295	1.32105	2.91734	1.76168	1.20626	2.09516	0.516195	1.9542	0.435215	0.366007	0.924872	0.281796	0.538135	0	0	0	0	0	0	0	0.114256	0	0	0	0	0	0	0	0	0	0	0
XLOC_193207	Cluster II	0	0.433912	3.01072	1.50387	0.843689	4.80503	2.44703	1.27165	2.75056	2.16711	0.461196	4.17577	1.96334	0	2.3772	0.0257443	0	0	0	0.753397	0	0	0	0	0	0.3388	0.0480407	0	0	0	0.359044	0	0.122591	0	0	0	0	0	0	0.143216	0.747815
XLOC_058577	Cluster II	0.38883	0.753187	0.187313	0.189161	0.957177	0.498243	1.16456	1.83945	2.11167	2.08982	2.07549	3.19202	0.4106	1.04426	0.17634	0.397219	4.4259	0.117216	1.36912	0	0.47435	0.688444	0	0	0	0	0	0	0.75998	0	0	0	0	0	0	0	0	0	0	0	0
XLOC_192748	Cluster II	0.12125	0.730702	1.40185	0.393244	0.71635	1.49154	0.0764519	2.75329	0.770913	0.592431	1.29441	3.12395	0.512154	0	0	0.867061	2.58621	0.0731037	0	0	0.591672	0	0	0	0	0	0	0	0	0	0	0	0	0	0	0.676664	0	0	0	0	0
XLOC_134681	Cluster II	0	0.081877	0	0.370138	0.374588	0.682451	0.239866	0.119977	0	0.464684	0.145042	1.53746	0.133906	0	0.172525	0	0	0	0.02679	0	0.0464089	0	0.321262	0	0	0	0	0	0	0	0	0	0	0	0	0	0	0	0	0	0
XLOC_179900	Cluster II	0.120927	0.104108	0	0.0784394	1.19074	0.495856	0.0762484	0.839043	0.320359	0.590854	0.184424	1.28291	0.227018	0	0	0.30884	0.496024	0	0.17032	0.11067	0.0590097	0	0	0	0	0	0	0	0	0	0	0.0490203	0	0	0	0	0	0	0	0	0
XLOC_193000	Cluster II	0	1.70718	0.694742	1.28626	0	0.739193	0.454666	1.13709	1.62374	0	0	2.91426	0	0	0	0	0	0	0	0	0	0	0	0	0	0	0	0	0	0	0	0	0	0	0	0	0	0	0	0	0
XLOC_067488	Cluster II	2.61249	4.87312	5.59345	4.33062	1.0004	4.16593	4.85026	5.40134	1.92249	2.69477	5.5337	10.705	2.11164	0.17324	0.26329	1.18616	1.6074	0	0.163536	0	1.69978	0	0	0	0	0	2.21345	0	0	0.114865	0	0	0	0	0	0	0.164579	0	0	0	0
XLOC_154773	Cluster II	2.84996	4.07293	4.17368	4.69551	2.97466	4.61601	4.16901	8.08944	3.77504	5.06869	10.0837	12.6987	9.65722	0.952493	1.8612	2.96967	2.40815	4.81121	1.30054	0	4.8675	0.16997	0	0	1.09317	2.25102	0.108659	0.174767	0	0.13533	0.0676743	0.369692	0	0.152749	0.0250185	0.347015	0	0.0285409	0.0328003	0.202455	0.178044
XLOC_052377	Cluster II	0.26196	0.39467	1.45125	0.339841	0	1.14129	0.784578	0.247853	3.33112	2.30391	0.499389	2.15051	0.614727	0	0.475212	0.167258	0	0	0	0	0	0	0	0	0	0	0	0	0	0	0	0	0	0	0	0	0	0	0	0	0
XLOC_083573	Cluster II	0	2.36328	1.71134	0.942667	0.159	1.6553	1.11997	1.12038	2.82333	2.20912	1.47758	4.07875	0.757848	0.770958	1.75755	0.164959	0	0.194712	0.0909717	0	0	0	0	0	0	0	0	0	0	0	0	0	0	0	0	0	0	0	0	0	0
XLOC_067189	Cluster II	0.400445	0.574583	1.28605	0.952413	0	0	0.420822	0.589369	2.05099	0	0	2.09043	0.501174	0	0	0.613628	0	0	0	0	0	1.74143	0	0	0	0.392557	0	0	0	0	0	0	0	0	0	0	0	0	0	0	0
XLOC_226309	Cluster II	0	0.546567	0.203892	0.137269	0	0	0.400304	0	1.45763	0	0	1.60363	0	0	0	0	0	0	0	0	0	0	0	0	0	0	0	0	0	0	0	0	0	0	0	0	0.479937	1.16561	0	0	0
XLOC_030284	Cluster II	0.596247	2.71325	1.64133	0.884012	2.85167	3.92927	3.49098	2.955	1.08313	0.582656	0.259807	5.29279	1.83892	0.30501	0	1.87084	3.49387	1.59202	0.0239938	0.155907	2.66016	0.571499	0	0	0.272269	0.393643	0	0	0.147985	0	0.303392	0	0	0	0	0	0	0.170603	0	0.121017	0.199549
XLOC_092879	Cluster II	7.33565	2.35279	6.23618	2.23919	15.1546	8.92063	5.4416	7.9386	9.67866	4.42757	3.40012	21.8719	8.64083	5.23641	1.04371	9.73475	18.9683	0.737133	0.790086	0	3.7551	4.58406	0	0	0	0.876232	0	0.441021	0	0	0	0	0	0	0.0315669	0	0	0	0	0	0
XLOC_098480	Cluster II	2.0954	6.56643	2.42262	6.52408	9.32606	10.6542	5.9719	9.46341	7.32747	9.00962	4.98523	20.2398	6.80535	3.70164	4.71347	0.727807	12.3768	1.01068	12.8675	4.98596	2.08592	2.4369	0	0.186475	0.53583	0.387349	0	0	0	0	0	0.611578	0	0	0	0	0	0	0	0	0
XLOC_083929	Cluster II	4.66639	4.90061	3.53934	3.52059	10.1348	8.78685	3.88134	5.67803	8.71487	8.37621	3.33119	12.0545	7.79726	4.85883	3.18192	4.5473	9.38034	4.2501	2.18147	4.02829	4.39268	3.91053	1.08068	0	0.296203	0	0	0	0	0	0	0	0	0	0.0145263	0	0	0	0	0	0
XLOC_154894	Cluster II	19.7935	22.1215	25.1065	9.95324	26.5532	23.2691	47.4028	40.0897	38.1971	24.3111	18.8321	43.2086	33.5792	11.9213	10.212	2.96816	37.4293	14.2331	5.19199	7.00768	8.94989	5.41505	0	0	0	0.381461	0	0	0.512673	0	0	0	0.0736142	0	0	0.0460644	0	0.0909278	0	0	0
XLOC_193684	Cluster II	0.14437	0.49716	0.231826	0.12486	0.710785	0.394654	1.27441	1.30524	0.91791	0.705395	0.293567	1.72609	1.35514	0.861611	0	0.442453	1.36202	0	0.0813349	0.27893	0.258313	0.0896891	0	0	0	0	0	0	0	0	0	0	0	0	0	0	0.0272846	0	0	0	0
XLOC_041514	Cluster II	0.739531	0.363813	0.610726	0.753809	1.04028	1.083	0.666139	1.19949	1.45537	2.58098	1.61121	1.868	0.842915	0.756615	0	1.24116	0.433348	0.700663	0.0297597	0	0.257767	0	0	0	0	0	0	0	0	0	0	0	0	0	0	0	0	0	0	0	0
XLOC_020143	Cluster II	1.59101	1.36972	2.2504	2.52512	1.49996	1.38805	2.98819	1.90034	1.79356	3.37412	1.70365	3.71095	2.14479	3.19203	0	1.53888	1.9717	0.898018	2.02153	0	0.0330372	0.693988	0	0	0	0.22755	0	0	0	0	0	0	0	0.045358	0	0	0	0	0	0	0
XLOC_125549	Cluster II	0.247042	0	1.8248	0.320488	0.973024	0.759738	1.40191	0.623302	0.654461	1.68988	1.00469	3.12006	0.19324	0.491457	0	1.47217	0	0	0	0	0.200918	0	0	0	0	0	0	0	0	0	0	0	0	0	0	0	0	0	0	0	0
XLOC_000650	Cluster II	6.76935	13.9154	24.8237	27.645	18.9085	12.9582	13.8937	12.1125	23.7524	6.95255	11.2719	20.7281	9.56356	11.6253	11.0269	8.78538	17.8784	1.66586	9.08675	1.09575	6.60657	4.09386	3.96668	0.0768396	0.971501	0.0290204	0	0	2.73018	0	0	0	0	0	0.121276	0.525667	0	0	0	0	0.0539412
XLOC_052557	Cluster II	0.874673	1.36485	0.895389	1.73753	0.861268	0.728519	0.999609	1.48273	1.50616	0.961578	0.750346	1.10468	0.949301	0.456761	0.297508	0.111693	2.04054	0	0	0	0.0800288	0	0	0	0	0.0918688	0	0	0.0237441	0	0	0	0	0	0	0	0	0	0	0	0
XLOC_067385	Cluster II	1.54869	0	1.98949	0.50228	1.65204	1.32299	1.13925	0.569835	3.89764	1.51339	0	3.19471	1.6354	0	0	0.461447	0	0	0	0	0	0.096212	0	0	0	0	0	0	0	0	0	0	0	0	0	0	0	0	0	0	0
XLOC_058608	Cluster II	1.20784	0.866542	1.93953	1.56693	4.5591	0.412725	3.04633	1.1428	3.09314	2.75406	0.30701	2.44074	1.51167	0	0	0	0	0	0	0	0	0.300147	0	0	0	0	0	0	0	0	0	0	0	0	0	0	0	0	0	0	0
XLOC_106602	Cluster II	1.38595	0.397728	4.00595	3.14648	6.82354	0.236792	4.66072	3.93393	4.16119	2.93444	0.704562	6.53485	6.28783	0	0	0.825913	1.32649	0	1.49656	0	0	0.344406	1.82067	0	0	0	0	0	1.00329	0	0	0	0	0	0	0	0	0	0	0	0
XLOC_019542	Cluster II	4.28906	3.23095	4.54561	3.26897	1.267	1.86863	1.08176	1.89377	3.06788	1.25739	3.43412	4.00854	3.97563	2.43176	0.389031	1.75264	2.37506	2.7799	5.2254	0.0327106	0.0523241	0	0	0	0.274197	0	0	0	0	0.0848607	0	0.0869329	0.173871	0	0.329453	0	0.243178	0.322146	0.555333	0.0761714	0.083734
XLOC_075791	Cluster II	1.34271	1.10341	2.46971	3.76091	0.841356	0.813344	2.30896	0.769939	1.87556	0	0.744633	6.1357	1.51814	0.0728492	1.10716	1.21581	0	1.87667	0.0515764	0	0	0.363994	0	0	0	0	0	0	0	0	0.0724627	0	0	0	0	0	0	0	0	0	0
XLOC_179845	Cluster II	3.22601	1.07195	3.05363	3.1939	0.613023	1.39243	1.5345	1.67786	3.2386	1.49328	4.48836	6.54755	4.14374	2.16176	0.308009	2.9198	3.52869	3.61706	1.99284	0.880538	0.110472	1.49784	0	0	0.0361819	0	0.593406	0.0867665	0	0	0	0	0	0	0.198735	0.200996	0	0	0.293118	0	0
XLOC_000148	Cluster II	1.38391	0.984223	0.347831	0.273205	2.36991	2.2822	2.46604	1.02473	1.05205	0.293992	0.734113	2.00621	2.08972	0	0	0.461011	0	3.11987	5.35597	0	0.411062	0.112141	0	0	0.115399	0	0.114704	0	0	0.476194	0	0.0975644	0	0	0	0	0	0	0	0	0
XLOC_000167	Cluster II	0	0	0.622895	0	0	0.2651	0.896823	0.407798	1.50721	0	0	2.61288	1.63851	0	0	0	0	0.545712	0	0	0	0	0	0	0	0	0	0	0.954741	0	0	0	0	0	0	0	0	0	0	0	0
XLOC_075932	Cluster II	0	0	0	0	0	0	0.514562	0	1.72955	0	0	0	2.17038	0.324695	0	0	0	0	0	0	0	0.709779	0	0	0	0	0	0	0	0	0	0	0	0	0	0	0	0	0	0	0
XLOC_000599	Cluster II	0	0	0.279256	0.150406	0.285402	0	0.621371	0	0.307141	0	0.972481	0	0.625749	0	0	0	0	0	0	0	0	0	0	0	0	0	0	0	0	0	0	0	0	0	0.101777	0.0294099	0.0328668	0.0290265	0	0.0411799	0.226342
XLOC_067471	Cluster II	0	0	0.393132	0.151242	0.114796	0	0.0735089	0.330913	0.957432	0	0.622293	0	0.738659	0.55662	0	0	0.191281	0	0	0	0	0.608382	0	0	0	0	0	0	0	0	0	0	0	0	0	0	0	0	0	0	0
XLOC_041380	Cluster II	0.344154	0.592575	0	0.446471	0.677759	0.352797	0	0.759781	0.182346	0.168155	0	1.1301	0.0807606	0	0	0	0	0	0.339306	0.0524939	0.167939	0	0	0	0	0	0	0	0	0	0	0	0	0	0	0	0	0	0	0	0
XLOC_075950	Cluster II	0.758895	0.871126	0.974895	0.738386	0.124544	1.03727	0.398756	2.912	2.71412	2.78099	1.35027	0.511178	1.06851	0	0	0	0	0	0.0712577	0	0.0308603	1.2258	0	0	0.525586	0	0	0	0.192277	0.1001	0	0	0	0	0	0	0	0	0	0	0
XLOC_106555	Cluster II	0	0.373265	0.417729	0	0.355769	0.37038	0	0.546959	0.804023	0	0.110205	0.365055	0.339143	0	0.131086	0	0	0	0	0	0	0	0	0	0	0	0	0	0	0	0	0	0	0	0	0	0	0	0	0	0
XLOC_067386	Cluster II	0	0.121459	0.135928	2.28782	0.416759	0	1.24539	1.51282	2.31726	0.137866	1.72129	4.91781	0.331068	0.336795	0	0.648565	0	0	0.0397413	0	0	0	0	0	0	0	0	0	0	0	0	0	0	0	0	0	0	0	0	0	0
XLOC_000435	Cluster II	1.4252	0.306745	0.429105	0.577786	5.17489	0.273936	0.898635	3.82061	2.69013	0	1.35847	3.91496	2.17388	0	0	0	0	0.21482	0.200732	0	0	0	0	0	0	0	0	0	0	0	0	0	0	0	0	0	0	0	0	0	0
XLOC_125467	Cluster II	0	0	0	0.0456147	2.35432	1.36968	0.0443405	0	0.0372595	0.549756	0	2.77102	0	0	0	0	0	0.0423987	0	0	0	0.655314	0	0	0	0	0	0	0	0	0	0	0	0	0	0	0	0	0	0	0
XLOC_139080	Cluster II	1.97075	1.04409	1.38755	0.442498	2.08982	4.42899	2.24627	0.956215	3.61446	1.11106	1.50278	3.94409	1.1028	0.090474	0.412507	1.04535	5.00568	0.7769	0.0213515	0.023123	0.776742	0	0	0	0	0	0	0	0	0	0	0.983241	0	0	0	0	0	0	0	0	0
XLOC_166189	Cluster II	2.33631	2.41364	2.40103	2.12163	0.306734	2.23532	2.16057	2.75084	1.98059	0.608816	0.475076	4.48504	2.5585	0	0.565095	0.318229	3.51383	0	0.263246	0	0.0760045	0.638628	0	0	0	0	0	0	0	0	0	0	0	0	0	0.0790203	0	0	0	0	0
XLOC_019659	Cluster II	0	0	0.436717	0.196012	0.595105	2.32329	1.04795	0.953035	1.68114	0	0	0.228989	1.41823	0	0	0	0	0	0	0	1.62205	0	0	0	0	0	0	0	0	0	0	0	0	0	0	0	1.02798	0	0	0	0
XLOC_139093	Cluster II	0	1.07939	0.724781	0.243978	0.987645	3.47019	1.97636	4.03326	3.58719	1.47023	1.14726	4.75041	3.76595	0	0	2.11335	2.87995	0.982697	4.48532	0	0.795355	1.07488	0.282348	0	0	0	0	0	0	0	0	0	0	0	0	0	0	0	0	0	0
XLOC_075944	Cluster II	0	0.189242	0.317676	0.356457	0.432891	1.23934	1.9404	1.03988	0.698796	0.107402	0	0.166571	1.08323	0	0	0.224557	0.135247	0.331325	0	0.536454	0	0	0	0	0	0	0	0	0	0	0	0	0	0	0	0	0	0	0	0	0
XLOC_165882	Cluster II	1.61845	2.25819	3.06489	2.57022	0.549534	2.05957	3.87081	0.80965	1.27149	1.79971	0.0851129	1.24053	0.654816	0.333072	0	0.912205	0.0457837	0.538369	0.0157207	0	0	0.0624078	0	0	0	0	0	0	0.290879	0	0.265044	0	0	0	0	0	0	0	0	0	0
XLOC_083608	Cluster II	0.492893	0.424339	4.51142	2.23801	0.849343	3.15794	1.01005	2.1763	1.37105	0	0	0.0622507	1.04098	1.17665	0.447069	0.125882	0	0	2.22149	0.338315	0.0601301	0.0459312	0	0	0	0	1.52688	0	0	0	0	0	0	0	0	0	0	0	0	0	0
XLOC_139118	Cluster II	3.67962	4.21383	5.91982	3.67025	5.57157	4.59049	5.99729	4.9485	7.35699	4.8848	3.44115	3.06893	5.40894	2.1546	3.4005	0.638323	2.19279	2.46966	2.74774	0.0211794	0.694513	0.0776362	0	0	0.155344	0.0145841	0	0	0.0603097	0.0274727	0	0	0	0	0.0152367	0	0	0	0.0199759	0.0493193	0
XLOC_206178	Cluster II	0.757495	0.204484	1.19369	0.499677	0.884949	1.30955	3.94647	2.11366	1.01698	0.0313656	0.146853	0.567528	1.48533	2.85807	1.47895	1.44603	1.79318	1.59848	1.35803	0.452373	0.347712	0.461818	0.0722827	0.314206	0.102598	0.21576	0.0917819	0	0	0.0304827	0	0	0	0	0.00563535	0	0	0	0.00738817	0	0
XLOC_030265	Cluster II	4.34558	4.35144	4.48377	2.29899	6.09983	4.23356	7.19014	6.99841	7.5932	6.68603	9.49454	4.62421	5.77137	8.86567	9.61632	7.94988	10.8087	3.9765	8.79447	3.16844	3.00787	3.60723	0	0	0.157623	0.0388448	0.0293763	0	0	0	0	0.0249868	0	0	0	0	0	0	0	0	0
XLOC_166723	Cluster II	0.574096	0.273013	0.547855	0.48233	0.872173	0.739845	2.75109	2.37619	1.0371	0.806786	0.78382	0.491662	0.751865	1.26608	2.19199	0.64513	2.13282	0.80105	1.22751	0.0817293	0.146743	0.256792	0.129286	0.0790684	0.00349538	0.0298621	0.0052115	0	0	0	0	0	0	0	0	0	0	0	0	0	0
XLOC_125434	Cluster II	0.844392	0.533097	2.3864	2.66555	3.27038	3.5201	4.79174	4.90004	6.56173	3.79567	2.57554	7.82055	6.60495	6.71922	1.6339	1.09264	4.24864	4.14067	0.111	3.03958	1.45589	1.40586	0	0	0.179938	0	0	0	0	0	0	0	0.0912804	0	0	0	0	0	0	0	0
XLOC_106399	Cluster II	0.758945	0.7934	2.03697	1.26589	3.20277	2.33401	2.97378	5.06071	2.92972	4.44988	1.98421	1.42409	2.79867	2.9765	0.295023	0.16614	1.24523	1.76496	1.81719	0	0.449708	0.363723	0	0	0	0	0	0	0	0.0429029	0	0	0	0	0.0237944	0	0	0	0	0	0
XLOC_206622	Cluster II	3.56437	2.19617	2.8618	2.28936	3.23447	3.86882	5.26609	5.0917	4.57323	1.94646	2.23834	6.44359	3.78854	3.29515	2.72586	1.67784	3.19644	2.35971	3.52401	1.19395	0.784405	1.02902	0	0.544221	0.15638	0.587254	0.0999246	0	0.865143	0.0276559	0.0414895	0.0141656	0.028332	0	0.0460148	0	0	0	0	0	0.0818661
XLOC_075931	Cluster II	0.574133	0.957668	1.24461	0.814651	1.30734	2.05993	2.89607	1.56174	2.79481	2.66497	2.8457	3.09985	1.73463	2.86968	4.49152	1.75956	3.03207	3.13703	0.373995	0.919515	0.963063	0.307635	0	0	0	0	0	0	0.0311711	0	0	0	0	0	0	0	0	0	0	0	0
XLOC_000076	Cluster II	3.03868	3.27006	2.37142	1.12349	5.35588	3.55109	6.07367	5.32841	4.81393	3.94933	4.77327	2.74783	5.88996	3.91719	3.7484	1.50556	3.47751	3.40766	1.94304	0.324444	0.504154	0.169899	0	0	0.116556	0	0	0	0	0	0	0.0246358	0	0	0	0	0	0	0	0	0
XLOC_154571	Cluster II	3.79928	3.4691	0.970584	0.373395	6.91529	6.96324	6.58781	7.73401	5.82551	6.21593	6.93551	1.80302	6.51106	7.38638	10.8081	3.27848	4.62799	3.36657	2.01882	2.86241	0.828665	1.95261	0.550952	0.0640357	0.147203	0.374862	0.0274344	0	0.0875096	0	0	0.0583378	0	0	0.0126334	0	0.0163189	0	0	0	0
XLOC_041133	Cluster II	4.99679	5.314	2.83191	2.7963	3.76251	2.91266	8.46346	3.3372	4.36057	3.351	5.52861	4.65265	3.90856	5.96426	4.79884	0.40036	2.29073	0	1.87673	0	1.29087	0.0730409	0	0	0.125271	0.0823253	0	0	0.297885	0.15508	0.348977	0	0	0	0	0	0	0	0	0	0
XLOC_206153	Cluster II	1.82485	0.996269	2.91601	4.01299	3.50611	2.9657	3.56413	4.09886	4.00898	2.08771	0.339395	2.1136	4.53293	6.80014	3.71409	1.40953	5.55003	0.456194	2.69558	0.1222	0.955641	0.713389	0.200465	0.148535	0.398355	0	0	0	0	0	0.158533	0	0	0	0	0	0	0.0222865	0	0	0
XLOC_040797	Cluster II	0.391342	0.547483	0.565569	0.222114	3.3236	2.056	2.31331	0.77139	0.492451	2.19893	0.0746036	1.60632	1.65301	0.0583892	1.15362	1.79903	0	0	0	0	0	0	0	0	0	0	0	0	0	0	0	0	0	0	0	0	0	0	0	0	0
XLOC_106743	Cluster II	1.18451	2.03953	3.07501	4.69538	2.52711	4.6884	2.19913	2.2622	3.31233	0.835983	0.35126	4.43814	2.50167	0.117821	0	0	1.32264	0	0.00926849	0.0702623	0.224784	0.564171	0	0	0.231382	0	0	0	0	0	0	0	0	0	0	0	0	0	0	0	0
XLOC_075947	Cluster II	0.330878	0.601367	1.80648	0.930037	2.42545	1.69594	3.31488	2.92189	3.17509	2.58669	3.08377	3.26881	2.82974	0.263295	0.400155	0	0.784165	0	1.39807	0	0	0.0959265	0	0	0	0	0	0	0	0	0	0	0	0	0	0	0	0	0	0	0
XLOC_138703	Cluster II	1.866	4.30305	3.65988	3.97697	8.33395	7.51483	12.5641	9.87847	8.05067	6.2519	6.91125	10.3021	9.66473	2.70457	0.725366	1.22545	3.49899	0	0.412998	1.38245	0.650405	0.0745231	0	0	1.57636	0	0.0635217	0	0.636805	0	0	0	0	0	0	0.169053	0.113354	0	0	0.0473417	0
XLOC_067360	Cluster II	0	1.83042	0	0.0689557	0	0	0.201089	0.536435	0.337951	0	0.162126	1.50373	0	0	0	0	0.130816	0	0	0	0	0	0	0.118256	0	0.0446624	0	0	0	0	0	0	0	0	0	0	0	0	0	0	0
XLOC_075922	Cluster II	0	4.06142	0.883792	0.595008	0.129035	0	0	1.40518	0.41659	0	0.599555	0.926818	0.738028	0	1.66404	0	0	0	0	0	0	0	0	0	0	0	0.249811	0	0	0	0	0	0	0	0	0	0	0	0	0	0
XLOC_075942	Cluster II	2.34772	8.28686	1.24407	2.28427	0.34676	0.842336	3.03463	0.5183	1.61708	0.802971	0	2.96509	1.37731	8.26672	0	0	0	0	0	0	0	0	0	0	0.150088	0	0.335664	0	0	0	0	0	0	0	0	0	0	0	0	0	0
XLOC_193551	Cluster II	2.00982	3.79015	1.65977	0.124159	0.188478	0	0.422418	0.241471	1.11559	0	0	0.435143	0.539009	1.71354	0	0	0.628111	0	0	0	0	0.0356741	0	0.212928	0	0	0	0	0	0	0	0	0	0	0	0	0	0	0	0	0
XLOC_180271	Cluster II	0.876994	2.11405	1.18294	0.341317	1.20898	0.719215	2.1013	2.54462	1.57986	6.51323	2.67498	0.974701	1.56407	1.25616	0.636368	0	0.647512	0	0	0	0	0	0	0	0.672787	0	0	0	0.152365	0	0	0	0	0	0	0	0.198893	0	0	0	0
XLOC_180377	Cluster II	1.19698	1.47214	0.164751	0.665505	0	1.92821	0.970373	2.26504	3.89584	4.34459	2.60785	0.172771	0	0	0	2.09624	2.66534	0	0	0	0.0834428	0	0	0	0	0	0	0	0	0	0	0	0	0	0	0	0	0	0	0	0
XLOC_166274	Cluster II	2.55454	1.42951	1.23061	0.994203	4.77925	1.57122	1.20804	1.77245	3.99281	5.11745	0.973973	0.645261	2.15806	0	0	0	0.0523917	3.77344	0.431753	0	0	0	0	0	0	0	0	0	0	0	0	0	0	0	0	0	0	0.127912	0	0	0.199486
XLOC_166197	Cluster II	0.113288	0.097531	1.09149	0.220452	3.56964	1.62586	1.21433	2.28665	2.58103	0.664232	0	0.343388	0.0531691	0	0	0	0	0	0	0	0	0	0	0	0	0	0	0	0	0	0	0	0	0	0	0	0	0	0	0	0
XLOC_179632	Cluster II	1.90687	2.02792	5.51162	1.30965	7.73147	4.71441	0.353629	2.12256	6.53743	2.95952	2.39493	1.98331	3.31657	0	0	0.114589	0	0	0	0	0.547357	0	0	0	0	0	0	0	0	0	0	0	0	0	0	0	0	0	0	0	0
XLOC_075722	Cluster II	0	0.53821	0.120464	0.243306	0.123116	1.28172	1.02488	0.630927	2.71611	0.855275	0	0.189494	0.410768	0	0	0	0	0	0	0	0	0	0	0	0	0	0	0	0	0	0	0	0	0	0	0	0	0	0	0	0
XLOC_179848	Cluster II	0.564912	1.94536	1.90496	0.916075	0	3.18504	2.49336	1.33622	2.24484	0	0.215384	0.285386	3.3804	0	0	0.216412	1.44824	0.170298	0	0	0.34458	1.26342	0	0	0	0	1.34613	0	0	0	0	0.858744	0.229005	0	0.0619888	0	0	0	0	0	0
XLOC_000491	Cluster II	4.59049	7.51533	2.32015	1.41559	4.74244	8.17724	4.98225	7.21507	5.06379	5.5154	6.77134	0.874398	4.34421	1.97614	3.54939	1.92194	0.926039	4.21959	1.29309	1.51516	1.94628	1.57084	0.254207	0	0	0	0	0	0.0326858	0	0	0	0	0	0	0	0	0	0	0	0
XLOC_166071	Cluster II	13.7891	7.03057	5.41735	2.43147	7.64576	7.95976	10.1295	14.6088	6.95135	9.55013	7.75849	2.23185	7.72826	1.27837	9.47144	6.29112	5.87574	2.01789	5.92067	0.408401	0.065328	1.59685	0	0	0	0.337469	0	0.205239	0	0	0	0	0	0	0	0	0	0	0	0	0
XLOC_052244	Cluster II	246.924	176.998	67.491	61.0422	236.878	270.833	234.676	232.289	204.611	200.078	187.481	152.368	192.633	72.355	73.2459	24.1966	62.3789	27.922	26.7775	9.79571	14.1179	16.8675	0	0	0.745245	1.86999	0.40405	0	0.552354	1.42581	0	0	0	0	0	0	0	0.0530648	0	0	0
XLOC_000486	Cluster II	8.95139	6.80731	8.04942	6.19341	8.07969	12.0055	6.9611	16.327	8.45796	8.01841	7.62215	3.42928	6.40674	2.5821	1.08256	1.56219	0.948527	0.314822	0.924556	0	0.145602	0	0	0	0	0	0	0	0.0647991	0	0	0	0	0	0	0	0	0.186758	0	0	0
XLOC_226316	Cluster II	15.7389	5.95374	14.1301	12.684	19.2548	33.8574	16.7654	30.3844	9.34988	15.6132	24.185	8.97511	19.698	2.70409	2.16298	0	2.00523	1.22211	2.58621	0	0	0.177778	0	0.132637	0.0762257	0	0	0	0	0	0	0	0	0	0.0523353	0	0	0	0	0	0
XLOC_125487	Cluster II	5.87752	4.26941	8.67116	3.09762	4.34058	2.63599	16.3294	7.53052	3.98998	4.66663	5.60231	2.04135	6.72381	1.09617	1.33277	0.562905	0.452037	0.664436	0.103477	0.0560313	0.448139	0.205391	0.413629	0	0	0	0	0	0	0	0	0	0	0	0	0	0	0	0	0	0
XLOC_205840	Cluster II	1.79322	2.97735	7.40448	2.65868	6.81071	4.59564	7.26868	7.83692	5.08991	3.00403	4.68825	2.00595	6.13173	0	0	0.261702	0.0525394	0	0.865941	0	0.375022	0	0	0	0	0	0	0	0	0	0	0	0	0	0	0	0	0	0	0	0
XLOC_107399	Cluster II	10.8701	6.94319	3.04054	2.12284	7.25074	5.87107	10.3914	12.8282	8.60809	2.17015	9.80405	3.83808	4.77249	0	0	0.358213	5.32171	2.67788	2.60104	0	0.28518	0.697083	0	0	0	0	0	0	0	0	0	0	0	0	0.0513029	0	0	0	0	0	0
XLOC_138823	Cluster II	13.9986	6.78767	3.87563	3.75731	18.5371	20.9479	19.5807	28.7222	11.5943	10.8493	7.11632	1.54444	18.426	0	0.291888	0.575311	6.59999	4.46252	0.407923	0	0.078517	0	0	0	0	0	0	0	0	0	0	0	0	0	0	0	0	0	0	0	0
XLOC_138959	Cluster II	235.523	161.777	207.137	106.931	268.979	299.395	732.298	726.938	340.47	239.605	223.502	45.9998	525.385	141.006	159.511	87.9277	27.0966	52.9252	80.5102	43.6177	24.5396	15.5838	1.50776	2.64811	0.951157	4.25054	1.13451	0	1.61556	0	0.529943	0	0	0	0	0	0	0	0	0	0.116186
XLOC_138803	Cluster II	0.465136	2.26918	0.298763	0.502851	0.916015	0.953635	2.29738	1.41806	2.66984	3.18174	2.12811	0.0783269	1.45534	0	0	0	0	0	0	0	0	0.115586	0	0	0	0	0	0	0	0	0	0.0314254	0	0	0	0	0	0	0	0	0
XLOC_058770	Cluster II	5.93926	11.3221	7.5616	3.43974	17.4403	9.67624	7.9579	10.7706	8.09189	14.9243	11.3223	3.8577	6.42113	1.01275	3.46313	2.4378	0	1.85439	0.239004	0.808856	0	0.474396	0	0	0	0	0	0	0	0	0	0	0	0	0	0	0.0601322	0.318636	0	0	0
XLOC_179452	Cluster II	1.52015	2.90195	1.71933	1.2004	3.90484	7.31736	5.626	9.17169	5.42792	3.35853	7.05587	2.13693	3.28808	0.0788905	0.239795	0	0	0	1.19154	1.10894	0.709547	0.615906	0.148842	0.294092	0.380278	2.02705	0	0	0	0	0	0	0	0	0	0	0.0374733	0	0	0	0
XLOC_179400	Cluster II	0.403927	0.556395	0.311337	0.104803	0.397736	2.73287	0.509377	1.12104	0.299622	1.42099	0	0.204058	0.454978	0	0	0	0	0	0	0	0	0	0	0	0	0	0	0	0	0	0	0	0	0	0	0	0	0	0	0	0
XLOC_040947	Cluster II	6.02913	4.33498	6.12805	1.20332	6.13245	12.9724	1.25326	9.44473	5.79216	3.88464	5.8605	5.05408	5.78367	7.03832	2.04321	1.0491	4.59282	5.43264	1.81032	0.949944	1.93983	0.32105	0	0	0.0423558	0	0	0	0	0.157304	0	0	0	0	0	0	0	0.0331752	0	0	0
XLOC_052266	Cluster II	0.742697	0	0.983902	1.14416	2.01112	5.61495	0.936588	2.92792	1.18053	1.7237	3.96436	0.703501	1.3507	1.55137	0	1.4226	0	0	1.64753	0	0.135907	1.62643	0	0	0	0	0	0.142325	0	0.0734727	0	0	0.225807	0	0	0.659399	0.526361	0.0464859	0.587656	0	0.144994
XLOC_041257	Cluster II	2.20068	1.62394	1.06014	0.509811	2.78608	2.09481	1.98228	4.95754	3.66458	1.22887	0.958919	1.50881	2.65588	0	0.570309	0.0802914	1.4185	0.0947735	0.0442792	0	1.304	0	0	0	0	0	0	0	0	0	0	0	0	0	0	0	0	0	0	0	0
XLOC_030318	Cluster II	1.86803	1.8879	0.547761	0.316095	1.75943	1.91494	1.48512	2.35657	1.54918	2.61912	0	0.779581	2.70639	0	0	0	0	0	0	0	0.317063	0	0	0.451742	0	0	0	0	0	0	0	0	0	0	0	0	0	0	0	0	0
XLOC_206077	Cluster II	5.57973	7.20551	3.09114	3.16688	7.6919	11.2967	5.18934	22.0849	7.24306	14.1766	2.34013	1.83222	12.7663	0.666007	0	1.92379	2.40315	2.27078	1.06093	0	1.15718	0	0	0	0.445885	0	0	0	0	0	0	0	0	0	0	0	0	0	0	0	0
XLOC_019413	Cluster II	2.39591	0.849337	1.90102	0.365672	5.41226	5.05663	1.5107	6.48951	1.49346	0.137723	1.50457	1.28158	5.62234	1.00934	0	0.143976	0	0	0	0	1.71934	0	0	0	0	0	0	0	0	0	0	0	0	0	0	0	0	0	0	0	0
XLOC_216104	Cluster II	0	0	0.705947	0	1.03069	2.89716	0.989999	3.10315	1.49742	0	0	2.3267	2.75107	0	0	0	0	0	0	0	0	0	0	0	0	0	0	0	0	0	0	0	0	0	0	0	0.118694	0	0	0	0
XLOC_020100	Cluster II	0.248242	0.320573	0.17938	0.925878	0	1.0179	0.234787	1.99643	1.18375	0.60646	0.851827	0.125409	0.873803	0	0	0	0	0.0374174	0	0	0	0	0	0	0	0	0	0	0	0	0	0	0	0	0	0	0	0	0	0	0
XLOC_216010	Cluster II	0.0781899	0.740463	0.527334	0.0507179	1.30886	2.2443	0.295807	2.46597	0.248568	0.993299	0.953968	0.118501	1.39448	0	0	0	0.609373	0	0	0	0	0.524612	0	0	0	0	0	0	0	0	0	0	0	0	0	0	0.0443315	0	0	0	0
XLOC_193595	Cluster II	1.75023	0.200907	1.46146	1.58941	12.983	9.21017	4.63503	11.1871	7.17143	12.0864	10.855	3.65467	12.0477	1.39274	0	3.81439	4.88185	0	0.755969	0	0.113877	0.304452	0	0	0.372971	0	0	0	0	0	0	0	0	0	0	0	0	0	0	0	0
XLOC_226504	Cluster II	1.52498	0.552791	0.927959	0.26031	4.18869	2.962	1.92309	3.39197	1.65851	1.56865	4.16181	0.770399	1.84579	0	0	0.245981	1.4815	0.241957	0	0	0	0	0	0	0	0.0674408	0.0765029	0	0.174305	0	0	0	0	0	0	0.0814402	0.0455064	0	0	0	0
XLOC_067325	Cluster II	2.84435	2.30882	3.13193	1.26513	6.88186	2.91578	4.61173	4.56218	1.98069	1.03239	3.34635	2.75069	2.70801	0.0970019	1.17939	0.705674	1.00003	0	0.0457842	0	0	0.242337	0	0	0.0519535	0	0	0	0	0.064316	0	0.263546	0	0.108892	0.0356704	0.37107	0.138229	0.081385	0.140296	0.230922	0
XLOC_206460	Cluster II	1.23521	1.06341	1.19009	0.667683	2.63527	1.89935	1.68749	2.59709	1.418	0	1.25587	1.24802	1.35268	0	0	0.21031	0.168888	0	0	0	0	0	0	0	0	0	0	0	0	0	0	0	0	0	0	0	0	0	0	0	0
XLOC_000915	Cluster II	1.51339	0.205721	0.460454	0.103333	1.80392	1.46975	1.40625	1.05508	1.26608	0.70053	1.09329	0.52311	1.30841	0	0	1.01713	0.653441	0	0	0	0.233211	0	0	0	0	0	0	0	0	0	0	0	0.0645792	0	0	0	0	0.0398839	0	0	0
XLOC_134490	Cluster II	16.1787	12.0989	6.27469	3.6908	23.1536	22.4881	26.2378	17.7289	14.42	15.8099	17.2508	3.29008	21.0098	10.3102	7.08856	11.5204	10.8261	6.40651	8.99888	5.33284	3.01074	5.11066	0	0	0	0.432021	0	0	0	0	0	0	0	0	0	0	0	0	0	0	0
XLOC_020050	Cluster II	6.61298	10.7264	2.30848	1.24334	17.3644	6.8773	9.54799	13.7832	4.72252	4.49548	5.26192	3.97021	5.89246	0.228794	0	1.1749	1.96561	0	0.188981	0	0.187071	0	0	0	0	0	0	0	0	0	0	0	0	0	0	0	0	0	0	0	0
XLOC_106134	Cluster II	8.57062	8.20997	1.86085	1.87921	21.3953	4.94978	7.53522	7.1573	8.50645	8.49323	6.99569	4.45173	8.95133	3.60213	0.437961	1.17151	0.54466	0	3.19634	0	0.589051	0	0	0	0	0.30429	0.690356	0	0	0	0	0	0	0	0	0.0612424	0	0	0	0	0
XLOC_205961	Cluster II	1.05647	1.5592	2.32658	1.37056	6.68752	7.73574	5.51944	5.33108	3.35855	3.39214	1.15086	4.80344	5.73749	0	0	0	0.433348	0	0	0	0	0	0	0	0	0	0	0	0	0	0	0	0	0	0	0	0	0	0	0	0
XLOC_019792	Cluster II	5.0808	3.00186	6.91085	3.55414	9.41728	11.3359	6.28157	6.72377	7.12588	5.3544	8.50831	5.88843	7.62125	1.9026	1.08434	4.98687	3.63689	1.38149	2.21697	0	3.45159	2.82222	0	0.110822	0	0	0.0949576	0	0	0	0	1.04999	0	0.133488	0	0	0	0	0.114657	0	0.0777967
XLOC_179648	Cluster II	0.467263	0.469319	0.825353	0.656695	4.06423	3.35298	1.71864	2.79996	2.39321	1.21763	1.544	0.708164	2.88744	0	0	0.835352	0.574991	0	0.723927	0	0.722042	2.29325	0.350757	0	0	0	0	0.119391	0	0	0	0.0315691	0	0	0	0.0395101	0.0883084	0	0	0	0
XLOC_155226	Cluster II	3.70963	7.07172	3.40392	2.46355	10.8714	9.50699	5.45776	12.7581	9.96791	2.84828	4.31048	3.88198	7.66885	8.5395	9.13289	2.34599	1.01442	0	0	0.134722	0.732707	2.40337	0	0	0	0	0.589315	0	0	0	0.104867	0.107413	0	0	0	0	0	0	0	0	0.0689734
XLOC_092867	Cluster II	3.16641	1.16829	1.12068	0.419162	5.53583	2.25228	4.15603	6.23635	2.70484	2.27332	3.54787	1.24053	5.06483	4.47368	0	0.726163	0	0.0389609	1.01937	1.39964	0	0	0.0727625	0	0	0.515831	0	0	0	0	0	0	0	0	0	0	0	0	0	0.0459051	0.100926
XLOC_154492	Cluster II	1.06096	1.57768	1.11513	0.0625628	3.94136	3.01562	3.34484	3.49817	2.3763	1.64942	2.72126	1.16942	3.32713	2.53276	0.612386	1.8721	0	0	0.0135846	0.147117	0.682453	0.30559	0	0	0	0.202609	0	0	0.125677	0	0	0	0.0781988	0	0	0.0733999	0.054685	0	0.0555028	0	0
XLOC_180347	Cluster II	0.899241	1.54834	0.770124	0.388862	1.77092	1.02425	0.315	0.441163	1.37642	0.390553	0.15238	1.51428	1.31301	0.357783	0.181253	0.204143	1.72132	0	0	0	0	0	0	0	0	0	0	0	0	0	0	0	0	0	0	0	0	0	0	0	0
XLOC_030589	Cluster II	4.15649	3.37194	1.38622	0.933268	4.95857	3.35953	0	2.72261	4.87039	3.59309	1.58475	5.81484	1.98827	0.286227	0	0.81657	0	0	0.0450323	0.0243843	0.0390052	0	0	0	0.0511003	0	0	0	0	0	0	0	0	0	0	0	0	0	0	0	0
XLOC_154809	Cluster II	0.683704	4.70889	4.17194	2.80873	8.0787	4.90611	1.72439	7.47511	7.06391	0.33406	3.47568	9.32574	2.56705	0	0	3.7833	2.89793	0	0	0	0	0	0	0	1.96689	0	0	0	0	0	0	0	0	0	0	0	0	0	0	0	0
XLOC_106672	Cluster II	13.8763	14.9329	10.1862	3.32174	34.9724	30.1429	3.95808	27.5084	45.6885	17.2728	15.1161	20.9469	28.4536	5.32382	20.6773	12.3193	1.76176	0	2.60587	7.35755	1.61222	2.5246	0	0	7.18129	0.138805	0	0	0	0	0	0	0	0	0	0	0	0.0827167	0	0	0
XLOC_192737	Cluster II	14.7955	16.0566	4.71819	3.71718	9.74667	8.01075	1.18255	12.4871	8.44645	3.66546	2.86026	3.31614	8.41096	0.621836	4.15828	0.957972	2.09418	1.82178	4.66668	0	1.72869	3.30122	0	0	0	0.131324	0	0	0	0	0	0	0	0	0	0.105723	0.0590748	0	0	0	0.0813654
XLOC_052285	Cluster II	2.69427	2.60948	3.35296	1.74764	4.42162	5.75401	2.54823	4.107	2.85505	1.64553	4.28018	1.81481	1.79137	2.14395	1.42554	0	0.644668	0.81221	0	0	0.0547808	0.627676	0.252811	0	0	0	0	0	0	0	0	0	0	0	0	0	0	0	0	0	0
XLOC_030275	Cluster II	6.2109	7.9442	6.49692	3.56828	5.06731	9.82318	6.04209	7.61137	9.96633	1.38728	2.70633	4.03414	3.41466	3.60082	0	0	0.655101	0	0	0	0	0	0	0	0	0.596429	0	0	0	0	0	0	0	0	0	0	0	0	0	0	0
XLOC_166187	Cluster II	34.7179	40.79	41.7137	22.3432	71.3211	55.6876	86.0178	100.305	94.3549	27.9395	36.5443	26.1366	64.857	4.87529	6.66851	17.5249	7.37168	5.33562	2.45451	2.20128	2.92325	2.84195	0.153303	0	0.174078	0.6292	0	0.41745	0	0	0	0	0.110385	0	0	0	0	0.0681731	0	0	0
XLOC_192979	Cluster II	136.693	153.2	99.714	71.4677	160.377	150.366	219.349	182.281	192.78	80.27	103.696	165.145	167.94	56.1153	40.6884	9.33227	23.9449	23.7102	27.1555	20.1419	7.50207	12.6239	0.209068	1.03273	2.56392	1.45093	0	0	0.0806457	0.440836	0.0440897	0.18064	0	0.149274	0.0651981	0.01884	0.0210545	0.0743774	0.0213693	0	0
XLOC_075846	Cluster II	9.11672	10.7132	3.20572	2.33089	9.17357	5.86662	7.9722	14.817	10.8595	6.04766	11.7725	2.35325	9.27579	0.317719	0.120717	0.815773	0.0272959	1.80546	4.16142	0	0.0324726	0	0	0.370128	0	0	0	0	0	0	0	0	0	0	0	0	0	0	0	0	0
XLOC_131043	Cluster II	8.55772	10.2265	6.27612	6.29662	13.8347	13.3554	10.9529	19.8998	11.5724	13.7297	13.0512	6.32355	8.63222	1.67703	2.08534	0.652415	1.2574	0.077009	0.683609	0	0.186984	0.761761	0	0	0	0	0	0	0	0	0	0	0	0.171145	0	0.194403	0	0	0	0	0
XLOC_052196	Cluster II	33.8726	47.8148	43.9775	44.5988	60.5199	70.1129	39.4367	76.8981	66.5837	38.535	53.8615	80.3424	41.9976	32.0689	15.329	9.99736	20.4707	4.398	7.34436	0.374551	5.56842	6.08415	0	0	0.784919	0.030343	0	0	0.0313694	0.114317	0	0	0	0	0.0951021	0	0.081897	0.0361639	0	0	0
XLOC_154476	Cluster II	12.3199	20.1342	9.38859	9.66183	14.3243	23.1894	10.2258	21.9519	17.5912	19.6571	8.38601	21.3792	16.2029	12.379	5.68197	2.87979	1.39898	2.5599	1.80382	1.50758	0.475513	1.84208	0.548618	0	0	0.233942	0	0	0.0302319	0.0550858	0	0	0	0	0	0	0	0	0	0	0
XLOC_041135	Cluster II	27.644	26.536	10.6093	9.44381	31.1219	31.172	24.3445	33.7694	23.3373	29.8053	36.5381	34.9833	26.9213	10.0639	8.35798	3.81246	4.23328	10.3058	19.3897	4.51171	0.0224827	2.18107	0.0518784	1.38381	0.500724	0	0	0	0	0	0.164107	0	0	0	0	0	0	0	0.026513	0	0
XLOC_092842	Cluster II	46.2424	59.0504	16.982	13.4925	54.9932	40.2681	43.0943	73.4081	59.527	60.4236	53.2031	61.5284	57.4286	45.5268	36.1096	38.7776	25.7636	15.3882	20.3417	19.8563	16.0897	14.1111	3.52931	0.407539	0.442396	0.957707	0	0	0.0176804	0	0	0.0165012	0.0330033	0.0545434	0.0178672	0	0	0.0203827	0	0	0
XLOC_001251	Cluster II	0.179677	0.309373	0.173113	0	0.796154	0.552567	0.509814	0.793337	1.61839	0.175581	0	0.136156	0.0421637	0	1.14081	0	0.589605	0	0.354292	0	0	0	0	0	0	0	0	0	0.273143	0	0	0	0	0	0	0	0	0	0	0	0
XLOC_058690	Cluster II	0.227521	0.587628	1.09605	0.590325	1.3442	1.39941	1.00421	3.44429	6.8713	1.11167	0	0.11494	1.06782	0	0	0	6.53278	0	2.88406	0	0	0.508847	0	0	0	0	0	0	0	0	0	0.0922302	0	0	0	0	0	0	0	0	0
XLOC_058776	Cluster II	0	0.566639	0.43597	0.293514	0.20253	1.72895	0.0518756	0.415158	4.09758	0	0.87831	1.41315	0.135145	1.03112	0.373119	0	1.04616	0.0248019	0	0.727848	0.602209	0	0	0	0	0	0	0	0	0	0	0	0	0	0	0	0	0	0	0	0
XLOC_019415	Cluster II	0.620417	1.06825	0.398501	0.402433	0	0.211999	1.04318	0.521783	1.31488	0	0	1.14923	2.13531	0	0	3.48591	0	0	0	0	0	0	0	0	0	0	0	0	0	0	0	0	0	0	0	0	0	0	0	0	0
XLOC_052518	Cluster II	0.466729	0.937567	1.04925	0	0.306384	0.637934	1.47144	3.53276	2.22562	0	0	2.43645	2.70161	0	0	1.98666	0	0	0	0	0.0759177	0	0	0	0	0	0	0	0	0.123126	0	0	0	0	0.136574	0	0	0	0.358107	0	0
XLOC_206357	Cluster II	1.03358	1.27118	0.853561	0	0.872348	1.36226	0.837906	1.67643	1.09526	0.577155	0.675555	1.79023	1.80176	1.40994	0	1.65924	0.242262	0	0	0	0.144104	0	0	0	0	0	0	0	0	0	0	0	0	0	0	0	0	0	0	0	0
XLOC_067465	Cluster II	3.59038	2.44705	0.288268	0.194075	0	1.68692	2.16952	1.41543	4.20096	0	0.228151	0	4.98499	0	0	0	0	0	0	0	0	0	0	0	0	0	0	0	0	0	0	0	0	0	0	0	0	0	0	0	0
XLOC_226593	Cluster II	0.953041	1.36748	0.306075	0.412127	1.40765	0.325658	0.80123	1.1021	1.59903	0.15522	0	0.240732	1.56551	0	0	0	0	0	0	0	0	0	0	0	0	0	0	0	0	0	0	0	0	0	0	0	0	0	0	0	0
XLOC_000684	Cluster II	4.84261	1.19117	0.499897	0.673106	1.5327	1.77294	0.109051	0.436364	3.94033	0	1.58258	1.04847	2.59746	0	0	1.76682	0	2.5026	1.90002	0	0	0	0	0	0	0	0	0	0	0	0	0	0	0	0	0	0	0	0.696672	0	0
XLOC_106678	Cluster II	2.77378	1.27359	2.13796	1.07953	1.09251	0	1.86555	0	3.82109	0	0	0.0934183	2.25647	0	0	0.661178	0	1.33789	0.0520896	0	0	0	0	0	0.827519	0	0	0	0	0	0	0	0	0	0	0.0938164	0	0	0	0	0
XLOC_040971	Cluster II	0.136695	0	0	0	1.4806	1.40128	0.430953	1.12089	0.289705	1.33579	4.16942	0.345282	0.256619	0	0	0	0	3.70871	0	0.458703	0	0	0	0	0	0	0	0	0	0	0	0	0	0	0	0	0	0	0	0	0
XLOC_000532	Cluster II	2.55335	0	0	0.414057	0	1.9631	0.100623	1.30858	0.930091	0.311893	5.59772	0.403099	1.27326	0	0	0	0	0.577297	1.3486	0	0	0	0	0	0	0	0	0	0	0	0	0	0	0	0	0	0	0	0	0	0
XLOC_155050	Cluster II	2.88002	1.21634	0.837679	0.563963	0.802609	2.22819	1.91874	2.67351	1.15166	1.27444	3.56354	1.15298	1.32617	1.10264	0.690033	0.832687	0.356631	1.01564	1.745	0.265233	0	0.303827	0	0	0	0	0	0	0	0	0	0	0	0	0	0	0	0	0	0	0
XLOC_059003	Cluster II	0.0902549	0	0	0	0.0888717	1.20278	0.39836	1.99254	0.0956409	1.32297	2.20234	0.0455956	0.50831	0	0	0	0.962549	0	0.101696	0	0.528508	0	0	0	0	0	0	0	0	0	0	0	0	0	0	0	0	0	0	0	0
XLOC_139479	Cluster II	0.167016	0.287573	0	0	0.328912	0.68484	0.737161	1.79091	0.973404	0.816045	3.31127	0.0843742	0.0783853	0	0	0.341238	0	0	0.0940933	1.27375	0	0	0	0	0	0	0	0	0	0	0	0	0	0	0	0	0	0	0	0	0
XLOC_180390	Cluster II	0.867443	1.90848	1.95009	2.31319	0.664338	1.58085	0	0.303974	0.663872	0.376743	4.85071	3.06754	0.768996	0	0	0	0	0	0	0	0	0	0	0	0	0	0	0	0	0	0	0	0	0	0	0	0	0	0	0	0
XLOC_106540	Cluster II	0	1.3643	1.18752	1.59899	2.16725	3.33926	1.22125	2.22129	1.95916	2.23685	4.96789	1.51219	1.40486	0	0	0	0	0	1.04159	0	0	0.787596	0	0	0	0	0.083916	0	0	0	0.836223	0.107066	0.0713792	0	0.502358	0.0446658	0.149748	0.925754	0.810599	0.312706	0.206252
XLOC_205995	Cluster II	0.820993	3.29843	3.164	1.15383	2.6947	0.701343	0.949047	0.690472	1.44998	3.74397	5.63437	0.82951	0.89907	0	0.744665	0.0698922	0	0	0	0	0	0	0	0	0	0	0	0	0	0.541456	0	0	0	0	0	0	0	0	0	0	0
XLOC_216689	Cluster II	0.662113	1.80507	1.70113	0.894749	1.41259	1.69685	1.84388	1.46173	2.66033	1.72539	5.21718	0.864101	0.932245	1.31718	0.900834	0.563665	0.203691	0	0	0.521794	0.565418	0.246801	0	0	3.70374	0	0	0	0	0	0	0	0	0	0	0	0	0	0	0	0
XLOC_106122	Cluster II	0.73451	0.287432	0.579008	0.129938	0.789003	0.547604	0.505234	1.30567	0.495308	0.39151	1.52753	0.134933	1.03418	0.637618	0.726788	0.682142	0	0	0	0.02037	0.065168	0.547574	0	0	0	0	0	0	0.0870073	0	0	0	0	0	0	0	0	0	0	0	0
XLOC_205841	Cluster II	0.366357	0.630805	0.52946	0.356457	0.360743	0.938894	1.5015	1.6176	0.97055	0.895017	2.51426	0.185079	1.63345	0	0	1.21635	0.150274	0	0	0.0558807	0	0	0	0	0	0	0	0	0	0	0	0.14851	0	0	0	0.185868	0	0	0	0	0
XLOC_106253	Cluster II	1.33613	1.78934	1.00125	0.385191	2.92367	0.152187	1.31051	2.62199	3.30367	0	5.43388	2.17498	1.25416	3.36685	0.269313	6.06646	0	0	0	0	0	0	0	0	0	0.0623717	0.566022	0	0	0	0	0	0	0	0	0	0	0	0	0	0
XLOC_030341	Cluster II	0.410497	0	0.395501	0.199702	1.31367	0.315604	0.841201	1.29463	2.01184	0.701995	4.5388	2.22931	0.818796	0	0	2.04435	0.547233	0	0	0	0	0	0	0	0	0	0	0	0	0	0	0	0	0	0	0	0	0	0	0	0
XLOC_166532	Cluster II	0	0	0.131834	0	0	0.140269	0.172554	1.72618	0.434993	0	4.38229	0.138252	2.88987	0	0	2.44623	0	0	0	0	0	0	0	0	0	0	0	0	0	0	0	0	0	0	0	0	0	0	0	0	0
XLOC_226166	Cluster II	0	0	0	0.123985	0	0	0	0.120566	0.101275	0.373572	2.91509	0	0	0	0	2.24557	0	0	0	0	0	0	0	0	0	0	0	0	0	0	0	0	0	0	0	0	0	0	0	0	0
XLOC_019789	Cluster II	0	0.266659	0	0.964377	1.52496	0.0635034	1.05462	0.390744	0.164111	0	5.10167	1.81512	0.261664	0	0	0.759411	0	0	0	0	0	0	0	0	0	0	0	0	0	0	0	0	0.050225	0	0.0271906	0	0	0	0	0	0.0967509
XLOC_030652	Cluster II	0.122283	0.473741	0	0.0793192	1.02348	1.00284	0.886691	0.617057	0.453533	1.01572	1.95817	0.679536	0.688693	0.437879	0.332744	0.218613	0.601905	0	0.206676	0.018652	0	0	0	0	0	0.205499	0	0	0	0	0	0	0	0	0	0	0	0.0306152	0	0	0
XLOC_030175	Cluster II	0	0	0.109513	0	1.9027	1.51476	0.215009	0.286785	0.42157	0	3.12029	0.861334	1.38701	0	0	0	0	0	0	0	0	0.0423686	0	0	0	0	0	0	0.444325	0	0	0	0	0	0	0	0	0	0	0	0
XLOC_166150	Cluster II	0.779113	0.619155	1.09711	0.272123	2.83264	5.95938	2.68301	1.51212	2.38156	0.117131	6.85507	1.45328	1.57515	0	0	0.88776	0	0	0	0	0	0	0	0	0	0	0	0	1.48375	0	0	0	0	0	0.0263057	0	0	0	0.0344879	0	0.421211
XLOC_058652	Cluster II	0	0.0646801	0.28954	0.0487328	3.32901	1.38629	0.331601	0.331723	0.55729	0.440502	3.55194	0.0759088	0.88151	0	0	0.844255	2.95843	0	0	0.0229191	0.183307	0	0	0	0	0	0	0	0	0	0	0	0	0	0.0329764	0	0	0	0	0	0
XLOC_030272	Cluster II	0.0733503	0.126297	0.282683	0.0475787	3.61131	1.50385	0	2.35961	0.855003	0.573427	3.46782	0.111167	0.757359	0	0	0	0.240697	0	0	0	0	0	0	0	0	0	0	0	0	0	0	0	0	0	0	0	0	0	0	0	0
XLOC_193468	Cluster II	1.43156	0.492982	0.41378	0.278575	5.21561	1.17401	0.631852	4.6955	2.27549	0	6.76809	0.216962	1.14219	0	0	0	2.81858	0	0	0	0	0	0	0	0	0	0	0	0	0	0	0	0	0	0	0	0	0	0	0	0
XLOC_166381	Cluster II	0.197514	0.340086	0.190299	1.02494	0.583462	0.404949	0.747234	2.4917	0.837204	0.772049	6.62697	0	1.29779	1.88605	2.50812	1.71509	1.94441	0	0	0	0	0	0	0	0	0	0	0	0	0	0	0	0	0	0	0	0	0	0	0	0
XLOC_226585	Cluster II	0.0882674	1.13986	0.340171	0.629801	1.99904	2.08113	1.11311	1.44758	2.43191	1.81137	5.38461	0.936422	2.77557	0.948219	1.60122	1.62309	0	0	0	0	0	0	0	0	0	0	0	0	0	0.0698562	0	0	0	0	0	0	0	0	0	0	0
XLOC_058547	Cluster II	0	0	0.915026	0.462027	1.63654	1.21696	1.57193	2.09668	0.880596	0.116009	5.61256	0.479786	1.11433	0	1.50749	0.727658	0	0	0.0334408	0	0.11586	0	0	0	0	0.847886	0	0	0	0	0	0	0	0	0	0	0	0	0	0	0
XLOC_226498	Cluster II	0	0.146479	0	0	1.34029	1.22091	0.965527	0	0	0	3.11379	0	1.03809	0	0	0.173814	0.418741	0	0	0	0	0	0	0	0	0	0	0	0	0	0	0	0	0	0	0	0	0	0	0	0
XLOC_154652	Cluster II	0.664804	0.114468	0.256207	0	2.22569	0.1363	0.670688	0.670937	1.05672	1.55916	5.88051	0.33585	2.49609	0	1.20599	0	1.25438	0	0	0	0.129764	0	0	0.147907	0.170002	0	0	0	0.577502	0	0	0	0	0	0	0	0	0	0	0	0
XLOC_067595	Cluster II	0	0	0	0	0	0	0	0	0	0	6.78893	0	0	0	0	0	0	0	0	0	0	0	0	0	0	0	0	0	0	0	0	0	0	0	0	0	0	0	0	0	0
XLOC_166334	Cluster II	0	0	0	0	1.37814	0	0.110311	1.43457	0	0	9.87201	0	0	0	0	0	0	0	0	0	0	0	0	0	0	0	0	0	0	0	0	0	0	0	0	0	0	0	0	0	0
XLOC_019494	Cluster II	0.756438	0	0	0	2.11039	0	1.51037	0.159045	0.200395	0	3.46089	1.65595	0.828375	0	4.80278	0	0	0	0	0	0	0	0	0	0	0	0	0	0	0	0	0	0	0	0	0	0	0	0	0	0
XLOC_166830	Cluster II	1.40211	0.12071	0.405266	0.272843	1.38062	1.29359	2.12178	0.61908	0.891468	2.32925	5.77349	0.637494	1.11868	0.669433	6.10442	1.00265	1.32278	0	3.67312	1.66814	1.16313	1.04527	0	0	0	0.235626	0	0	0	0	0	0	0	0	0	0	0	0	0	0	0
XLOC_001172	Cluster II	0	1.09654	1.02263	0.275393	1.04514	1.08806	1.20465	2.2763	2.58692	0	2.26623	3.00277	1.29519	0	3.08073	2.06019	0	0	0	3.17319	0	0	0	0	0	0	0	0	0	0	0	0	0	0	0	0	0	0	0	0	0
XLOC_106039	Cluster II	0.716033	1.02741	0.689875	1.16114	0	0.85635	3.38611	2.18297	1.13814	0.699712	2.91202	2.53211	2.18435	0.427335	4.32975	0.304784	0	0	1.04211	1.2742	0	0.311383	0	0	0	0	0	0	0	0	0	0	0	0	0	0	0	0	0	0	0
XLOC_125302	Cluster II	0.176306	0	0.169866	1.25797	2.08325	0.542202	0.778168	1.72372	1.58804	0.0861439	4.30211	2.80563	0.57922	0	3.1983	0	0	0	0	0	1.2905	1.18292	0	0	0	0	0	0	0	0	0	0	0	0	0.27085	0	0.0499805	0	0	0	0
XLOC_193104	Cluster II	0.138924	1.79403	1.07079	0.27034	7.79734	7.26308	4.90539	8.8505	8.75928	3.12243	8.68672	7.29901	8.08495	6.13544	16.1291	1.77402	0.854769	0.4188	1.60448	0	5.69452	1.24281	0	1.08179	0.0888134	0	0	0	0.0603404	0	0	0	0	0	0	0.352409	0	0.765193	0	0	0
XLOC_107446	Cluster II	1.536	1.56279	0.134535	0.3623	1.37496	1.71771	1.7609	1.40924	0.665861	0.81872	2.55548	0.282169	1.24517	1.16671	2.27978	0.213973	0.859148	0.168378	0.0786682	0.0851951	0.136278	2.08196	0	0	0.981952	0	0	0	0	0	0	0	0	0	0	0.070843	0	0	0	0	0
XLOC_134491	Cluster II	5.53554	2.19219	0.639998	1.149	3.70648	4.19917	2.93188	5.86593	4.57538	2.59649	10.6371	2.51683	7.79395	2.37863	10.8451	6.10736	2.72471	0.333747	0.187116	7.02489	2.97134	4.70446	0	0	0.0707766	0	0	0	0	0.350473	0	0	0	0	0	0	0	0	0.254835	0	0
XLOC_019414	Cluster II	2.46558	4.29838	3.56326	2.39895	11.9569	14.8491	6.2185	16.0575	7.38092	12.1071	15.5109	7.31777	10.5881	9.04961	9.95178	16.9702	17.4962	4.68261	4.56653	3.87358	4.39148	7.16851	0.416435	0.617115	0.0394057	1.34662	0	0.0944974	0	0.0487824	0	0	0	0	0	0	0	0	0	0	0
XLOC_019602	Cluster II	3.09348	3.10709	1.49023	2.34102	9.56127	10.9229	6.50179	9.21427	5.14477	7.38948	14.2845	1.47596	5.44447	8.82081	6.70293	4.9159	6.0625	0.880748	0.0726168	1.49419	0.628978	1.98587	0	0	0	0	0.327622	0	0.186614	0	0	0	0	0	0	0	0.0974399	0	0	0	0
XLOC_106929	Cluster II	3.57589	3.56765	2.76909	1.75588	15.5981	16.0331	7.62809	13.8916	5.70163	11.6262	22.8844	2.78571	11.9047	6.06331	11.2763	5.37714	9.78763	5.4403	4.60342	1.2234	1.30464	1.34536	0	0	0.149554	0.126365	0	0	0	0.238039	0	0	0	0	0	0	0	0	0	0	0
XLOC_131180	Cluster II	0.504759	0.977748	0.364739	0.081853	1.61533	1.68166	4.21703	1.9899	1.53778	1.35645	1.5396	0.446246	1.77673	1.95809	1.37349	3.28726	1.1905	0.532574	0.462103	0	0.431044	1.88148	0	0	0	0	0	0	0	0	0	0	0	0	0	0	0	0	0	0	0
XLOC_093071	Cluster II	2.44238	1.72887	2.14399	0.598495	5.61155	4.50669	3.31955	4.86135	3.13452	8.11482	3.80761	1.2887	5.04363	5.05314	4.726	4.49114	3.62884	1.24349	1.52888	0.927205	0.794551	1.39594	0	0	0	0.0228026	0	0.0832074	0	0	0	0	0	0	0	0	0	0	0	0	0
XLOC_166538	Cluster II	2.83758	2.02413	0.703008	0.999181	5.74785	3.57372	6.69666	6.49458	2.57735	7.28877	4.45119	1.22872	5.44118	11.3222	5.73583	7.66112	8.67959	2.44404	1.9412	1.6818	4.43096	2.65937	0	0.0901871	0	0.374675	0.154553	0	0	0	0	0	0	0	0	0	0	0	0	0	0
XLOC_106184	Cluster II	1.02239	0.440097	0.295513	0.663175	3.22152	5.13553	0.515721	1.35427	0.541702	0.999089	2.80662	2.78909	1.53548	0.854243	2.04015	0.104445	0.0419369	0	0	0	0.0498904	0.114328	0	0	0	0	0	0	0	0.323655	0	0	0	0	0	0	0	0	0	0	0
XLOC_180375	Cluster II	0	0	0.266883	0.0898386	0.681892	0.141979	0.174658	0.524169	0.073383	0	1.90103	1.04953	0.26001	0	0	0	0	0.0835047	0	0	0	0	0	0	0	0	0	0	0	0	0	0	0	0	0	0	0	0	0	0	0
XLOC_092866	Cluster II	1.53962	0.24546	0.329639	0.221928	1.79677	5.02713	1.43819	3.381	4.89449	0	4.87003	1.44036	1.95366	0.476446	0	1.66022	0.678308	1.37521	0.0803139	1.07852	0.528692	3.76217	0.385246	1.64925	0	0.886409	0.70658	0.08742	0.173371	0	0	0.300501	0	0	0	0.20251	0	0.39974	0.459396	0	0
XLOC_106235	Cluster II	0.335677	0.0722474	0.161707	0.0544342	2.97479	4.64545	3.01608	0.370533	2.13425	0.164013	3.45556	1.86538	0	0	0.152235	0	0	0	0	2.04804	0	0	0	0	0	0	0	0	0	0	0	0	0	0	0	0.38318	0	0	0	0	0
XLOC_192781	Cluster II	0	1.43318	1.1762	0.575904	3.05985	2.27537	2.23927	0.560024	3.17531	0.650709	3.21585	0.728861	2.23973	0.264938	1.40929	0.113376	0.546273	0	0	0	0.974813	1.73746	0.624822	0	0	0	0	0	0	0	0	0	0	0	0	0	0	0	0	0	0
XLOC_192790	Cluster II	2.19141	2.15614	4.72541	2.50448	2.26058	5.77657	3.61888	3.75186	3.3727	2.44738	4.61526	3.37393	2.10596	2.24204	0.567907	3.51794	2.48263	0	0.205766	3.0879	2.03687	4.08422	0	0	1.46767	0.131525	0	0	0	0.24776	0	0	0	0	0	0	0	0.104504	0	0	0
XLOC_030309	Cluster II	8.08401	1.68719	5.50715	4.92589	4.82431	7.95219	3.08922	10.4557	7.26848	1.91509	12.2042	10.1892	5.25036	0.194934	1.18504	6.21467	4.01931	6.44942	0.483039	2.88959	2.19156	0.0304373	0.827505	1.2717	0.313215	0.720432	0.466993	0	0.2128	0.258497	0.1939	0.297911	0	0	0.143365	1.15997	0.0925942	0.16355	0.328926	0.348043	0.51013
XLOC_041577	Cluster II	0.445712	0.295169	0.165165	0.422547	0.506401	0.351465	0.216181	1.27594	0.762962	0.469056	1.20263	0.450335	0.257459	0.163695	0.31098	0.350252	1.30789	0	0	0.282398	0.217497	0.255597	0	0	0	0.0144043	0	0	0	0	0	0	0	0	0	0	0	0	0	0	0
XLOC_058814	Cluster II	0.956823	0.21489	0.400813	0.188891	1.59757	1.40731	0.603307	4.01479	1.2123	1.01632	2.91847	0.945732	1.9915	0.744836	0	1.35995	0.767883	0	0	0.875668	3.59316	1.08547	0	0	0	0.384511	0.317221	0	0	0	0	0	0	0	0.0182598	0	0	0	0.0239394	0	0
XLOC_029981	Cluster II	0.0980467	0	0	0	0.48272	0.100509	0.989145	3.64882	2.80524	0	3.14012	1.04017	0.138048	0	1.60076	0.651053	0	0	0	0	1.81809	0	0	0	0	0	0	0	0	0	0	0	0	0	0	0	0	0.0981889	0	0	0
XLOC_125230	Cluster II	0	0.0763866	0.341943	0.172659	0.611571	0.272866	0.279726	1.73495	2.39756	0.17341	1.6238	1.7033	0.37478	0	0	0	0.181972	0	0	0	1.08242	0	0	0	0	0	0	0	0	0	0	0	0	0	0	0	0	0	0	0	0
XLOC_067464	Cluster II	2.95629	0.0848372	0.379772	0.830959	1.06736	1.91934	2.23684	0.870204	0.835388	0.770375	2.25429	2.24022	2.03496	1.29385	0	1.10736	0	0	0	0	0	0	0	0	0	0	0	0	0	0	0	0	0	0	0	0	0	0	0	0	0
XLOC_139052	Cluster II	1.3527	0.457507	0.558552	1.09679	2.71152	1.68382	1.79723	3.41295	2.4573	0.472097	3.38919	5.36932	4.53473	1.32629	3.155	0.789651	4.67666	0	0.312999	0.206329	0.87226	0.180078	0	0	0	0.0202968	0	0	0	0	0	0	0	0	0.0848199	0	0	0	0	0	0
XLOC_193691	Cluster II	0.277566	0.716883	0	0.54013	0	0.711341	1.40011	0.787855	1.61771	0.542479	1.69324	1.05167	1.3027	0.165654	0	0.354443	0	0	0.0390938	0	0.0677229	0	0	0	0	0	0	0	0	0	0	0	0	0	0	0	0	0	0	0	0
XLOC_106536	Cluster II	1.60272	1.60978	0.977976	0.866339	6.10222	5.80517	3.13276	4.58294	2.49094	2.71473	8.47352	4.77708	5.34065	0.191304	3.48892	1.52815	0.0219137	0.740838	0.0300981	1.53198	0	0.796549	0	0	0	0	0	0	0	0	0	0	0	0	0	0	0	0	0	0	0
XLOC_106712	Cluster II	3.12939	0.875595	1.58291	1.04031	5.93175	2.04509	2.39248	2.93619	3.64775	1.29968	5.01121	2.4702	2.18471	0.747059	0	0.679343	0	0.0707537	0.165284	0.0119332	0.0190884	0.102066	0	0	0.350104	0.0657373	0	0	0	0	0.0464435	0	0	0	0	0	0	0	0	0	0
XLOC_106388	Cluster II	0.116284	0	0	0	3.54956	0.953635	0.95317	1.39361	1.17062	3.97717	2.83748	0.763687	3.1108	0	2.53135	0	0	0	0	0	0	0	0	0	0	0	0	0	0	0	0	0	0	0	0	0	0	0	0	0	0
XLOC_041177	Cluster II	2.12945	1.41021	1.26256	0.796886	4.03234	3.77815	4.18298	1.1882	1.51882	6.24274	6.24537	1.24127	3.76702	0.0977597	0.29715	0.627518	2.68759	0	0.530632	0	0	0.427403	0	0	0	0	0	0	0	0	0	0	0	0	0	0	0	0	0	0	0
XLOC_058513	Cluster II	0.718708	0.69609	0.432782	0.582737	5.13077	3.77588	2.54907	2.77668	3.52238	5.35523	3.83631	0.998474	2.02386	0.107233	0	1.10132	1.32661	0	0.0253066	0	0	0	0	0	0	0	0	0	0	0	0	0	0	0	0	0	0	0	0	0	0
XLOC_166160	Cluster II	0.651146	0.280291	0.376415	0.168946	2.50055	2.20275	1.02642	2.87504	0.931505	3.11789	2.97916	0.39474	1.74193	0.077722	0.118122	1.33039	0.614307	0	0.0366842	0	0.0635489	0	0	0	0	0	0	0	0	0	0	0	0	0	0	0	0	0	0	0	0
XLOC_067489	Cluster II	0.664804	0.208124	0.582289	0.666439	2.67797	5.01832	3.1248	4.84142	2.72184	9.03606	2.94947	3.66382	3.7725	0	0	1.11133	0	0	0.0340488	0	1.38611	0	0	0	0	0	0	0	0.0262501	0.0478306	0	0.318491	0	0	0	0	0	0	0.104335	0	0
XLOC_193182	Cluster II	2.34766	1.34743	2.14591	1.91328	7.34997	10.1819	2.69486	9.30261	5.74099	14.0002	6.70174	11.3431	6.94998	2.01185	0.982801	1.13766	1.67903	0	0.712183	0.275454	0	1.75017	0	0	0	0.0252903	0	0	0	0	0	0	0	0	0	0	0	0	0	0	0
XLOC_052473	Cluster II	1.94946	0.83916	1.36599	2.12669	4.79896	5.58648	2.90537	4.72298	3.75599	4.15642	4.66234	4.05128	2.05861	3.59613	0.803735	1.47101	0.799637	0.373979	0.174727	0	0.216203	0.0165149	0.249441	0.0492862	0.623138	0	0	0	0	0.0350644	0	0	0	0	0	0	0	0	0	0	0
XLOC_075719	Cluster II	0.909143	2.86988	1.45988	0.98286	4.47605	3.9498	6.60595	4.4238	5.78038	7.02275	3.36726	3.63055	5.81107	3.46221	1.72778	0.265359	2.5749	0	0.292682	0	0.14788	0.532528	0	0	0	0	0	0	0	0	0	0	0	0	0	0	0	0	0	0	0
XLOC_179406	Cluster II	3.96042	7.62142	3.89055	2.56892	17.587	12.1	13.5141	10.1883	11.3148	20.7925	12.4352	16.7121	12.5009	9.82522	3.38091	0.951968	4.52312	0.561837	0.962486	2.01361	1.32629	1.62097	0	0	0.347511	0	0	0	1.55152	0	0	0	0.25184	0	0.170425	0	0.396256	0.19442	0	0	0
XLOC_030185	Cluster II	7.81649	4.24696	2.87849	3.22237	25.9977	18.9814	11.6971	18.3191	22.8241	23.5939	18.2786	10.5301	21.8806	4.64422	6.93224	3.95708	3.59095	3.51882	4.5113	2.45869	0.0678092	0.621564	0	0	0.199881	0.0729763	0.0331129	0	0	0.247444	0	0	0	0	0	0	0	0	0	0	0
XLOC_216144	Cluster II	5.20579	3.60072	2.91506	1.8471	14.5894	14.4132	12.8211	17.5969	17.9874	11.1743	11.875	8.13694	10.462	2.92098	3.3093	5.84082	5.47521	0.831612	0.78961	0.665095	0.759921	0.746326	0	0	0.0568893	0.186932	0	0	0	0.10564	0	0	0	0	0	0	0	0	0	0	0
XLOC_166905	Cluster II	2.78019	0.957403	1.07145	0.432809	3.5041	3.81901	4.97851	5.29601	6.09842	4.12957	5.42723	1.40451	5.55854	1.5265	0.806949	0.0568035	0.843889	0.73754	1.39401	0	0.379867	0.787596	0	0	0.213283	0.116804	0.476996	0	0.0483019	0	0	0	0	0	0	0	0	0	0	0	0
XLOC_206023	Cluster II	7.51599	3.30134	2.95568	1.64167	4.98422	9.19852	6.38324	8.17551	10.1995	12.366	5.2634	3.83572	7.52287	1.92241	1.66953	3.21229	1.19543	0.786081	0	0	0.187124	1.74384	0	0.255945	0	0	0	0	0	0.0606967	0	0.0310894	0.124361	0	0.0673261	1.90658	0.0869666	0.115208	0	0.0544816	0
XLOC_030244	Cluster II	0	0	0	0	1.58064	0	0.101215	1.01253	0	0	0	0	0	0	0	0	0	0	0	0	0	0	0	0	0	0	0	0	1.53388	0	0	0	0	0	0	0	0	0	0	0	0
XLOC_165938	Cluster II	0.314564	0.338516	0.0757681	0.357074	2.55538	0.241848	0.0495857	0.396832	0.250002	0	0	0	0.221451	0.938674	0	0.281182	0	2.18105	0.0443048	0	0	1.26047	0	0	0	0	0	0	0	0	0	0	0	0	0	0	0	0	0	0	0
XLOC_139357	Cluster II	1.16944	0.619563	1.12672	0.408454	7.88348	4.70302	1.30458	2.0427	3.5747	0.966973	2.05788	2.95393	2.11097	0	1.3055	6.80044	0.110697	0.976261	0	0.274424	0.043897	1.00594	0	0	0.805124	0	0	0	0	0	0	0	0	0	0	0	0	0	0	0	0
XLOC_000233	Cluster II	0.896611	0.192977	0.215964	0	3.7522	0	0.848013	0.565551	0	0	0	0	0	0	0	0	0	0	0	0	0	0	0	0	0	0.565038	0	0	0	0	0	0	0	0	0	0	0	0	0	0	0
XLOC_106389	Cluster II	0	0	0.699057	0.549076	5.0011	3.0991	0.381242	3.20362	0.192215	1.41805	0.184424	0.916362	1.30535	0.866045	0	0.0617681	0	0.0729092	0	0	0	0	0	0	0	0	0	0	0	0	0	0	0	0	0	0	0	0	0	0	0
XLOC_139281	Cluster II	0.47486	2.04407	2.74508	2.2588	6.3903	2.43393	3.89239	3.49446	1.67733	0	0.482801	2.47889	2.82296	0	0	0	0	0.763471	0.0445878	0	0	0	0	0	0	0	0	0	0	0	0	0	0	0	0	0	0	0	0	0	0
XLOC_000826	Cluster II	0	0	0	0.786106	2.1697	1.24235	0.833616	1.32038	0.175123	0	0	0.723558	0.310246	0	0	0	0	0	0	1.68049	0	0	0	0	0	0	0	0	0	0	0	0	0	0	0	0	0	0	0	0	0
XLOC_019656	Cluster II	0	0	0.153038	0.61819	0.938435	1.95395	0.901384	2.10401	0.168319	0.620879	0	1.60488	0.969127	1.70635	0.576291	0	0.325769	0.0957676	0	0	0.310041	0	0	0	0	0	0	0	0	0	0	0	0	0	0	0	0	0	0	0	0
XLOC_030246	Cluster II	0.691802	0.595583	1.33306	0.673106	1.5327	2.12752	1.30861	1.30909	1.19126	0.845041	0.263764	0.174744	0.974046	0.206437	0.313742	0.97175	0.567532	0.4171	0.243592	1.16073	0.0843958	1.61167	0	0	2.21132	0	0	0	0	0	0	0	0	0	0	0	0	0	0	0	0
XLOC_030742	Cluster II	4.26891	6.43155	2.1593	1.52297	4.72892	2.62567	3.83565	5.38536	5.03257	7.50889	2.27865	5.12191	4.55801	0.127386	5.61444	2.23502	4.3776	4.18243	0.601254	4.98121	0.88533	1.75035	0	1.30591	0.818725	0.134512	0	0	0.0463539	0.168924	0	0	0	0	0.0468436	0	0	0	0	0	0
XLOC_226508	Cluster II	3.30165	4.34262	0.79526	1.07081	3.43167	3.29055	5.4358	5.09072	1.55497	3.85375	2.51765	1.34363	3.27129	1.53258	0.998233	0.936913	0.112857	1.49297	0.955876	0.279779	0.671305	0.273485	0	0	0	0.0770622	0	0.140601	0.0398344	0.0725828	0	0.0743551	0	0	0	0	0	0	0	0	0
XLOC_193261	Cluster II	0	0.879698	0.123061	0.0828503	0.12577	0.785609	0	1.20849	0.744422	0.124816	0	0.129052	0.719352	0	0	0.717656	0	0.077009	0	0	0.124656	0	0	0	0	0.0536619	0	0	0	0	0	0	0	0	0	0	0	0	0	0	0
XLOC_030692	Cluster II	1.82362	1.04665	1.87413	1.02517	0	0	1.2265	1.91712	3.60722	1.66325	0.741644	3.31656	0.513525	0	2.86706	5.52678	0.299207	0	0	0	0	0	0	0	0	0	0	0	0	0	0	0	0	0	0	0	0	0	0	0	0
XLOC_106117	Cluster II	0	0	0	0.115557	0	0.182624	0.224659	1.34845	0.0943907	0.696358	0	0.0899991	0	0	0	2.36592	0	0	0	0	0	0	0	0	0	0	0	0	0	0	0	0	0	0	0	0	0	0	0	0	0
XLOC_139236	Cluster II	0.576258	2.7286	0.0925343	0.560684	5.76883	3.0521	0.787255	2.1809	2.44258	6.19435	5.12657	0.873353	4.37234	1.60494	0.522683	9.90962	1.73339	0	0	0	9.51395	7.23156	0	0	0.859594	1.37191	0	0	0	0	0	0	0	0	0	0	0	0	0	0	0
XLOC_098490	Cluster II	0.161859	0.41804	1.87135	0	2.39067	0	1.53085	0	0.68607	0	0	0.0817688	0.607719	0	4.99156	6.366	1.5934	0	0	0	2.05356	0	0	0	0	0.272006	0	0	0	0	0	0.0656127	0	0	0.0710442	0	0	0.324187	0.279425	0.114981	0
XLOC_139358	Cluster II	0	0	0.549858	0.148076	3.70894	0.117008	0.14394	0	0.241906	0.334619	0	0.288314	0.910687	0	3.10589	2.9151	0	0	0	0	0.445587	0	0	0	0	0.191816	0	0	0	0	0	0	0	0	0	0	0	0	0	0	0
XLOC_155089	Cluster II	0	0.312879	1.57567	0	1.2525	0	0.114576	0.802328	1.54046	0	0	1.92778	2.98491	0	0	0	1.78886	0	0	0	0	0.135466	0	0	0	0	0	0	0	0	0	0	0	0	0	0	0	0	0	0	0
XLOC_206303	Cluster II	0.439157	0.630128	1.22233	0.822926	0.528521	0.400165	0.461503	0.861792	0.646338	0.238415	0.148833	0.419061	1.12215	0.524185	0	0.747719	0.380285	0	0	0	0	0	0	0	0	0	0	0	0	0	0	0	0	0	0	0	0	0	0	0	0
XLOC_216256	Cluster II	3.70124	4.32447	3.43867	4.28716	1.95242	2.71013	2.75049	5.41963	3.1517	2.71266	1.20958	3.07184	3.66031	7.57349	0	6.68443	6.61497	0	1.15431	0	4.19278	0	0	0	0.422531	0	0	0	0	0	0	0	0.107173	0	0	0	0	0	0	0	0
XLOC_041510	Cluster II	0.523167	2.25201	0	0	0.257574	0	0.164937	1.48498	1.94035	0	0	3.56801	0.736611	0	0	0	0	0	0	0	0	0	0	0	0	0	0	0	0	0	0	0	0	0	0	0	0	0	0	0	0
XLOC_166706	Cluster II	0.36867	0.687686	0.177601	0.398563	0.242013	0.503904	0.271201	0.542603	0.618561	0.300222	0.468543	0.620823	0.40373	0.0733418	0	0	0	0	0	0	0.0299837	0	0	0	0	0	0	0	0	0	0	0	0	0	0	0	0	0	0	0	0
XLOC_058806	Cluster II	0.145759	1.8823	10.5326	6.05099	4.73634	3.43665	10.3854	5.14863	6.33276	2.27899	2.88983	12.2235	3.55727	9.91691	5.28832	5.36054	4.48411	3.16371	1.68341	5.15799	1.20916	0.597646	0	0	0	0	0	0	0	0	0	0	0	0	0	0	0	0	0	0	0
XLOC_206244	Cluster II	2.65275	1.04674	2.87532	1.14714	3.37395	0.679842	4.2513	1.32466	2.40111	2.05222	2.69711	3.96456	2.07502	1.58318	2.0051	0.677495	1.49616	0.866336	1.24542	0.337187	0.32362	0.164801	0	0	0	0	0	0	0.0960162	0.0874761	0	0	0	0	0	0	0	0	0.0636054	0	0
XLOC_166090	Cluster II	0.67401	0.696319	0.259755	0.349758	2.78746	0.138187	0.084997	0.850284	1.92843	1.18557	0	1.97491	0.759197	0	0	0	0	0	0	0	1.18405	1.20593	0	0	0	0	0	0	0	0	0	0	0	0	0	0	0	0	0	0	0
XLOC_067460	Cluster II	2.33335	0.446404	0.49958	0.728735	1.53173	0.797316	0.0544908	0.654131	1.14472	0	0	0.130975	0.0405595	0	0	0	1.91421	0	0	0.60636	0.843423	0.805325	0	0	0	0	0	0	0	0	0	0.0350323	0	0	0	0	0	0	0.0497308	0.245565	0
XLOC_139330	Cluster II	2.63899	0.162282	0.181613	0.12227	1.29927	1.7391	0.118855	0	3.09609	0.184203	0	0	0.530808	0	0	0	0	0	0	0	2.94346	0	0	0	0	0	0	0	0	0	0	0	0	0	0	0	0	0	0	0	0
XLOC_083942	Cluster II	0	0	0.593379	0.342419	1.55941	0	0.554757	1.88687	0.233082	1.03173	0	0.666714	1.40395	0	0.159606	0.494344	2.27361	0	0	0	0	0	0	0	0	0	0	0	0	0	0	0	0	0	0	0	0	0	0	0	0
XLOC_041183	Cluster II	1.88862	7.0807	5.86974	6.36236	3.29942	4.05945	4.26394	5.30308	5.13242	1.9051	2.60156	6.30939	4.54628	1.74525	3.20502	3.88984	5.24783	2.9018	3.24351	0.780581	2.91345	3.95136	0	0.135543	0.662111	0.358338	0	0	0.0529226	0	0	0	0	0	0	0	0	0	0	0	0
XLOC_041488	Cluster II	0.218056	0.187728	1.26054	1.41442	1.71771	0.894128	0.962438	2.33821	1.96408	3.40937	1.33021	3.52508	1.33042	0	0.395566	0.22276	0.894431	0	0	0.399122	0.638437	1.2192	0	0	0	0	0	0	0	0	0	0	0	0	0	0	0	0	0	0	0
XLOC_041167	Cluster II	0.56887	0.139928	0.234895	0.210856	2.24061	0.583156	1.69097	2.25546	2.23904	3.89132	3.96605	3.03807	0.419551	0	0	2.98874	2.86676	0	0	0	0.0396565	1.45402	0	0	0	0	0	0	0.0352975	0	0	0	0	0	0	0.04123	0.645067	0	0	0	0
XLOC_216220	Cluster II	0.411116	0	0	0.800011	1.82167	2.73936	0	2.98215	2.6139	0	3.13493	7.373	2.89423	0	0	2.9399	2.0236	0	0.0579036	0	4.51384	0	0	1.14332	0	0	0	0	0	0	0	0	0	0	0	0	0	0	0	0	0
XLOC_019791	Cluster II	0.258851	0	0	0	0	0.398027	5.63087	0.244911	1.50864	0	0	0.196152	0.242972	15.6029	3.05221	4.16486	3.07912	6.78886	1.85935	0	2.02101	4.53485	0	0	0	0	2.09718	0	0	0	0	0.209861	0	0	0	0	0	0	0	0	0
XLOC_058561	Cluster II	1.18303	0.203698	0.227962	0.767372	1.63086	1.21274	0.298375	0.746213	0.250725	0	0	0	0.888366	10.7318	5.1506	0.241711	0	0	0	0	0	0	0	0	0	0	0	0	0	0	0	0	0	0	0	0	0	0	0	0	0
XLOC_106053	Cluster II	2.00092	0.191403	0.107101	0.504738	3.39322	0.569769	0.771004	0.631055	0.353388	0.217257	0	1.40394	0.626059	7.03232	0.604965	0	0	0	0.313133	0	0	0	0	0	0	0	0	0	0	0	0	0	0	0	0	0	0	0	0	0	0
XLOC_000573	Cluster II	0	0	0.269623	0.0453805	0.0688892	0.502029	0.882258	2.64775	0.778433	1.8459	1.92055	0.848246	0.820872	4.50939	1.39606	0.142942	0.746124	0	0	0	0.682792	0.156468	0.63021	0	0.268355	0	0	0	0	0	0	0.510485	0.0567222	0	3.28576	0.0354942	0.753659	0.315283	0.925967	2.38556	1.42047
XLOC_000640	Cluster II	0.638038	0.109859	0.122946	0.0827727	0.251304	0	0	1.36834	1.14939	2.11988	0.194612	0.0644656	0.539009	2.89398	0	0	1.20388	0	0	0	0	0	0	0	0	0	0	0	0	0	0	0	0	0	0	0	0	0	0	0	0
XLOC_206143	Cluster II	1.96835	1.61389	1.2643	0.364792	4.06096	2.59429	0.295502	2.6605	4.8669	2.65624	3.85958	2.50964	1.45169	6.60087	0.510101	2.39383	2.34527	0	0	0	0.823295	0	0	0	0.299608	0.0393791	0	0	0	0.0741802	0	0	0	0	0.0822823	0.665748	0.797144	0.093867	0	0	0.0731953
XLOC_058696	Cluster II	1.38843	0.0629114	1.40811	0.995402	0.503686	0.749102	1.84304	1.61326	0.619486	2.42792	1.33735	6.31272	1.23466	12.7347	1.72331	1.64234	7.91319	0.0440582	1.97611	5.70684	2.6031	0.817157	1.64564	0	0	0	1.04479	0.224058	0	0	0	0	0	0	0	0	0	0	0	0	0
XLOC_041588	Cluster II	2.59689	1.78856	0.700567	1.81923	3.68221	3.30101	2.81637	3.60366	3.41231	3.24826	4.43573	8.02892	1.95007	13.2667	8.47965	4.50996	6.90252	1.7536	1.55082	12.3902	2.63583	3.48475	0	0	0.132814	0.0872823	0	0	0.0451174	0	0	0	0	0	0	0	0	0	0	0	0
XLOC_107189	Cluster II	1.63158	2.8093	0.184938	0.684798	0.378018	0.295157	1.5734	1.57398	2.28831	1.12545	0.292741	1.69699	2.47742	7.67538	3.83031	3.18649	0	0	0.0270353	6.17772	0	0.894365	0	0	0	0.040322	0	0	0	0	0	0	0	0	0	0	0	0	0.497062	0	0
XLOC_139447	Cluster II	0	0.107939	0.241594	0	0.370367	0	0.158108	0.711751	1.39502	0	1.9121	0	1.17686	3.89096	3.18418	0.192123	0	0.755921	0.494444	0	0	0.0467341	0	0	0	0	0	0	0	0	0	0	0	0	0	0	0	0	0	0	0
XLOC_166375	Cluster II	0.552506	0	1.33081	1.73219	0.362693	0.377588	0.464497	1.27784	0.683057	0	0.140436	3.7681	0.99401	6.15516	6.34777	0.658498	0	0	0	0	1.16831	0	0	0	0	0.309498	0	0	0	0	0	0	0	0	0	0	0	0	0	0	0
XLOC_019466	Cluster II	0.425447	0	0.54654	0.551933	0.139642	0	0.0894193	0.268357	0.150279	1.80158	0	0.859721	0.199674	7.1095	3.08715	0.0724377	1.86146	0	0	0	0	0.105723	0	0	0.181324	0	0	0	0	0	0	0	0	0	0	0	0	0.284043	0	0	0
XLOC_216083	Cluster II	1.85422	2.19494	0.893239	0	0	0	0.194857	0.584787	1.63739	3.54841	5.42001	11.7481	1.19658	42.6968	17.7994	0.947111	7.13035	0.326066	7.63884	0	0.904815	0	0	0	0	0	0	0	0	0	0	0	0	0	0	0	0	0.309484	0	0	0
XLOC_125329	Cluster II	0	0.515735	1.58722	2.52575	0	0	0.944307	2.17271	1.90441	0	3.65443	0.0756586	0.0702883	5.54158	0	1.98893	0	0	0	0	0	0	0	0	0	0	0	0	0	0	0	0	0	0	0	0	0	0	0	0	0
XLOC_179971	Cluster II	1.68716	1.12972	0.722455	0.243195	0.553767	1.72953	1.41841	0.945956	1.09257	0	6.28969	0	0.527888	7.83154	1.36027	0	0	0	0	0	0	0	0	0	0	0	0	0	0	0	0	0	0	0	0	0	0	0	0	0	0
XLOC_206135	Cluster II	2.50064	0.331206	0.277995	0.686248	2.27291	2.16906	0.424505	1.27399	1.9874	3.00756	6.16057	0.923174	0.767368	8.03603	0	0.638648	0	0.115975	0	0.176042	0.234664	0.967959	0	0	0	0	0	0	0.208871	0	0	0.155952	0	0	0	0.146385	0	0	0	0	0
XLOC_030640	Cluster II	0.502896	0	0.161508	0.652408	0.660252	0.343684	0.211395	1.26884	1.15463	3.60385	2.81218	1.1856	0.786745	5.4024	2.73685	0.428122	2.68164	0	0	0	0.327202	0	0	0	0.107166	0	0	0	0.655284	0.530667	0.398055	0.135906	0.13591	0	0.220735	0.170093	0.285129	0.671501	0.289393	0	0.26181
XLOC_226214	Cluster II	0	0	0	0	0	0.159666	0	1.96489	0.165049	2.43526	1.18769	0	0.950298	3.53231	0.847642	0	0	0	0	0	0	0	0	0	0	0	0	0	0	0	0	0	0	0	0	0	0.0883084	0	0.448145	0	0
XLOC_000543	Cluster II	0	0.604793	1.01525	0.284798	1.12407	1.98039	0.442948	2.71406	1.44232	2.40271	1.8749	2.6617	0.906683	4.61184	2.07086	0	0.648347	0	0	0	0.0428505	0.883762	0	0	0.336827	0	0	0	0	0	0	0	0	0	0	0	0	0	0	0	0
XLOC_000448	Cluster II	1.5645	0.598621	0.167482	0.67654	0.513506	0.890991	1.20568	3.72802	1.47365	1.18909	3.44642	1.05382	1.71328	4.1498	0.630686	0	0.641731	0.104807	0.195868	0.742414	0	1.36071	0	0	0	0	0	0	0.226508	0	0	0	0	0	0	0	0	0	0	0	0
XLOC_216245	Cluster II	2.19814	0.68127	2.79555	1.25473	1.55841	2.70402	1.9404	5.10236	3.54056	6.10043	5.49786	2.48746	2.39343	6.92669	4.30657	0.718582	1.73116	1.53735	0.148607	0	0.214529	0.229419	0	0	0	0	0	0	0	0	0	0.356425	0	0	0	0	0	0	0	0	0
XLOC_107265	Cluster II	0.438618	0.269724	0.241483	0.28451	0.802093	0.3854	0.118527	0.869518	0.497992	0.367389	1.14674	0.0316549	0.941056	0.82271	0.909348	0.832151	0.873869	0	0.0176506	0.0573451	1.34537	0.350344	0	0.139406	0	0.368552	0	0	0.353803	0.0991798	0.074395	0.355606	0.0508023	0.0839592	0	0.158949	0.0355264	0.251002	0.108173	0.0445121	0.0489315
XLOC_058580	Cluster II	0	0.920511	0.71319	0.320101	3.40147	2.95097	0.570459	1.08946	2.789	0	0	2.11908	2.04587	2.55249	1.93964	3.52894	5.09426	0	0.139011	2.83524	1.20405	0.521182	1.11133	0.365973	0	0	0.627167	0	0	0	0	0.0333409	0	0	0	0.500732	0	0.576571	0	0	0
XLOC_138797	Cluster II	1.59748	1.03147	3.65541	2.39622	5.89874	7.98328	1.19612	5.41603	0.634803	0.390267	1.21814	5.34654	3.23326	6.67373	0.36224	2.65191	3.76775	0	2.33434	0.0609161	0	2.90285	0	0.555328	0	0	0	0	0.260193	0	0	0	0	0	0	0	0	0	0	0	0
XLOC_052536	Cluster II	1.4646	1.32726	0.594146	0.900012	1.29035	0.790201	1.06929	2.18799	3.02232	4.143	3.17412	2.37546	2.96658	3.68037	3.21621	3.89799	1.35961	0	1.71539	0.0470308	0.150461	0.517194	0	0	0	0	0	0	0	0	0	0	0	0	0	0	0	0	0	0	0
XLOC_216401	Cluster II	1.13256	1.62507	1.23668	0.489757	1.33825	0.851403	0.999762	1.28588	1.16014	1.62323	0.4606	2.47934	1.98443	4.6864	1.23272	3.77952	0.619412	0.500751	1.55262	0.691001	0.147377	0.394016	0	0	0.289615	0	0	0	0	0	0	0	0.061216	0	0	0	0	0.0756136	0.086898	0	0
XLOC_030501	Cluster II	3.63061	5.63207	0.857995	2.04396	2.3271	0.702224	4.27608	1.68514	1.107	4.18379	6.32052	2.30132	4.19557	6.05064	7.14534	1.11968	0.758659	1.15643	2.19013	1.89121	0	0.38301	0.192833	0.571517	0.109482	0.0431696	0	0	0	0	0	0	0	0	0	0	0	0	0	0	0
XLOC_107355	Cluster II	2.99354	4.29531	0.758995	0.579122	1.75826	1.72279	2.88096	2.65013	5.00871	1.6936	4.00474	6.18185	3.37682	3.57315	4.38248	0.456037	0.904771	0.0633284	2.8848	0	0.461299	0.430674	0	0	0.335746	0	0	0	0	0	0	0	0	0	0	0.133223	0	0	0	0	0
XLOC_083621	Cluster II	3.32123	6.95105	3.97229	1.26287	6.65343	6.80927	4.07996	10.2217	9.92114	6.65893	10.6543	1.99605	7.90124	8.68041	13.8157	12.3723	10.5697	3.07269	3.40349	0.227091	2.82222	1.30201	0.322387	1.08289	1.09823	0	0	0	0	0	0	0	0	0	0	0	0	0.0860184	0	0	0
XLOC_180149	Cluster II	3.49449	2.89048	3.36683	0.977791	3.77828	3.30128	3.15386	8.47104	5.22779	6.22705	5.95636	1.69614	4.92018	8.58752	14.7915	10.7096	10.9893	3.75935	2.99168	1.19145	1.43774	2.01769	0	0.53355	0.21902	0.201509	0	0	0	0.0542272	0	0	0	0	0	0	0	0	0	0	0
XLOC_098588	Cluster II	0.544052	0.936765	1.22308	0.941064	1.25	1.20838	4.17367	2.63096	3.79541	2.74686	5.11663	1.92393	2.00015	5.51982	5.42818	2.82526	3.60777	0.984055	2.60531	1.18944	0.707959	0.371789	0	0.50434	0	1.6	0	0	0	0.358809	0	0	0	0	0	0	0	0	0	0	0
XLOC_206113	Cluster II	7.79799	5.47401	4.62346	2.6069	19.7278	20.169	30.7494	30.3068	7.53235	31.8878	33.3907	3.84853	17.5953	40.5249	38.0854	32.2632	34.3728	7.52248	6.80951	6.73401	5.12244	7.222	0.337712	0.333637	0.49852	0.907245	0	0	0	0.427254	0.0712188	0	0	0.0803747	0	0	0	0	0	0	0
XLOC_030266	Cluster II	1.69649	3.01844	1.19865	0.806982	0.445465	7.65203	4.56402	2.06884	4.13478	0.884173	3.79469	1.94264	1.53934	3.77993	6.77058	3.23511	1.48453	1.2956	3.21776	1.13857	0.16557	0.88531	0	0.125813	3.9767	0	0	0	0	0	0	0.0458472	0	0	0	0	0.0641244	0	0	0	0
XLOC_041106	Cluster II	1.86692	1.7018	0.846454	1.10412	2.86559	4.50306	2.3543	5.9572	2.70565	2.4146	1.67482	2.69073	3.45325	12.6494	6.97261	2.88884	4.07665	4.03891	12.9926	1.65832	1.76844	0.347945	0.0618276	0.305408	0.842475	0.23069	0.104675	0	0.262342	0.0869122	0.0651931	0.0667758	0	0	0.0723037	0	0	0.109978	0	0	0
XLOC_067290	Cluster II	8.47599	7.68116	5.5875	4.1958	10.1032	6.17365	15.8925	8.58231	13	6.10311	12.5864	11.9444	8.47946	23.4291	9.71112	10.2539	6.67895	3.89998	24.5671	0.74849	5.11568	1.5797	1.25578	0	0.855574	0.562264	0	0	1.06569	0.529581	0	0	0	0	0	0.113163	0	0	0	0	0
XLOC_030440	Cluster II	0	0.102741	0.344937	0.232227	0	1.34569	2.18216	1.35495	1.2646	0.233237	0.182002	1.14548	1.28821	3.84602	0.216488	0.18287	0.391607	0	2.99187	0	0	0.0889666	0	0	0	0	0	0	0	0	0	0	0	0	0	0	0	0	0	0	0
XLOC_192992	Cluster II	4.73923	0.330817	0.863857	0.830839	1.63962	7.48433	4.68426	6.30185	3.12181	0.375503	1.95344	1.81182	4.50863	7.64437	0.232358	1.89734	0	5.86919	3.71633	0	0	0.572931	0	0.569942	0	0	0	0	0	0	0	0	0	0	0	0	0	0	0	0	0
XLOC_083930	Cluster II	0	0.699085	0.521574	0.26336	0.39979	2.21978	0.938681	0.597563	0.645362	0.793516	0	0	0.508142	4.36162	0	0	0	0	0	0	0	0	0	0	0	0	0	0	0	0	0	0	0	0	0	0	0	0	0	0	0
XLOC_155123	Cluster II	0.621274	0.534864	0.544162	0.366354	1.27912	0.868467	0.284897	1.17563	0.748124	0.386345	0.344543	0.485055	0.60967	1.75279	0.204914	0.028849	0	0.783207	1.09777	0	0.137803	0.189473	0	0	0.144428	0	0	0	0	0	0	0	0	0	0	0	0	0	0	0	0
XLOC_041175	Cluster II	0	0	2.77144	1.51286	4.89935	8.3681	6.71573	10.298	5.31372	5.84983	8.06247	1.92448	7.11504	9.65083	4.23096	3.17685	1.46691	0.656224	3.28495	1.16211	0	0	0	0.0864829	0	0	0	0	0	0.307638	0	0	0	0	0	0	0	0	0	0	0
XLOC_030256	Cluster II	1.54493	6.08025	2.12642	0.787379	6.9543	9.04988	5.63602	2.36661	3.09884	8.73478	11.2758	3.6794	9.37424	19.7578	7.80723	1.691	0	0.0665333	0.528446	0.908932	1.83088	0.658137	0	0	1.1993	0	0	0	0.191721	0	0	0.357868	0	0	0	0	0	0	0	0	0
XLOC_206136	Cluster II	0.850262	0.104572	0.585143	0.157578	0.478418	1.4942	1.45518	1.07263	0.579216	0	2.22295	0.429541	2.05227	2.7547	0.220347	0	0	0	0.136863	0	0.118545	0	0	0	0	0	0	0	0	0	0	0	0	0	0	0	0	0	0	0	0
XLOC_030403	Cluster II	0.400132	0.413376	0.616823	0.0519091	0.472799	1.47665	0.100918	1.76672	0.508812	0.703821	1.09842	0.485139	0.713614	1.33729	0	0.776653	0	0.0964987	0	1.24506	0	0.0596593	0	0	0.255801	0	0	0	0	0.0633341	0	0.0324403	0.129765	0	0	0	0.181491	0.0801424	0	0	0
XLOC_058622	Cluster II	0.233631	0.60341	0.375161	0	0	1.75632	1.12939	1.96489	0.453884	0	0	0.747507	0.2193	2.69571	0	1.82982	0	0	0	0	0	0	0	0	0	0	0	0	0	0	0	0	0	0	0	0	0	0	0	0	0
XLOC_000193	Cluster II	0.799794	0.275422	0.462346	0.726301	0	1.63976	1.41203	0.302689	0.678018	2.03207	0	0.646472	1.50146	0	3.19192	0	0	0.385768	0	0	0	0	0.720452	0	0	0	0	0	0	0	0	0	0	0	0.351052	0	0	0.0800954	0	0.227263	0.374739
XLOC_125422	Cluster II	0.0857677	0.295355	1.32215	0.278166	0	1.40675	2.16317	1.35248	2.40848	0	2.35445	0.433287	1.12709	0	3.88969	0.525709	0	1.44791	0.0966396	0	0.0418527	0	0	0	0	0	0	0	0	0	0	0	0	0	0	0	0	0	0	0	0
XLOC_138727	Cluster II	0.291623	0.585812	2.43506	3.97238	0.478589	0	5.33244	1.59419	4.27485	3.5147	4.00274	3.14291	2.37236	0.928229	6.52459	0.347567	0.478476	0	0	0.830318	0.426915	0	0	0	0	0.0408397	0	0	0.0422211	0	0	0	0	0	0	0	0	0	0	0	0
XLOC_179857	Cluster II	0.874109	0.817971	2.16036	2.53913	2.0208	1.51941	1.27005	1.70202	2.09418	0.742769	2.60822	2.68793	1.71232	3.35687	5.37754	0.524133	0.327368	0.0916549	0.835032	0.637657	0.0185454	0	0	0	0.0971846	0	0	0	0	0	0	0	0	0	0	0	0	0	0	0	0
XLOC_106246	Cluster II	0	0.136801	0.102065	0.0343573	0.208622	0.0542975	0.300578	0.801838	0.645474	1.13872	2.10027	0.267584	0.770631	0	4.03561	0.10822	0	0	0	0	0	0	0	0	0	0.0445062	0	0	0	0	0	0	0	0	0	0	0	0	0	0	0
XLOC_106214	Cluster II	6.19858	7.1393	2.98607	2.66236	7.01087	2.66191	0	4.96656	7.54487	9.90449	9.45334	3.51229	5.34658	7.19877	18.9942	3.16616	1.27128	0.909057	1.91124	0.281086	2.49339	2.09195	0.848867	3.54085	0.1071	1.75959	1.3573	0.128417	2.21932	0.0662926	0.198905	0.101867	0	0.112238	0.183833	0.467468	0.474922	0.293601	0	0	0.196237
XLOC_106843	Cluster II	0.148297	0.766027	0	0	0.146024	0.912127	0.0935059	0.654784	1.10003	1.30425	1.35699	1.12376	1.1832	0.17701	4.57333	0	0.121658	0.0894109	0.417737	0	0.217097	0.0552774	0	0	0	0	0	0	0	0	0	0.0601152	0	0	0	0	0	0	0	0	0
XLOC_166313	Cluster II	1.93841	1.92554	0.574644	0.290157	1.46823	4.27988	2.44445	3.29183	0.711028	0	2.95623	1.95851	1.32963	0	5.40982	2.66569	0.366971	0.1798	0	0	0.218284	0	0	0	0	0.125289	0	0	0	0	0	0	0	0	0	0	0	0	0	0	0
XLOC_052522	Cluster II	1.83549	1.84357	0.147369	0.396863	1.95797	2.66557	1.83244	2.02608	1.1346	1.94312	1.86618	0.309088	3.08685	0	4.99452	0.625029	0	0	0.172346	0.653258	0	0	0	0	0	0	0	0	0.265742	0	0	0.0620043	0	0	0	0	0	0	0	0	0
XLOC_125403	Cluster II	2.16135	1.91242	0.925506	0.623092	2.95586	4.98516	4.23981	3.33252	1.97223	1.87741	3.29623	1.39518	4.42383	0	8.49509	1.22665	1.03431	0	0.253679	0	0.0878906	1.45462	0	0	0	0	0	0	0	0	0	0	0	0	0	0	0	0	0	0	0
XLOC_138697	Cluster II	0.562696	0.58132	2.06013	0.291994	3.32443	1.03829	5.251	2.12957	2.86212	0.219948	1.54468	2.27413	4.06697	0.134329	7.3495	0	1.47718	0	0	0	0	0.0419487	0	1.87784	0	0	0	0	0	0	0.133616	0	0	0	0	0	0	0	0	0	0
XLOC_154507	Cluster II	1.03683	1.78524	0.887954	0.298905	2.60906	1.88953	1.81597	4.21462	1.0987	1.80123	0	1.22218	2.48713	0.137508	5.4336	2.35377	2.31546	0	0	1.30032	0.955677	0.515299	0	0	0.368242	0	0	0	0	0	0	0	0	0	0	0	0.195951	0	0	0	0
XLOC_040764	Cluster II	0.152615	0	2.13207	0.0494968	3.3812	0.938684	1.39531	5.72771	1.53636	3.43013	0	5.89807	1.93391	0	9.82825	0.272838	3.97511	0	0	0	1.30327	0.767972	0	0	0	0	0.363667	0.350953	0.629723	0.0603908	0.452993	0.0618655	0	0	0	0	0	0	0	0	0
XLOC_040931	Cluster II	1.85296	1.43571	3.65979	1.92307	2.2807	1.61457	3.0377	4.792	2.01262	2.80662	0.565182	3.88477	2.21759	1.87996	6.05047	1.46702	0.418029	0	3.88859	0	0.58773	0.759754	0	0	0.236916	0	0	0.142035	0.603609	0	0	0	0.0751155	0	0	0	0	0	0.0533144	0	0
XLOC_076219	Cluster II	1.89046	2.95914	3.80838	1.78363	2.70762	0.880879	2.16726	6.39579	6.37405	2.68708	2.88311	4.42789	2.7424	3.4873	7.48234	2.7213	1.1984	0	0	0	1.09023	3.45926	0.580541	0	0	0	0	0	0	0	0	0	0	0	0	0	0	0	0	0	0
XLOC_155052	Cluster II	0.826972	0.284781	3.02769	1.39468	0.814298	1.01729	0.417145	2.29515	2.54133	0.646498	0	1.33688	0.0776243	0.592253	3.30039	0	0	0	1.02498	0	0	0	0	0	0	0	0	0	0	0	0	0	0	0	0	0	0	0	0	0	0
XLOC_067421	Cluster II	0.473623	0.407749	1.93936	2.0737	0.349773	0.606896	1.34385	1.19498	1.25472	0.115707	1.08347	2.87121	0.944709	0.847987	3.86631	0.241921	0.0485681	0.0713889	0.0333537	0	0.173338	0.0882709	0	0	0	0	0	0	0	0	0	0	0	0	0	0	0	0	0	0	0
XLOC_134513	Cluster II	0.0736675	0.317108	1.41953	2.05473	0.50777	2.03897	0.464497	1.85868	1.24902	0	0	4.42869	0.760634	0	3.74184	0.112885	0.0302172	0	0	0	0	0.164757	0	0	0	0	0	0	0	0	0	0	0	0	0	0	0	0	0	0	0
XLOC_098719	Cluster II	3.24488	2.1489	1.9239	2.91433	5.89874	8.69973	3.77723	7.39981	5.42228	7.07358	3.42603	15.8883	6.09166	8.93803	8.1504	2.42242	4.40253	3.00984	2.03903	5.10172	0.974416	0.558241	0.562111	0	0.159571	0.209733	0	0	0	0	0	0	0	0	0.109559	0	0.14152	0	0	0	0
XLOC_139134	Cluster II	4.81672	6.51639	12.1674	13.3114	23.2761	20.2072	22.5868	36.8161	27.2794	22.3085	20.4944	63.9622	18.7689	58.3629	60.2102	7.33962	23.5263	6.46709	2.82766	10.8291	8.2562	1.79542	0.364612	1.89112	1.00918	11.3766	0	0	0.685644	0.0320339	0	0	0	0	0	0	0	0	0	0	0
XLOC_058807	Cluster II	3.94437	0.585478	3.53819	3.97011	19.5535	13.5246	12.521	19.1317	15.9984	9.70263	10.579	18.2774	10.4689	23.0533	9.62268	6.11368	10.8233	2.21412	1.60916	10.9125	3.18582	2.53493	0	0	0	0.171429	0	0	0	0	0.161486	0	0	0	0	0	0	0	0	0	0
XLOC_083578	Cluster II	12.2028	7.95721	14.8418	17.1238	26.3515	24.7708	30.2819	28.2735	27.7185	27.9817	25.7965	52.8577	23.8158	39.947	27.2872	19.1311	8.57361	3.35085	0.595591	2.04559	13.4718	9.14219	0	0	0.0386197	0.22842	0	0	0.446054	0.430285	0.430344	0.122442	0	0	0	0.36778	0	0	0.034763	0.128742	0
XLOC_206319	Cluster II	28.8531	35.9389	45.5431	45.1298	40.0977	36.9197	52.901	72.6691	89.8816	55.1911	69.2819	137.802	65.9792	70.8332	63.4777	37.8375	39.786	26.896	23.9794	29.4647	19.6716	14.7213	2.76498	2.50398	1.83148	3.26693	0.390096	0	0.17776	0	0.485913	0	0.165908	0	0.269456	0	0	0	0	0	0
XLOC_058533	Cluster II	2.1547	2.16419	3.28698	3.96	3.18252	0.920339	2.37756	3.28452	1.52219	1.40373	4.38147	4.44482	2.78097	6.00108	3.2573	0	3.24069	0	3.79348	0	0.175241	0.602371	0	0	0.11479	0	0	0	0	0	0	0.436726	0	0	0	0	0	0.179819	0	0	0.140219
XLOC_139180	Cluster II	1.88239	4.42958	3.38543	2.60482	4.69563	2.31559	4.03548	4.98685	2.79261	6.4995	4.01912	4.5012	3.59273	5.09287	5.69127	0.3205	8.64781	0	0.848399	0	2.51074	2.2453	0	0	0	0	0	0	0	0	0	0	0	0	0	0	0	0	0	0	0
XLOC_052174	Cluster II	3.21525	3.21451	6.79515	3.09472	4.18725	6.59198	4.25082	1.11216	5.60526	9.02046	0	1.10033	3.16404	6.68516	11.289	2.96675	3.44601	0	0	0	0	0	0	0.115376	0.33153	0	0	0	0	0	0	0	0	0	0	0	0	0	0	0	0
XLOC_076063	Cluster II	0.115496	0.397728	1.00149	0.149833	1.13726	1.53915	0.582589	0.582805	0.550746	2.03154	0	0.233387	2.11401	2.6193	3.14274	0.176981	0	0.0696344	0.130136	0	0.112718	0.0861016	0	0.128478	0	0	0	0	0	0	0	0	0	0	0	0	0	0	0	0	0
XLOC_041023	Cluster II	2.92039	0.685694	1.8758	0.631437	1.56853	1.9051	2.9016	2.28865	1.35978	4.6699	0.134965	1.87771	0.41534	1.26758	3.53184	0	0	0	0	0.0269969	0	0	0	0	0	0	0.253056	0	0	0	0	0	0	0	0	0	0	0	0	0	0
XLOC_106995	Cluster II	0.880394	0.303178	0.339292	0.571067	1.38704	4.06126	3.99683	2.61001	0.886285	2.75304	2.55108	0.0889526	2.47916	1.05085	3.35388	0.179878	1.22782	0.796207	0.173598	0	0.558495	0.853229	0.0991319	0	0.0562829	0	0	0	0	0	0	0	0	0	0	0	0.0998319	0	0	0	0
XLOC_030438	Cluster II	0	0	0.124108	0	0.12684	0	0.324884	0.243754	0.614253	0	0	0	0	0	1.40205	2.23708	0	0	0	0	0	0	0	0	0	0	0	0	0	0	0	0	0	0	0	0	0	0	0	0	0
XLOC_019750	Cluster II	1.0703	0	0.2578	0.115708	0.0878248	0	0.112476	0.450072	2.36286	0	0.136025	0.901169	1.54883	2.02276	3.23598	2.73348	0	0	0	0	0	0	0	0	0	0	0	0	0	0	0	0	0	0	0	0	0	0	0	0	0
XLOC_226304	Cluster II	1.09162	0.795211	0.647227	0.98042	3.05931	2.92671	1.80018	2.22457	4.40461	0.492342	0.512251	0.593894	4.21687	0.300688	3.80821	5.61876	0.275549	0	0	0	0	0	0	0	0	1.58754	0	0	0	0	0	0	0	0	0	0	0	0	0	0	0
XLOC_029916	Cluster II	0.0772153	1.46247	0.223183	0.550942	4.56191	0.474926	0.827673	1.75337	3.8866	1.05637	0.353279	0.663138	3.58769	0.921656	0	0.512728	0.475087	0.139663	0.0217507	0.0471107	0	0.892237	0	0	0	0	0	0	0	0	0	0	0	0	0	0	0	0	0	0	0
XLOC_125327	Cluster II	0	0.478246	1.24884	0.12011	0.911659	0	0.583777	1.05119	2.74708	0	0.282399	0	3.47622	0	0	0	0	0	0	0.508392	0	0	0	0	0	0	0	0	0	0	0	0	0	0	0	0	0	0	0	0	0
XLOC_106668	Cluster II	0.206492	0.888862	0.397898	0.133941	0	1.69342	1.8228	1.30248	0	0	0	0.312951	3.10121	0	0	1.26568	1.9481	0	0	0	0	0	0	0	0	0	0	0	0	0	0	0	0	0	0	0	0	0	0	0	0
XLOC_155233	Cluster II	0	0.176968	0.594146	0.133335	0.607223	0.42144	0.259222	2.33386	0.108912	0.200873	0	0.20769	2.31538	0	2.23737	0	0	0	0.0579036	0	0	0	0	0	0	0	0	0	0	0	0	0	0	0	0	0	0	0	0	0	0
XLOC_193083	Cluster II	0	0.85145	0	0.384911	0	0	0	2.24579	0	0	0.603326	0.499632	1.76384	0	1.07647	0	0	0	0	0	0	0	0	0	0	0	0	0	0	0	0	0	0	0	0	0	0	0	0	0	0
XLOC_058743	Cluster II	2.58576	1.96423	3.5904	2.31856	7.41374	16.6059	0.62339	3.02216	5.84279	4.31047	14.7301	5.30201	3.7478	0	1.37963	2.13655	0	0	0.728383	0	4.04516	2.97656	0	0	0.680672	0	0	0	0.198194	0	0	0	0	0	0	0	0	0	0	0	0
XLOC_179778	Cluster II	0.610049	0	1.05797	0.237425	1.68196	6.75399	0.846241	0.923514	1.09897	2.38457	4.27972	0.616377	1.54609	0.291266	0	0.249284	0	0	0	2.27045	1.48845	0.0454789	0	0	0.624	0	0	0	0	0	0	0	0	0	0	0	0	0	0	0	0
XLOC_000208	Cluster II	0	0	1.41189	0.422467	1.76363	2.83755	0.718666	1.33516	0.345084	0	2.48322	1.64514	0.840605	0	0	0	0	0	0	0	0.0794551	0	0	0	0	0	0	0	0	0	0	0	0	0	0	0	0	0	0	0	0
XLOC_019850	Cluster II	0.971151	0.557386	0.935674	0.314969	4.78134	5.80732	1.4288	0.408379	4.71673	0.790846	2.96217	2.12599	2.65877	2.51157	4.99156	1.40548	2.58928	0.683112	0	0	0	0.542992	0	0	0.103475	0.136003	0	0	0	0	0	0	0	0	0	0	0	0	0	0	0
XLOC_059084	Cluster II	0	0	2.00851	2.19735	0.128295	3.47265	3.12181	1.31493	2.00197	0	1.78835	0.0658215	0.305748	0.311037	0	0.332756	2.13774	0	0.844141	0.476962	0	0	0	0	0	0	0	0	0	0	0	0	0	0	0	0	0	0	0	0	0
XLOC_075853	Cluster II	0.239938	0.206567	0.231173	0.311272	0.708783	3.19753	1.81546	0.908068	2.41544	0	1.09778	0.363641	0.563049	0	0	0	0.0984189	0	0	0	0	0	0	0	0	0	0	0	0	0	0	0	0	0	0	0	0	0	0	0	0
XLOC_093006	Cluster II	0	0	0	0	0.162073	2.02475	1.34917	0.519105	0.348835	0	0	0	0	0	0	0	0	1.68704	0.231824	0	0	0	0	0	0	0	0	0	0	0	0	0	0	0	0	0	0	0	0	0	0
XLOC_106460	Cluster II	1.48539	0.47955	1.07335	0.481751	0	1.5227	0.468294	1.63964	1.2789	0.181442	0	0.375201	1.56856	0	0.336824	0	0.0761606	1.34336	0.20921	0	0	0	0	0	0	0	0	0	0	0	0	0	0	0	0	0	0	0	0	0	0
XLOC_166100	Cluster II	0.368836	0	0	0	0	1.51239	0.697688	1.51222	0.781693	0	0	0.279497	0	0	0	0	0	0	0	0	0	0	0	0	0	0	0	0	0	0	0	0	0	0	0	0	0	0	0	0	0
XLOC_166939	Cluster II	0	0	0.259498	0.174706	0.26521	1.79466	0.084913	0	0.0713527	0	0	0	0.126408	0	0	0	0	0	0	0	0	0	0	0	0	0	0	0	0	0	0	0	0	0	0	0	0.0763536	0	0	0	0
XLOC_216296	Cluster II	0.521166	1.1217	0.251063	0.338054	1.28295	3.73978	0.985835	0	0	0	0	0	0	2.17726	0	0	0	0	0	0	0	0	0	0	0	0	0	0	0	0	0	0	0	0	0	0	0	0	0	0	0
XLOC_041063	Cluster II	0	0	0.36729	0	0	2.73553	0	0	0	0	0	0.385171	0.178916	0	1.72887	0	0	0	0	0	0	0	0	0	0	0	0	0	0	0	0	0	0	0	0	0	0	0.190885	0	0	0
XLOC_106585	Cluster II	0	0	0	0	0	2.77661	0	0	0	0	0	0	0	0	0	0	0	0	0	0	0	0	0	0	0	0	0	0	0	0	0	0	0	0	0	0	0	0.214146	0	0	0
XLOC_058621	Cluster II	0.715406	0.307952	0	1.16012	1.40888	3.11683	0.563858	0.225627	0.284287	0	0	0.903534	0	0	0	0	0.806983	0.107833	0	0	0	0	0	0	1.4864	0	0	0	0	0	0	0	0	0	0	0	0	0	0	0	0
XLOC_206202	Cluster II	0.164794	0.113499	1.04791	0.363439	1.46042	1.7569	0.166253	0.769204	0.192091	0	0.150795	0.649365	0.185622	0	0.0597893	0.10101	0	0	0	0.502723	0	0.0122854	0	0	0	0.013847	0	0	0	0	0	0	0	0	0	0	0	0	0	0	0
XLOC_030680	Cluster II	0	0.569332	0.26548	0.0357466	2.49617	2.4857	0.660213	1.07759	0.700774	1.34633	0	0.835212	0.491421	0.657793	1.09968	0.0562981	0	0	0.481234	0	0	0	0	0	0	0	0	0	0	0	0	0	0	0	0	0	0	0	0	0	0
XLOC_216154	Cluster II	1.33091	2.24577	0.615498	0.587039	7.60096	9.82318	2.11473	4.9362	7.95426	9.52018	5.35852	3.57694	5.34686	1.0167	3.86295	0.543849	4.56387	0	0.0149961	5.9602	4.88388	1.62719	0.959101	0	0.612604	0.939376	0	0	0.300594	0.63198	0.37924	0.49635	0.172648	0	0.233669	0	1.47899	1.06627	0.428889	0.642905	0.332581
XLOC_216135	Cluster II	0	0	0.5408	0.364091	2.87405	1.03572	0.283137	0.920534	0.416361	1.09702	4.28018	1.7581	1.36987	0	2.85108	1.26151	3.59172	0	0	0	0	0	0	0	0	0	0	0	0	0	0	0	0	0	0	0	0	0	0.129202	0	0
XLOC_030089	Cluster II	1.49353	3.21451	3.7773	2.30085	13.6035	9.95176	5.41489	11.3048	2.67074	6.56771	8.25689	2.45217	6.6591	1.11419	0.33867	0	1.91445	0	3.20794	0	2.18643	0.278356	0	0	0	0	0	0	0	0	0	0	0	0	0	0	0	0	0	0.132622	0
XLOC_052320	Cluster II	0.480158	1.6535	0.848132	0.311455	7.01319	2.21497	1.76607	4.543	3.94329	0.312809	3.41731	1.8597	3.23004	0	0.145173	0	2.823	0	0	2.12392	0	0.775571	0	0	0	0	0.152557	0	0	0	0	0	0	0	0	0	0	0	0	0	0
XLOC_106595	Cluster II	1.86575	0.365058	0.571962	0.0550101	1.1691	2.34729	3.04799	5.6168	1.48282	2.56909	1.29338	1.11393	3.66182	1.51841	0.769225	4.28852	3.58301	1.02263	0.0716678	0	0.786294	0.252893	0	0	0	0.0712598	0	0	0	0	0	0	0	0	0	0.860519	0	5.35059	0	0	0
XLOC_000473	Cluster II	2.98162	4.27821	3.59087	0.805845	3.30292	2.54708	5.24835	5.40702	3.81779	1.45683	0.189467	2.63598	3.09025	0.444865	0	4.44201	0.305753	2.17219	0.104987	0	0	1.52817	0	0	0	0.104389	0.118416	0	0	0.491604	0	0	0.100725	0	0	0	0.352187	0	0.0714908	0	0
XLOC_166366	Cluster II	3.65667	3.14808	2.66612	0.769264	3.50331	3.14063	2.1187	2.18182	0.733085	4.0562	0.602888	1.79737	3.61789	0	0.896407	0.95913	3.44573	0	0.0278391	0	0	0	0	0	0	0	0	0.303022	0	0	0	0	0	0	0	0	0	0	0	0	0
XLOC_092898	Cluster II	13.8659	10.0568	4.75813	3.01858	15.8043	15.5771	5.86852	19.8885	11.5232	17.5406	17.8154	3.79031	18.8544	6.46154	0.172285	10.5268	8.0639	0	3.26382	0.985057	1.01957	1.16822	0	0	0	0.359105	0	0	0	0	0	0	0	0	0.166744	0	0	0	0	0	0
XLOC_131094	Cluster II	2.74745	2.36532	2.97796	2.37618	1.85992	3.75526	0.144363	5.84886	3.12369	2.68483	4.0155	2.80486	5.48019	0	0	1.92962	1.12696	0	0	0	0.0279311	0.0213355	0	0	0	0.504999	0	0	0	0	0	0.116014	0	0	0.0251236	0	0.292074	0	0.032938	0	0.089396
XLOC_030650	Cluster II	0.640882	0.911579	0.885934	0.343411	1.39931	2.05662	2.07319	2.35517	1.83069	0.980255	1.14738	2.71681	1.13775	0.964525	1.21315	0.384286	0.605766	0.1848	0.204077	0.0765031	0.367124	0.155796	0	0	0.0178135	0.0468266	0	0	0	0	0	0	0	0	0.0122305	0	0	0	0	0	0
XLOC_216025	Cluster II	3.71885	1.8833	1.36997	0.35474	6.5698	8.63361	5.9311	6.62321	5.33164	5.02359	13.6785	14.2009	3.38806	4.30833	7.34147	4.24604	3.18542	1.25297	0.0924319	0.967641	2.61532	1.42696	0.246318	5.96197	1.46842	3.35456	0	0.167684	1.04516	0	0	0	0	0	0	0	0	0	0	0	0
XLOC_166786	Cluster II	0.542968	1.05176	1.5694	2.28927	5.61379	3.61792	3.50917	15.2406	16.2542	14.1933	5.38246	13.5093	4.2047	7.93918	8.86478	14.3524	6.79286	0.982095	0	1.07665	7.74996	0.0505975	0	0	0	0	0	0	0	0	0	0	0	0	0	0.0688673	0	0.135939	0	0	0
XLOC_180345	Cluster II	1.01327	0.43617	1.56201	1.38024	1.19729	1.76582	0.830569	2.49263	2.36222	2.17838	1.08173	1.99637	0.903558	1.20946	2.7572	2.17378	0	0	0	0	0.346117	0	0	0	0.453444	0.212852	0.0965814	0	0	0.0801918	0	0	0	0	0	0	0	0	0	0	0
XLOC_106010	Cluster II	4.25595	4.88535	3.46262	1.53368	4.28385	7.95004	6.38079	12.5873	10.2225	2.68021	5.19254	10.8458	7.05761	1.35466	9.43622	2.94682	1.74572	5.189	6.60703	0	2.49217	0.634558	0	0	0	0	0	0	0	0.0748494	0	0	0	0	0	0	0	0	0	0	0
XLOC_179539	Cluster II	1.41069	1.53131	0.709124	0.795691	4.46918	2.64074	3.59661	10.9486	6.72693	3.59618	4.39638	5.0506	2.99374	3.14802	5.00689	0.689234	4.52851	0.332816	1.88322	0.224529	0.448946	0	0	0	0	0	0	0	0.0266399	0	0	0	0	0	0	0	0	0	0	0	0
XLOC_092877	Cluster II	2.46133	2.51141	2.19576	2.01046	5.56533	2.80349	5.57552	4.19756	5.16813	4.0978	8.61969	2.67108	3.2516	0	5.12649	0	3.17837	6.43059	0.205432	0	0.355874	0	0	0	0	0.88088	0	0	0.0791893	0.216437	0	0	0	0	0	0	0	0	0.0524585	0	0
XLOC_206092	Cluster II	3.52678	2.31334	3.88336	4.52083	6.86278	6.28382	2.59437	10.4343	6.09527	8.94421	7.29957	4.62389	7.21202	3.4078	4.11287	2.53059	3.96101	2.0251	1.46653	0.666023	0.327807	0.6886	0	0	0.053682	0.635015	0	0	0.0729439	0.0664559	0	0	0	0	0.258	0.0426018	0	0	0	0	0
XLOC_138761	Cluster II	3.79668	3.6091	5.41076	3.38623	16.5896	15.9735	12.3187	20.4307	10.7915	17.0434	17.8533	5.43442	15.9999	7.64739	7.10263	4.18161	4.36379	2.83751	1.90502	0.313684	1.33162	2.16703	0	0.351955	0.859629	0.14954	0.52775	0	0.0171776	0.187797	0	0.0641275	0	0	0	0.0401293	0.224231	0.25744	0.113792	0	0.0308839
XLOC_138762	Cluster II	5.78227	4.4595	3.83009	2.00557	11.1105	6.75074	7.1399	10.9418	8.97824	10.2022	6.2464	4.0774	11.2697	3.73849	2.62235	1.53829	2.99769	0.944189	2.36403	0	0.411486	0.703476	0.135642	0.26801	0	0.455494	0	0	0	0	0	0	0	0	0	0	0	0	0	0	0
XLOC_179803	Cluster II	6.1445	3.49133	3.31521	4.30448	2.29912	5.16502	8.291	5.65857	4.55782	5.28391	5.62252	6.08407	8.59368	0	3.56687	0.753248	1.61304	0	0	0	0.179902	2.33616	0	0	0	0	0	0	0	0	0	0	0	0	0	0	0	0	0	0	0
XLOC_125233	Cluster II	0.774008	4.20316	1.83565	0.9655	3.57622	6.5917	3.26609	3.83063	4.88964	3.72365	5.53892	8.99342	6.14754	2.77161	3.99627	2.18965	2.75968	0.789738	2.5325	1.08978	0.0871611	0.954302	0	0.264927	0	0	0	0	0	0	0	0	0	0	0	0	0	0	0.274095	0	0
XLOC_179732	Cluster II	4.05546	1.92946	4.31861	2.90748	4.83401	8.42402	5.38336	8.14535	4.69329	12.6191	5.04559	2.48008	8.06417	1.91079	12.7777	5.6148	3.80851	0.51476	2.43508	0.455797	1.09364	2.4664	0	1.78079	0.136454	0.134512	0	0	0	0	0	0	0	0	0	0	0	0	0	0	0
XLOC_083567	Cluster II	8.20874	3.91667	2.2869	1.53964	6.03786	9.42873	7.48319	9.91889	5.97374	15.3668	11.7649	1.34901	7.24102	4.24978	8.97057	0.959826	3.28596	3.99514	1.95015	0.331878	0.0482612	1.76952	0	0	0.189679	0	0	0	0	0	0	0	0	0	0	0	0	0	0	0	0
XLOC_030665	Cluster II	0.34614	0.325088	0.363813	0.102056	1.82812	1.19353	1.64681	1.70697	1.43384	1.19925	1.58368	0.588184	1.19625	0.863879	1.76959	0.289316	0.567925	0.17075	0.124096	0.0287983	0.0614213	0.0234588	0	0	0	0	0	0	0.0136675	0	0	0	0	0	0	0	0	0	0	0	0
XLOC_205881	Cluster II	4.98603	11.5769	6.25961	2.69516	11.9765	11.6165	14.4331	18.8701	11.808	14.1004	17.9734	7.32764	18.5789	11.5422	15.212	2.08375	11.8993	6.19453	4.85196	4.60922	0.995347	0.872948	0.850644	0	0.144888	0	0	0	0	0	0	0	0	0	0	0	0.428325	0.0756555	0	0	0
XLOC_226245	Cluster II	0.998209	0.859374	0.622304	0.228525	2.02364	4.81542	4.25772	8.59267	4.35556	10.6153	5.01481	2.46208	4.79511	10.1626	3.30207	2.66933	0.770729	0	0.0165403	0	0.143266	0.569064	0	0	0	0	0	0	0.0765109	0	0	0	0	0	0	0	0	0	0	0	0
XLOC_106554	Cluster II	3.19106	3.54851	2.62612	1.3368	7.46262	3.9527	8.97046	7.8835	10.4615	7.34106	8.11105	3.99662	5.17939	4.84049	3.85918	2.47889	5.37204	0.36074	0.0374537	1.11543	0.778582	1.70985	0	0	0.170002	0	0	0	0.144376	0	0	0	0	0	0	0	0	0	0	0	0
XLOC_216406	Cluster II	0.77766	0.769924	0.374625	0.214382	1.83778	1.15592	1.98587	1.6923	0.999181	3.19172	2.46094	0.216075	1.27742	2.4134	0.634825	0.42701	1.93783	0.468865	0.219059	0.00593084	0.436402	0.42756	0	0	0.186432	0.00816793	0	0.0298051	0	0.0769315	0	0.0551671	0	0	0	0	0	0	0	0.0138108	0
XLOC_192738	Cluster II	7.57429	8.58949	3.97593	4.09986	5.09215	10.7632	22.7593	10.5766	9.38245	5.30876	13.9414	2.95559	10.7135	11.1607	3.97992	1.73431	3.87821	1.88966	1.1183	2.10346	0.280392	0.136297	0	0	0	0	0	0	0	0	0	0	0	0	0	0	0.26655	0	0	0	0
XLOC_067287	Cluster II	1.26729	0.943592	0.956994	0.333254	4.24949	4.45912	2.3972	3.91039	1.59698	4.5185	5.8504	1.52268	4.35632	4.41533	0.0621334	0.55984	1.34873	0	0.405223	0.271665	0.367702	1.02136	0	0	0.131379	0.158288	0	0	0	0	0	0	0	0	0	0	0	0	0	0	0
XLOC_083569	Cluster II	19.6967	10.9622	14.1849	4.00064	23.9006	17.336	22.8316	37.1464	30.0431	25.2748	18.8123	6.73417	26.4253	19.4732	10.8275	6.40233	7.26317	4.31835	3.30659	6.61562	1.84463	4.22715	0	0	0	0.334349	0	0	1.46905	0.157457	0	0	0	0	0	0	0	0	0	0	0
XLOC_233592	Cluster II	13.0549	5.78986	13.912	4.87554	67.585	57.5862	94.9118	93.6992	35.1088	51.4158	50.3777	2.99779	59.5992	4.72198	16.147	11.4169	8.27575	3.69699	7.41056	0.784438	2.02697	3.02293	0	0	0.126453	0.249306	0	0	0.343651	0.156543	0	0	0	0.265038	0	0	0	0	0	0	0
XLOC_052299	Cluster II	2.14776	0.504283	2.25741	1.51979	4.80646	2.80216	2.95468	4.92629	2.17247	2.6712	5.35992	3.84688	2.10764	1.16527	2.12518	0	1.52169	1.1772	0.0550001	0	0.190556	0.291117	0	0	2.37162	0	0	0	0	0	0	0	0	0	0	0	0	0	0	0	0
XLOC_166974	Cluster II	2.4497	0.773294	1.73082	1.00637	3.85945	2.67863	2.26543	1.90573	2.46609	1.35652	3.11333	2.06259	0.919771	0.0974669	0	0.166837	2.81352	1.96929	0.207017	0	0	0	0	0	0	0	0	0	0	0	0	0.0331012	0	0	0	0	0	0	0	0	0
XLOC_083652	Cluster II	0.29038	0.249992	1.02583	0.188355	0.476549	0.793792	0.793406	1.34318	2.20524	0.94587	2.21427	0.488987	0.953984	0.693205	1.5803	0.395526	1.3499	0	0	0.41339	0.141699	0	0	0.107674	0	0	0	0	0	0	0	0	0	0	0	0	0	0	0	0	0
XLOC_134456	Cluster II	1.34555	4.46813	2.40759	1.24684	5.29971	4.13802	3.87845	5.57734	14.7677	11.8339	11.1398	9.51655	4.69118	0	2.09221	0	0	0	2.27416	1.17278	0.281399	2.866	0	0	0	0	0	0	0.0834894	0	0	0	0	0	0	0	0	0	0	0	0
XLOC_001289	Cluster II	2.87926	2.4788	1.38704	1.712	4.01644	4.67331	4.08479	7.41589	4.19523	4.68938	6.58666	2.90913	6.53137	0	0.435262	2.57371	7.283	2.7486	1.48694	2.19587	0	0	0	0	0	0.20161	0.228701	0.735682	1.66744	0	0	0	0	0	0	0	0	0.120143	0.138073	0	0
XLOC_179672	Cluster II	13.6164	12.9675	9.0556	7.58171	8.543	13.9584	15.0438	13.9853	12.8329	12.0108	8.26973	23.8629	11.1977	18.1226	5.68342	7.63215	16.4592	9.15406	6.21166	3.12457	0	2.06613	0	0	0	0	0	0	0	0	0	0	0	0	0	0	0	0	0	0	0
XLOC_083425	Cluster II	1.405	1.71358	2.19972	1.78473	3.91982	4.50088	1.55032	7.86524	4.40449	2.68874	3.03555	12.8945	3.79158	1.53728	0.637188	1.01668	6.67557	1.58831	0	0.267881	0.028567	1.76752	0.197753	1.36757	0.898206	0.0491901	0.502198	0.0897482	0.101708	0	0	0	0	0	0	0.059401	0	0	0.336879	0.12476	0
XLOC_166251	Cluster II	1.15776	0.142391	4.30251	1.18011	3.74577	4.06915	3.38931	6.62463	3.24239	3.55574	5.17092	4.34486	2.44516	0	0.150018	0	0	0	0.0465899	0.252277	0.0403543	0.369902	0	0	0.105735	0	0	0	0.0359187	0.327239	0	0	0	0	0	0.0839111	0	0	0	0	0
XLOC_058769	Cluster II	0.320482	0	2.16142	2.13078	3.1557	0.821325	2.87955	4.80103	4.9243	3.75812	8.18675	8.62134	0.714453	2.77336	0	0.736642	0	0	0	0	0	0	0	0	2.5098	0	0	0	0	0	0	0	0	0	0	0.0406483	0.545114	1.32391	0	0	0
XLOC_106170	Cluster II	4.07562	5.81942	13.121	10.5746	9.29879	10.4959	9.15103	14.9857	13.1145	8.93685	10.3089	17.7271	9.51738	5.33935	3.78688	4.11278	5.01527	3.65593	0.36402	0	0.0970152	1.29686	0.559651	2.65391	2.03357	0.960551	0	0	0.129527	0.236013	0.118023	0	0	0	0	0	0	0	0	0	0
XLOC_029973	Cluster II	6.30827	8.54233	4.62167	4.60334	9.64091	6.26461	6.25638	3.81324	6.19729	3.66016	10.3221	6.53969	4.90358	0	0	0.90624	3.01881	2.06016	2.09165	0.140321	0	0.93076	0	0.0730976	0.168035	0	0	0	0	0	0	0	0	0	0	0	0	0	0	0	0
XLOC_029986	Cluster II	4.6557	3.2794	4.8934	3.47748	6.11246	9.18367	6.44934	8.45399	5.94266	4.41171	6.45484	7.05599	5.52884	3.87315	3.71099	2.08982	8.07279	8.08076	2.10629	5.33678	0.585179	0	0	0	0	0.148181	0	0	0.612774	0.334963	0	0	0	0	0	0	0	0	0	0	0
XLOC_139674	Cluster II	1.49529	1.47122	0.411618	0.13856	2.52407	1.31386	2.5591	2.42531	1.6977	5.21859	0.651554	0.431657	3.60916	0	0	1.30933	2.36575	0.386373	0	0	1.56357	1.11473	0	0	0	0.538469	0	0	0	0	0	0	0	0	0	0	0	0	0	0	0
XLOC_029983	Cluster II	0.35658	0.0613971	0.480975	0.277555	0.0702231	0.657963	0.629538	1.61941	1.51144	2.29979	0.326288	0.432335	1.07106	0	0	0.291419	0	0	0	0	0	1.11648	0	0	0	0	0	0	0	0	0	0	0	0	0.0313026	1.01308	2.22388	0.607065	0	0	0.389839
XLOC_019904	Cluster II	0.174949	0.602464	0.842787	0.453922	0.861337	0	0.772174	3.6416	0.463472	4.27402	0.266811	0.353527	1.23162	0.208822	0	0.178723	0	0	0	0	0	0.0652117	0	0	0	0	0	0	0	0	0	0	0	0	0	0	0	0	0	0	0
XLOC_106624	Cluster II	0.106306	0.183042	1.22908	0.137911	0	0	1.54168	1.27403	0.168976	7.4796	1.62126	1.66484	0.399141	0.507558	0	0	0	0	0	0	0	0	0	0	0	0	0	0	0	0	0	0	0	0	0	0	0	0	0	0	0
XLOC_106921	Cluster II	3.54432	1.52568	2.09297	1.29784	1.46355	1.81667	1.73017	2.41593	2.72601	3.07249	2.00522	4.53412	2.68299	2.38822	3.21481	2.56959	2.86075	0	0	3.26114	2.48274	1.04413	0	0	0.255823	0.52838	0	0	0	0	0	0	0	0	0	0	0	0	0	0	0
XLOC_019761	Cluster II	1.07201	1.40443	1.16757	1.26978	1.65221	2.91455	4.99604	6.35026	3.06221	2.50507	3.2698	3.67322	3.23749	3.72744	6.76413	6.21371	2.58097	0.0281014	1.86436	1.6067	2.18344	1.56361	0.0524816	0	0	0.704945	0	0	0	0	0	0.0944697	0	0	0	0.118233	0	0.0933533	0.375498	0.0331101	0.0363974
XLOC_193116	Cluster II	6.26733	5.90467	4.44333	2.91475	3.20208	5.87923	9.46929	5.33311	7.20523	10.5734	6.67271	4.77913	3.71842	12.421	13.3	21.6841	8.22158	0	0.0166551	1.38885	7.64578	4.29761	0	0	0	0.0993618	0	0	0	0	0	0	0	0	0	0	0	0	0	0	0
XLOC_166529	Cluster II	1.22918	0.92594	0.370085	0.498316	0.529523	0.708775	0.968793	1.52641	1.4857	2.74014	1.28878	0.543343	2.1453	2.29245	1.39362	1.27532	2.09553	0.0463183	0.378707	0.0117179	1.81817	1.77542	0	0.0427296	0	0	0	0	0.0166838	0	0	0	0	0	0	0	0	0	0	0	0
XLOC_058887	Cluster II	0	0	0.690359	0.278868	1.69333	0	1.98791	3.61572	0.911153	2.38069	1.74844	1.73752	1.07613	0	2.07974	1.17119	0.0587822	0	0	0	0	0.0534174	0	0	0	0	0	0	0	0	0	0	0	0	0	0	0	0	0	0	0
XLOC_139074	Cluster II	0.184668	0.874409	1.15649	0.718709	0.363675	0.473264	1.04795	2.5626	2.83748	2.88734	1.12654	3.12527	3.12012	0.220423	1.50749	4.76347	0	0	0	0	2.47813	0.585094	0	0	0	0	0	0	0	0	0	0	0	0	0	0	0	0	0	0	0
XLOC_075717	Cluster II	0	0.198025	1.77291	1.2682	0.452983	0.471586	1.23278	2.6841	2.43743	0	4.91112	0	1.29544	0	0.625896	0	0	1.73352	0.48595	0	0	0	0	1.53524	0.073524	0	0	0	0	0	0	0.093242	0	0	0	0	0	0	0	0	0
XLOC_030126	Cluster II	0	0	3.9261	0.783178	2.37779	0	0.856464	1.04718	0.239897	0.884907	4.1431	0	0	0	0	0	0.247628	3.45782	0.382625	0	0	0.900109	0	0	0.675395	0	0	0	0	0	0	0.122361	0	0	0	0	0	0.151143	0	0	0
XLOC_226332	Cluster II	0	0	6.05538	1.82381	0.16286	0.169548	0	1.35622	1.31448	0	4.54032	0	0.0776243	0	0	0.168963	0	0	0	0	0	0	0	0	0	0	0	0	0	0	0	0	0	0	0	0	0	0	0	0	0
XLOC_154498	Cluster II	0.292457	2.14014	2.67684	1.89702	0.719937	0.149901	0.0922016	2.39813	0.0774773	2.28633	4.01419	3.76751	0.892179	0	0	2.39013	0	0	1.52407	0	0	1.14463	0	0	0	0	0	0	0.762154	0	0	0	0	0	0	1.55794	0.414538	0	0	0.103878	0
XLOC_192954	Cluster II	0.117792	1.31831	3.06419	2.90341	2.78367	0.362249	0.594171	4.82942	0.873746	2.99278	1.07785	3.21336	0.829244	0	0	0.541498	0	1.98852	1.65903	0.467137	0.574796	0	0	0	0	0	0	0	0	0	0	0	0	0	0	0	0	0	0.271134	0	0
XLOC_019762	Cluster II	5.53351	7.83735	5.15938	6.54181	1.40612	2.74474	5.12103	2.30813	2.93186	0.436079	1.22502	1.26246	2.30382	0	0	0	0	0	0	0	0.43552	0	0	0	0	0	0	0	0	0	0	0	0	0	0	0.0905602	0	0	0	0	0
XLOC_166800	Cluster II	17.196	11.4899	16.8151	7.65811	1.51634	0.789308	9.0625	3.72348	6.73134	5.51775	5.47993	5.76986	4.21598	1.99128	6.28548	0.0655486	4.73745	0.0773716	0	0.704665	0	3.4919	0	0.142754	0	0	0	0	0	0	0	0	0	0	0	0	0	0.0642573	0	0	0
XLOC_125605	Cluster II	8.55121	8.12873	42.0523	12.1335	19.8225	17.7145	7.86305	28.6546	16.6128	6.44131	8.6942	15.6598	10.953	0	3.23175	2.36592	3.87294	0	0	0	3.91199	0	0	0	0	0	0	0	0	0	0	0	0	0	0	0	0	0	0	0	0
XLOC_131124	Cluster II	3.94127	8.48275	25.5817	11.0333	2.85959	9.99429	8.89402	9.09358	10.8808	8.7164	6.64347	10.6365	6.47412	0.495197	1.5052	3.0727	2.2548	1.37573	0.116865	0.126561	0	3.1315	0	0	1.85657	0.130724	0	0	0.855925	0	0	0	0	0	0	0	0	0	0	0	0
XLOC_019747	Cluster II	3.18092	5.65958	8.30879	4.95194	4.38504	2.68111	3.78849	4.99374	3.55801	2.90119	2.6951	8.89185	3.3839	0.253121	0	0.722123	3.53736	1.06546	2.80757	0	0.724368	0	0	0	0	0	0	0	0	0	0	0	0	0	0	0	0	0	0	0	0
XLOC_075779	Cluster II	4.62655	6.0315	10.0613	6.68797	2.86355	2.98115	8.33481	6.42018	6.51351	2.58348	4.83831	9.81654	3.28808	0	0.719386	2.16062	1.30131	0	0.0372358	0	0.129009	0.295635	0	0	0	0	0	0	0	0	0	0	0	0	0	0	0	0	0	0	0
XLOC_075927	Cluster II	9.31193	9.96479	8.8879	13.3223	9.08353	8.47523	9.43825	13.6686	11.1587	2.38122	1.59269	13.0137	5.92244	0.103878	0	1.42248	2.96287	0.0524704	4.36362	3.13274	4.67141	0.616346	0	0	0.611996	0	0	0	0.151198	0	0	0	0	0	0	0	0	0	0	0	0
XLOC_131078	Cluster II	8.31241	9.9023	8.84687	8.46395	9.04159	6.73766	4.99746	4.99931	7.63058	5.85608	8.25487	8.30098	9.39022	4.15333	3.68213	2.66602	0.634348	0.0582756	2.34152	2.74219	1.03765	1.44113	0	0	0	0	0	0	0	0	0	0	0	0	0	0.0490374	0	0	0	0	0
XLOC_192726	Cluster II	0.629201	0.650027	3.27356	3.4283	4.08908	1.93501	2.30104	0.555629	1.20015	1.59863	1.1515	1.08074	0.531543	0	0.684845	0.128555	0.980735	0	3.61568	0	1.22814	2.01699	0	0	0.804487	0	0	0	0	0	0	0.153036	0.102027	0	0.0552348	0.702281	0	1.76432	0.072415	0	0.393078
XLOC_075804	Cluster II	0.206884	1.51393	0.548147	4.89813	2.13899	2.96911	1.04358	1.53332	1.89086	0	0	1.5416	1.26226	0.0617352	0.7506	1.13599	0.0212151	1.96456	1.15097	0	0.0252387	0	0	0	0	0.0217295	0	0	0	0	0.184223	0	0	0	0	0	0	0	0	0	0
XLOC_154525	Cluster II	3.7938	3.643	7.45099	17.9831	4.16669	1.64538	1.19605	2.48503	3.32439	7.41465	4.67319	6.85545	2.67081	4.52835	3.70579	0	2.21453	0	0	0	0	0	0	0	0	0	0	0	0	0	0	0	0	0	0	0	0	0	0	0	0
XLOC_193269	Cluster II	1.17487	2.8321	3.84863	4.72489	0.925491	0.722625	0.740793	1.77856	3.36145	0.459236	1.07506	4.03599	2.31588	0	0.426257	0	0.674678	0.56668	0.0661898	0	0.229324	0.350344	0	0	0	0	0	0	0	0	0	0	0	0	0	0	0	0	0	0	0
XLOC_216096	Cluster II	0	0	2.52901	3.16692	0.723709	0.538164	1.39027	1.15899	0.862279	1.28254	0.0800639	2.89082	1.92183	0.187988	0.476173	0.0536307	2.36873	0.253216	1.67106	0	0	0.117411	0	0	0.0335616	0	0	0	0	0	0	0	0	0	0	0	0	0	0	0	0.0409961
XLOC_154885	Cluster II	0.19761	0.396959	4.31552	2.47814	1.49179	0.405145	1.53672	2.7422	1.25641	1.223	1.4064	1.59728	1.4839	1.17935	0.119492	0	2.02641	0	0	0	0	0	0	0	0	0	0	0	0	0	0	0	0	0	0	0	0	0	0	0	0
XLOC_192683	Cluster II	0.730191	1.39197	12.8643	8.25484	2.25971	3.26144	3.55172	3.94782	5.30582	3.00709	1.59086	6.56084	3.99	0.62255	0.56769	0.213127	2.78119	0.345907	1.23412	1.63882	0.0763535	0	0	0	0	0	0	0	0.543687	0	0.185774	0.0211427	0	0	0	0	0	0	0	0.0741017	0
XLOC_052380	Cluster II	11.0279	20.4996	29.1263	41.745	8.53583	10.0112	22.6246	22.3561	31.8312	20.5344	15.898	26.747	13.3899	0.98232	0	0	2.09295	3.30792	0.865477	2.41016	0.107092	0	0	0	0.0350749	0	0	0	0.0238301	0	0	0	0	0	0	0	0	0.0274723	0	0	0
XLOC_134558	Cluster II	7.57495	6.52139	12.0606	18.1966	4.61438	4.73808	15.0978	5.10195	8.80928	2.25833	0.0979019	11.2857	4.30835	0	0.582263	0	0	0	0	0.939995	0	0.574281	0	0	0	0	0.0611879	0	0	0	0	0	0	0	0	0	0	0	0	0	0
XLOC_139607	Cluster II	2.95236	4.89216	11.531	13.9202	6.72075	5.69504	6.66558	6.36768	8.34279	4.80845	4.74467	11.3867	6.98774	3.97871	6.27718	3.03228	3.6721	1.89487	1.17146	0.0968442	1.08439	2.9228	0.464694	0.141257	0.324718	2.14731	0.030259	0	0.896252	0.150745	0.565371	0.0900818	0	0.042537	0	0.0161059	0.017999	0.0158959	0.0182682	0	0
XLOC_216100	Cluster II	1.17487	0.0722474	7.76194	7.45749	2.56163	0.946294	4.18019	2.2232	2.26764	0.738058	0.895887	5.42655	1.18157	0	0.304469	0.514379	0.103267	0.910736	1.34743	0.0768015	1.51518	0.312807	0	0	0	0	0.399944	0	0	0	0	0	0	0	0	0.0851511	0	0.0420205	0	0	0.1966
XLOC_216090	Cluster II	0	0.417544	5.45162	5.97731	0.318378	0.49718	2.44646	0.713815	0.685256	0.789908	2.95866	2.77684	1.36574	0.192968	0.293273	0	0	0.292415	0.455398	0	0	0.0602609	0	0	0	0	0	0	0	0	1.53556	0.13107	0	0	0	0	0	0	0	0	0
XLOC_226210	Cluster II	2.62086	2.70761	5.30275	5.95008	1.03228	1.88068	0.826269	0.165315	1.66636	0	0.799407	1.98604	1.59906	0.312831	2.85264	0	0	0	0	0	0	0	0	0	0	0.66066	0	0	0	0	0	0	0	0	0	0	0	0	0	0	0
XLOC_125475	Cluster II	3.83901	2.42371	8.01399	7.96856	0.504023	3.4107	1.21031	4.11657	2.84767	5.75231	0.975802	6.85261	2.88281	0.152744	0	0	0.734861	2.23746	0	0	0	0.85859	0	0	0	0	0	0	0	0	0	0	0	0	0	0	0	0	0	0	0
XLOC_166909	Cluster II	1.70223	7.96853	19.5781	12.9738	5.97126	3.81714	4.22616	4.9659	4.5659	7.27751	2.43379	13.2216	4.24419	0.507954	0.964984	3.967	2.57472	0	0.329657	1.20085	0.415325	0.951755	0	0	0	0.357578	0.101407	0	0.55451	0	0.126315	0	0	0	0	0	0.12064	0	0	0	0
XLOC_131171	Cluster II	5.78023	2.43285	16.0884	14.7474	2.15018	0.921727	1.70082	7.85908	6.53351	0.75313	0.391792	4.86682	10.4896	1.68652	0	0.918546	1.68601	0	0.289463	0.117555	5.51587	0	0	0	1.14964	0	0	0	0	0	0	0	0	0	0	0	0	0.0643179	0	0	0
XLOC_154688	Cluster II	15.1829	20.1255	33.32	35.1729	4.15285	5.92923	22.4897	2.73625	24.1973	2.2373	6.98332	15.2796	12.2722	0.719152	0.65578	1.35409	0	0	0	2.57318	5.58609	0.718655	0	0.134045	0.0770344	0	0.114856	0	0	0	0	0	0	0	0	0	0	0	0	0	0
XLOC_041299	Cluster II	26.8755	35.5273	53.3745	69.2251	13.8294	12.9754	14.486	13.7258	17.1795	9.65798	5.2887	10.1172	10.9045	2.69051	2.51633	0.974223	1.24464	0.10454	0.63495	0	0.253832	0.549363	0	0	0	0	0	0	0.0376552	0	0.102932	0.0351437	0	0	0	0	0	0	0	0	0
XLOC_155326	Cluster II	27.851	30.966	175.181	173.592	28.3339	31.7302	92.1324	28.6407	35.6324	14.9624	16.9095	46.9109	22.2707	16.858	22.1488	6.3039	49.7838	11.5394	8.03124	17.5159	36.392	22.3864	0	0.146832	0.25315	0.0831824	0.18872	0.101179	0.343984	0	0.078358	0	0.107017	0.176863	0.0579363	0	0	0.0991399	0	0	0
XLOC_067459	Cluster II	21.7151	23.0011	94.4349	90.5643	9.8507	14.6504	21.6519	26.1672	17.4791	16.5649	16.2862	23.264	12.744	7.72373	2.23248	1.82497	3.20789	4.71518	11.5405	1.79235	0.716762	3.83256	0.581104	0.309127	0.304547	0	0	0	0.120698	0.031418	0.282801	0.144833	0.0321861	0	0.0348495	0.140984	0.405143	0	0.0456891	0	0
XLOC_206130	Cluster II	8.48396	9.79043	34.957	34.1896	5.15456	4.07095	13.8857	8.53944	13.4854	2.11674	8.25877	11.2165	8.21768	4.09374	9.16876	4.61011	0.0740423	0	0.45763	0.881064	6.43018	1.00927	0	0	0	0.0758374	0	0	0	0	0	0	0	0	0	0	0.307033	0	0	0	0
XLOC_216075	Cluster II	0	0	0	0	0	0	0	2.17286	0	0	0	1.3052	0	0	0	0	0	1.16827	0	0	0	0	0	0	0	0	0	0	0	0	0.511245	0	0	0	0	0	0	0.107806	0	0	0
XLOC_067570	Cluster II	0	0	0.148873	0.200456	1.06505	0	0.292285	1.3645	0.163739	0	0	0.312242	0	0	0	0	0	0	1.21873	0	0	0	0	0	0	0	0	0	0	0	0	0	0	0	0	0	0	0	0	0	0
XLOC_106268	Cluster II	0	0	0	0	0	0	1.488	1.30248	0.156296	0	0	0.0745122	0	0	0	0.90406	0	0	0	0	0	0	0	0	0	0	0	0	0	0	0	0	0	0	0	0	0	0	0	0	0
XLOC_107474	Cluster II	0	0.496109	0	0.0622983	0	0.393819	0.545023	1.33277	0.101774	0	0	0.727794	0.135227	0	0	0	0	0	0	0	0	0.608597	0	0	0	0	0	0	0	0	0	0	0	0	0	0	0	0	0	0	0
XLOC_154734	Cluster II	0.0880963	0.303374	1.18829	1.65717	0.173492	0.63216	1.99971	3.05624	0.980211	0.860882	0	2.09174	1.36442	0.105153	0.799059	0	0	0	0	0	0	0	0	0	0	0	0	0	0	0	0	0	0	0	0	0	0	0.044112	0	0	0
XLOC_226193	Cluster II	0	0.0845925	0.946692	0.637356	1.6448	1.00726	2.54017	2.41715	0.989163	0	0	0.843863	0.184463	0	0	0	0	0	0	0	0.431532	0	0	0	0	0	0	0	0	0	0	0	0	0	0	0	0	0	0	0	0
XLOC_139258	Cluster II	0	0	1.8416	4.83541	0.376427	0	6.86973	10.9715	7.39306	0.186786	0	6.27658	2.96039	0	0	0	0	0	0	0	0	0	0	0	0	0	0	0	0	0	0	0	0	0	0	0	0	0	0	0	0
XLOC_058523	Cluster II	0	0	0.140886	2.84553	2.3038	7.19523	3.31926	8.39346	5.34594	0.714477	2.45312	7.97825	1.6471	0	0	0	0.599806	0	0	0.178434	0.499493	0	0	0	0	0	0	0	0	0	0.520845	0.592767	0	0	0	0.222562	0	0	0	0.103878	0
XLOC_180206	Cluster II	1.13571	0.83807	2.97002	0.736677	1.75733	3.32637	4.092	3.47948	4.29815	0	1.23718	6.31119	1.75135	0	0	0	0	0	0	0	0.0791713	1.27	0	0	0	0	0	0	0	0	0	0	0	0	0	0	0	0	0	0	0
XLOC_076180	Cluster II	0.151176	0.455523	0.145653	0.588361	1.19087	0.464917	0.476605	0.810529	0.360444	0.073865	0.230555	0.725533	0.744986	0.180446	0.137121	0.0772187	0.403064	0.182293	0.212923	0.115295	0	0	0	0	0.0483228	0	0	0	0	0.0598214	0	0	0	0	0	0	0	0	0	0	0
XLOC_019757	Cluster II	9.98082	6.61448	7.60995	3.4932	10.1814	12.0717	7.87785	14.8104	14.457	17.3314	9.41767	26.0815	20.0851	3.77112	0.781546	2.93415	4.24124	1.29877	3.03399	1.97143	2.20745	0.10706	0	0	0	0	0	0	0.343063	0	0	0	0	0	0	0	0	0	0	0	0
XLOC_000127	Cluster II	2.97292	5.07396	8.64319	4.33041	10.9904	5.66743	7.82694	12.6988	11.3025	8.5116	8.11338	15.5194	7.51491	2.61471	4.73075	1.83822	0.17115	0.440245	0.763981	0.779635	0.356316	1.16647	0.058728	0	0.400119	0.153387	0	0	0	0	0	0	0	0	0	0	0	0	0.0300136	0	0
XLOC_106659	Cluster II	7.92505	9.87069	10.3268	7.60554	17.4621	17.4801	17.8376	27.8829	26.2781	22.1541	27.3429	43.0062	22.2557	4.80728	4.77253	2.5549	1.95843	4.87607	12.4246	3.36882	0.824167	0.835366	1.28002	0	0.0622922	0.259268	0.371502	0	0.15518	0	0.0385627	0.0921642	0	0.0435203	0.057025	0	0	0	0	0	0
XLOC_041172	Cluster II	3.7465	1.42421	9.46942	6.91177	4.55146	7.13251	4.04963	9.60609	6.5996	5.70561	11.3532	4.52277	4.36159	5.40111	3.17752	0.397644	2.05566	0.498703	2.61782	0	0.617316	0	0.0547862	0	0	0	0.231885	0	0	0.0770139	0	0	0	0	0	0	0	0	0	0	0
XLOC_138777	Cluster II	0.475571	0.116979	1.9637	0.881368	1.47174	1.60183	2.48457	3.8568	2.37577	6.77179	4.45532	1.88769	2.77404	0.405464	1.1092	1.90862	1.14256	0.409614	1.24395	0	0.165762	0.12662	0	0	0.0434327	0.256887	0	0	0	0	0.0806626	0.0275403	0	0	0	0	0	0	0	0	0
XLOC_138844	Cluster II	0.589978	0.870722	2.11129	0.601369	1.99178	2.76477	3.45428	5.9542	4.55492	5.7653	5.91274	1.61798	2.92716	0.603607	0	0.602707	1.90143	0	1.89932	0	0.863687	0	0	0	0	0	0	0	0	0	0	0	0	0	0	0	0	0	0	0	0
XLOC_000411	Cluster II	1.87333	1.83678	0.75204	0.675076	3.43305	2.1871	4.23262	3.67619	2.56412	4.62743	4.12676	2.44482	2.41782	0.559011	1.03838	1.54163	0.917824	0	0	0	0.88875	0	0	0	0	0.262347	0	0	0	0	0	0	0	0	0	0	0	0	0	0	0
XLOC_125402	Cluster II	4.39414	4.01225	3.27143	2.59114	5.76906	8.94073	4.2819	7.39112	6.20848	8.06748	11.8798	5.31421	5.90566	0.55628	2.77785	2.8566	0.0546184	0.361269	0.431349	0.913964	0.779723	0.868587	0.299866	0	0.170251	0.251742	0	0	0	0	0	0	0	0	0	0	0	0	0.0383124	0	0
XLOC_138897	Cluster II	0.807481	2.93518	1.46952	1.28033	5.65409	4.1388	10.2394	6.50812	7.41579	4.73446	6.43104	7.8413	3.03179	3.53402	2.27861	1.87895	2.17131	0.649127	0.758197	3.55812	0.218907	0.836075	0	0	0	0.678492	0	0	0	0	0.31957	0	0	0	0	0	0	0	0	0	0
XLOC_019398	Cluster II	4.48732	6.37229	6.01709	5.10122	8.15381	7.54022	10.18	9.19164	8.6033	6.01247	15.5214	7.59539	6.99114	2.98177	7.0493	0.945182	2.10628	2.20344	0.847031	1.8205	0.248317	0.896672	0.0520897	0.668995	0	0	0	0.212763	0.683162	0.0732233	0	0	0	0	0	0.11735	0.0262287	0	0	0	0
XLOC_019543	Cluster II	6.97521	4.69627	6.11728	2.72628	7.13248	9.16716	15.1114	9.41991	14.546	6.11712	8.86481	9.53229	15.403	2.66851	1.78446	3.65421	1.32052	0	1.93966	0	0.436377	3.43333	0	0	0.228677	0	0	0	0	0.070773	0	0	0	0	0.0392515	0.0453692	0	0	0	0	0
XLOC_029920	Cluster II	8.61224	7.86968	4.7311	5.1453	4.98401	4.33682	9.86026	6.57594	6.52442	10.8521	5.41505	6.29719	6.91389	4.95952	3.83726	1.96798	11.3105	0.091096	1.40451	0.806614	0.479241	0.0563192	0.255193	0.084038	2.3665	0	0	0	0.196876	0	0	0	0	0	0.0331592	0	0	0	0	0	0
XLOC_205907	Cluster II	1.66491	1.16033	1.45132	0.925667	2.02973	4.95762	4.14913	4.65074	2.26834	3.25393	2.53913	2.92379	2.90231	2.46043	2.44496	1.86282	3.93492	0	0.870979	0.3386	0.0386876	0	0	0.0881934	0	0	0	0	0	0	0	0	0	0	0	0	0	0	0	0	0
XLOC_019915	Cluster II	0.534975	1.38171	1.28858	0.7374	1.64618	2.12509	2.19257	1.43414	1.7007	3.26738	2.7536	1.28375	1.50647	0.159639	1.09179	0.819776	0.356587	0.322546	0	0	0	0.0747791	0	0	0	0	0	0	0	0	0	0.0271079	0	0	0	0.305341	0.0758291	0	0	0	0
XLOC_107402	Cluster II	0.248242	0.374002	0.35876	0.201278	0.794422	0.445333	0.70436	0.900349	0.263056	1.33421	0.37859	0.156761	0.81555	0	0.337744	0	0	0.336757	0.0174818	0	0	0	0	0	0	0	0	0	0	0	0	0	0	0	0	0.0629715	0	0	0	0	0
XLOC_193084	Cluster II	0	1.02223	0.127112	0.0855772	1.29909	0.540978	1.16461	5.24271	3.3553	3.09418	4.22533	0.466549	1.48606	1.41728	0	0	1.29879	0	0	0	5.02159	0	0	0	0	0	0	0	0	0	0	0	0	0	0	0	0	0	0	0	0
XLOC_030044	Cluster II	1.952	0.763866	0.683886	1.61148	0.524204	3.09248	1.34269	5.03694	1.6924	4.33524	5.14202	2.68943	1.16598	0	0	0	0	0	0	0	0	0	0	0	0	0	0	0	0	0	0	0	0	0	0	0	0	0	0	0	0
XLOC_106734	Cluster II	4.70721	1.22219	1.87169	1.21164	2.79576	3.63822	0.11778	3.8646	3.52335	1.89838	2.73481	3.00083	4.19052	0	0	0	0.245184	0	0	0	0	0.403837	0	0	0	0	0	0	0	0	0	0	0	0	0	0	0	0	0.107491	0	0.0291738
XLOC_105992	Cluster II	1.03285	0.933659	1.34341	1.57441	2.03405	0.476456	1.00943	2.11733	3.20138	1.16071	2.59906	2.26976	1.04221	1.72596	0	0.184649	0.127098	0	0	0.0157542	0.655211	0.673739	0	0	0	0.195269	0	0	0	0	0	0	0	0	0	0	0	0	0	0	0
XLOC_193562	Cluster II	1.88361	0.57234	0.960777	0.431225	3.49128	3.18033	1.53699	6.35992	4.69651	0.433101	4.73145	1.39938	2.08008	0.264508	0	0.169787	0.36359	0	0.0312114	0	0	0	0	0	0	0	0	0	0	0	0	0	0	0	0	0	0	0	0	0	0
XLOC_166312	Cluster II	1.31254	6.4974	3.05608	2.62508	5.27738	2.69099	9.79321	6.89918	9.33036	5.13047	4.17026	10.1672	10.3695	10.575	0	0	0.583246	11.9362	1.20162	4.87157	0.320244	0.774638	0	0	2.16766	0.0919057	0	0	0	0	0	0	0	0	0	0	0	0	0	0	0
XLOC_192745	Cluster II	0.421283	2.17613	0.811785	1.50296	0.622239	0	5.44546	3.98595	1.11606	1.23504	2.89121	3.08598	2.57036	1.0057	0	0	3.28327	1.90499	0	0	0.308364	0	0	0	0	0	0	0	0	0	0	0	0	0	0	0	0	0	0	0	0
XLOC_058625	Cluster II	1.85602	0.456536	1.78822	0	1.30541	2.44624	3.8452	4.01387	2.6692	1.29551	0.404369	0.267896	3.48433	4.74724	1.44297	0	2.06641	0	1.3444	0	0.905695	0.691828	0	0	0	0	0.252728	0	0	0	0	0	0	0	0	0	0	0	0	0	0
XLOC_075762	Cluster II	1.43028	4.92539	1.67332	0.331339	0.704178	1.78038	3.28525	4.51084	4.11385	0.299502	4.83	1.29028	1.24664	7.43853	0.370658	0.574017	2.47242	0.307978	0.115113	1.74529	1.94427	0.0380809	0.460139	0	0	0.128764	0	0	0	0	0	0	0	0	0	0	0	0	0	0	0
XLOC_067301	Cluster II	1.12169	0.965677	0.900591	0.970109	1.28858	2.29971	1.53239	2.00464	2.08009	2.00955	2.28089	0.849991	1.05288	0	1.0174	0.190981	1.15025	3.83228	0.105323	0	0.364905	0	0	0	0	0.471253	0	0	0	0	0	0.151566	0	0	0	0.189692	0	0	0	0	0.145989
XLOC_216658	Cluster II	1.56004	1.77284	0.901828	0.607151	1.59757	1.59922	0.904961	3.34566	2.01682	0.182938	0.285502	0.693537	0.673597	0	0	0.605604	1.76613	3.12271	0.158201	0	0.304505	0.02326	0	0.069416	0.239357	0.209733	0	0	0	0	0	0	0	0	0	0	0	0.093738	0	0	0
XLOC_019622	Cluster II	1.04193	1.61463	1.13772	1.12642	1.29956	3.06189	4.42361	3.19845	4.34284	0.950305	1.37716	2.28094	5.3465	0.0829114	0.378026	0.0354804	0.199446	6.24012	0.860939	0	0	0	0	0	0	0.175099	0	0	0.0301702	0	0	0	0	0	0	0	0	0	0	0	0
XLOC_134549	Cluster II	3.84523	0.705498	2.42935	4.12975	7.26224	7.17277	1.35138	2.18687	3.8743	1.47839	5.0952	10.7637	6.09447	4.8907	0.343056	0.386379	0.0258566	21.1692	5.75318	0	1.29194	0.0939869	0	0	0	0.556152	0	0	0.438068	0	0	0	0	0	0	0	0	0	0.145098	0	0
XLOC_180229	Cluster II	2.91623	2.34325	0.561938	0.504429	0.382871	1.39508	0.490339	0.858411	0.824067	2.2798	0.889497	1.57145	1.6424	0	1.41072	0	0	0	2.51918	0	0	0	0	0	0	0	0	0	0	0	0	0	0	0	0	0	0	0	0	0	0
XLOC_001066	Cluster II	0.453779	0.651109	0.582935	0.294344	0.446824	0.155058	0.762992	1.24032	1.04186	1.33031	0.461367	0.611315	1.20684	0	0	0	0.248177	0	0.766949	0	0	0	0	0	0	0	0	0	0	0	0	0	0	0	0	0	0	0	0	0	0
XLOC_166768	Cluster II	2.42682	3.84868	2.70734	0.828503	1.00616	0.916544	2.81876	4.59225	5.0756	4.86782	2.53233	6.58166	1.97822	0	0	0	0	0	1.29526	0	0.747935	0	0	0	0	0	0	0	0	0	0	0	0	0	0	0	0	0	0	0	0
XLOC_067532	Cluster II	0.316329	1.04394	0.457159	0.273582	0.726788	0.702591	0.698093	1.0309	0.446941	0.206079	0.562832	0.825659	0.222693	0.692222	0.286919	0	0.324382	0	0.445533	0	0	0.0393036	0	0	0	0	0	0	0	0	0	0	0	0	0	0	0	0	0	0	0
XLOC_206612	Cluster II	0.667246	0.861663	0.803587	0.324607	1.14978	1.197	0.736259	1.05219	0.707064	0.978055	1.0176	0.92698	0.548025	0.199109	0	0	0.547387	0	1.78558	0.101775	0.2442	0.186536	0	0	0	0	0	0	0	0	0	0	0	0	0	0	0	0	0	0	0
XLOC_041179	Cluster II	8.92139	8.04631	5.89404	2.25963	8.701	7.83895	10.8219	6.53839	16.3866	9.88045	14.1242	11.9327	9.21154	7.20058	17.1087	9.07047	11.8495	10.6041	20.5353	0.90719	1.86576	1.96359	0	0	0.814769	0	0	0	0	0.201729	0	0	0	0	0.335644	0	0	0	0	0	0
XLOC_067512	Cluster II	0	0	0.794191	0.534685	2.34483	1.69001	1.21275	3.17742	1.0676	0.447508	2.2349	2.03587	2.45017	0.874582	1.66148	0.467827	2.1414	0.66265	2.65738	0	0.849176	1.36559	0	0	0	0	0	0	0.119343	0	0	0	0	0	0	0	0	0	0	0	0
XLOC_216058	Cluster II	0	0.627432	0.421303	0.850921	0.430576	0.14942	1.01096	1.28716	1.69903	0.142437	0	0.220907	1.29977	0.173981	0	1.7124	0	2.19702	0	0	0	0	0	0	0	0	0	0	0	0	0	0	0	0	0	0	0	0	0	0	0
XLOC_166437	Cluster II	0.316206	0.635196	2.03103	4.17051	0	0.216098	2.85775	1.13023	1.67538	3.91399	0.160747	0.212991	3.16596	0	0	1.5613	0	1.97001	0.831339	0	0	0	0	0	0	0.35426	0	0	0	0.0834168	0	0	0	0	0	0	0	0	0	0	0
XLOC_179664	Cluster II	0.198521	2.13638	2.67777	2.6398	1.95479	2.8491	5.31989	2.00353	1.3148	4.84991	1.05967	1.85537	2.42246	0	0	0	0.244291	6.52322	0.223686	0	0	0	0	0	0	0	0	0	0	0	0	0	0	0	0	0	0	0	0	0	0
XLOC_106288	Cluster II	0.210641	0.498697	0.202946	0.307423	0	0.593811	0.863304	0.531461	0.613831	1.44088	0.321245	1.22375	0.84031	0.377138	0	0.188288	0.0648013	0.507998	0.0593355	0	0.025697	0.0392581	0.0592953	0	0.0673307	0.0221241	0	0	0.0228725	0	0.0625229	0.0640408	0	0	0	0.0534333	0.029857	0	0.0909104	0	0
XLOC_139394	Cluster II	0.318423	0.0685338	0.383488	0.206545	0.5487	0.0816048	1.40543	0.652762	0.674849	1.01129	0	1.20647	0.448334	0.285056	0	0.203308	0	0.239978	0.0224241	0.3157	0.233074	0.20771	0	0	0	0	0	0	0	0	0	0	0	0	0	0	0	0	0	0	0
XLOC_040754	Cluster II	1.32591	2.44607	2.37245	0.982918	1.02582	0.776692	4.29958	2.21033	2.35846	1.85099	1.01106	3.30132	1.64462	3.84354	0	0.193503	0	0.114202	0	0	1.66375	0.31772	0	0	0	0.278527	0.180545	0	0.411355	0	0	0	0	0	0	0	0	0	0	0	0
XLOC_093087	Cluster II	0	0.324339	0.635206	0	0	0	1.00957	0.415858	0.249512	0.644264	0	0.808872	0.353628	0.11242	0	0.0481082	0	0	0	0.7183	0	0	0	0	0	0	0	0	0	0	0	0	0	0	0	0	0	0	0	0	0
XLOC_154642	Cluster II	1.71968	0.185063	1.03554	0	0	0	1.62647	0	0.227788	2.31067	0	0	1.31153	0	0	1.20779	0	0	0	0.065576	0	0	0	0	0	0.0903111	0	0	0	0.170123	0	0	0	0	0	0	0	0	0	0	0
XLOC_155204	Cluster II	1.04767	0.450979	0.336467	0.0566311	2.32114	0.536992	3.13781	0.220279	1.48026	3.24201	0.133149	0.176424	0.860481	0.416841	1.74216	0	1.07435	0.736938	0.368899	0	0	0	0	0	0	0	0	0	0	0	0	0	0	0	0	0	0.0495002	0	0	0	0
XLOC_041362	Cluster II	1.55351	2.31012	0.136069	0.274822	0	0.579098	1.69192	0	0.598623	1.38009	0.646153	0.499425	0.198847	0	0.256196	2.16412	1.50617	0	0	0	0	0	0	0	0	0	0	0	0	0	0	0	0	0	0	0	0	0	0.0812699	0	0
XLOC_154913	Cluster II	1.80869	1.86856	0.784178	0.117321	0.62334	0.463528	1.25448	1.76833	0.33541	3.00469	0.13792	0.274118	0.339548	0.9715	0.328107	1.01624	0	0.218099	0	0	0	1.41579	0	0	0	1.06384	0	0	0	0	0	0	0	0	0	0	0	0	0	0	0
XLOC_075767	Cluster II	1.32961	1.33546	1.92155	0.287484	0	0.454333	3.77262	0.419335	0.939303	4.54756	0.675921	0.2239	0.936035	0	0	0	0	0	0	0	0	0	0	0	0	0	0	0	0	0	0	0	0	0	0	0	0	0	0	0	0
XLOC_166423	Cluster II	1.12169	3.47644	1.83721	0.218275	0.773147	1.14986	5.23371	1.6273	1.24805	8.00167	5.13199	2.32331	3.63243	0	0	0.171883	0	0	0	0	0	1.12889	0	0	0	0	0	0	0	0	0	0	0	0	0	1.08124	0	0.168497	0	0	0
XLOC_040925	Cluster II	0	0	0	0	1.2708	0	2.87525	0.65124	0.957315	0	2.36188	3.60763	0.484564	0	0.624315	0.0878947	0.282333	0	0	0	0.461833	0.0320707	0	0	0	0.39762	0	0	0	0	0	0	0	0	0	0	0	0	0	0	0
XLOC_166094	Cluster II	0	0	0	0.232024	0	0	1.5788	0.451253	0.189525	0	0	0.813181	1.17516	0	0	0	0.293448	0	0	0	0	0	0	0	0	0	0	0	0	0	0	0	0	0	0	0	0	0	0	0	0
XLOC_000328	Cluster II	0.198233	0.682646	0.0954954	0.128584	0	0.203211	2.93731	0.125038	0.420124	0	1.20928	0.150217	1.11643	0	0	0	1.30099	0	0	0.0302365	0.0967329	0.184727	0	0	0.0633643	0.749549	0	0	0.0430502	0	0	0	0	0	0.0435049	0	0	0	0	0	0
XLOC_075749	Cluster II	0.236059	0.609681	0.758119	0.56144	0.232442	0.161325	3.72107	0.347429	0.41691	0	0	3.49812	0.775525	0	0	0	2.6789	0	0	0	0	0	0	0	0	0	0	0	0	0	0	0	0	0	0	0.598811	0.490744	0	0	0	0
XLOC_107434	Cluster II	0.299791	0.619427	0.577678	0.116676	1.47598	0.860495	3.21347	0.378195	0.635362	0.820281	0.274323	1.57508	0.675362	0.214702	0.326303	0.826899	1.5986	0.144599	0.236454	0.713345	0	0.379938	0.0675126	0	0	0.0755705	0	0	0	0	0	0	0	0	0	0	0	0	0	0	0
XLOC_154854	Cluster II	0.42589	0.733311	1.02583	0.138127	0.838727	0	3.22245	0.268637	0.676958	0.208091	0	1.18335	0.899471	1.52505	0	0.326309	0.436734	0.256777	0.0599845	0.324806	0.727386	0	0	0	1.49748	0	0	0	0	0	0	0	0	0	0	0	0	0	0	0	0
XLOC_000423	Cluster II	0.81122	1.30948	0.293094	0.460423	0.499242	0.519745	1.91812	0.57565	0.107454	0.0990912	0.154647	0.0512272	1.14219	0	0	0	0	0	0	0	0	0	0	0	0	0.21301	0	0	0	0	0	0	0	0	0	0	0	0	0	0	0
XLOC_029960	Cluster II	0.582	0.167017	0.280369	0.692109	0.85962	0.198872	1.65136	0.795394	0.35976	0.284367	0.443799	0.490031	0.136574	0	0	0.297278	0	0	0	0	0	0	0	0	0	0	0	0	0	0	0	0	0	0	0	0	0	0	0	0	0
XLOC_030217	Cluster II	0.0766076	0.131905	0.369045	0.198766	1.05607	1.4921	2.12535	1.11139	0.690023	2.39557	0.233666	0.0774023	1.22244	0	0	0	0	0	0	0	0	0.114221	0.517559	0.340876	0	0	0.0730197	0	0.399285	1.2732	0.0909551	1.4285	0.0621107	0	0.134501	0.932785	0.477779	0	2.02786	0	0
XLOC_125629	Cluster II	0.814249	1.13912	0.294189	1.05633	0.200442	1.14771	1.28352	0.7704	1.72568	1.59138	0.776123	0.308511	0.191075	0.364463	0	0.259943	0.041749	0.122731	0	0	0.0993337	0	0	0	0	0	0	0	0	0	0	0	0	0	0	0	0	0	0.11714	0	0.317927
XLOC_138791	Cluster II	0.745541	0	0.861966	0	0.440469	0.917117	0.188035	0	1.65907	2.33135	0	0	0.0699807	0	0	0	0	0	0	0	0	0	0	0	0	0	0	0	0	0	0	0	0	0	0	0	0	0	0	0	0
XLOC_105996	Cluster II	0.330789	0.80688	1.38105	0.858264	0.0542865	2.54322	0.869053	3.23407	2.27844	4.74098	0.33632	2.84087	0.232873	0.0658059	0	0.760332	0	0	1.84807	0	0	0.226051	0	0	0	0	0	0	0	0	0	0	0	0	0	0	0	0	0	0	0
XLOC_030225	Cluster II	0.186436	0	1.25738	0.362796	2.20295	4.01348	0.470216	2.58714	1.38293	6.55872	0.852992	0.565111	1.925	0	0	0	0	0	0	0	0	0	0	0	0	0	0	0	0	0	0	0	0	0	0	0	0	0	0	0	0
XLOC_206102	Cluster II	0.669376	0.461021	0.257969	0	0.39547	1.92132	1.43501	3.12442	2.05703	7.1953	1.22502	1.28501	2.13627	0	0	0	0	0	0	0	1.11058	1.04794	0	0	0	0	0	0	0	0	0	0	0	0	0	0	0	0	0	0	0
XLOC_058756	Cluster II	1.21142	0.208586	0.466866	1.1001	1.67	1.73858	0.305536	1.45183	0	4.26171	0.184752	0.97919	0.852832	1.87977	0	0	0	0	0	0	0	0	0	0	0	0	0	0	0	0	1.00681	0	0	0	0	0	0	0	0	0	0
XLOC_167065	Cluster II	2.7257	1.1733	0.984796	0.221003	2.34843	2.44488	1.28898	0.644728	0.902611	6.99187	3.11769	1.72123	0.479718	1.83006	0	0	0	0	0.719814	0	0.748169	0	0	0	0	0.357858	0	0	0	0	0	0	0	0	0	0	0	0	0	0.605087	0.133032
XLOC_106390	Cluster II	0.409264	0	0.525751	0.176979	0.268661	0	1.29027	0	0.795093	5.19916	5.20135	0	0.512211	0	0.247476	0	0	0	0	0	0	0	0	0	0	0	0	0	0	0	0	0	0	0	0	0	0	0	0	0	0
XLOC_166038	Cluster II	0	0.721079	0.345846	0	0.117819	0.367974	0.45267	0.377365	0.887554	3.157	1.45985	0.42313	0.393096	1.57102	0	0	0	0	0	0	0	0.0892009	0	0	0	0	0	0	0	0	0	0	0	0	0	0	0	0	0	0	0
XLOC_040812	Cluster II	0	0.380323	1.27688	0	0	0	1.11419	0.975277	0.468129	4.10112	0.336865	2.12016	1.866	0	0	0	0	0	0	0	0	0	0	0	0	0	0	0	0	0	0	0	0	0	0	0	0	0	0	0	0
XLOC_000029	Cluster II	0	0	0	0	0	0	0	0	0	3.24496	0	0	0	0	0	0	0	0	0	0	0	0	0	0	0	0	0	0	0	0	0	0	0	0	0	0	0	0	0	0	0
XLOC_000418	Cluster II	0.0868057	0.298929	0	0.281533	0.0854753	0.266957	0	0.876064	0	3.64756	1.32386	0.0438531	0.855548	0	0	0	0	0	0	0	0.931902	0	0	0	0	0	0	0	0	0	0	0	0	0	0.114304	0	0	0	0	0	0
XLOC_193126	Cluster II	0	0	0.0838481	0	0	0.356852	0.93285	0.548938	0.368883	3.14662	3.05265	0	1.34787	0	0	0	0.0356973	2.51858	0.171603	0	0	0.0648786	0	0	0	0	0	0	0	0	0	0	0	0	0	0	0	0	0	0	0
XLOC_206621	Cluster II	0.229823	0	0.553567	0	0.11315	0.82458	1.23174	1.15971	0.97415	4.60398	4.20599	0.812724	0.323587	0	0	0.293477	0	1.73205	0.323694	0	0	0.42833	0	0	0	0	0	0	0	0	0	0	0	0	0	0	0	0.057539	0	0	0
XLOC_058628	Cluster II	0.376478	0.162058	0.906811	0	0	2.12263	1.89905	0.949876	1.29657	8.46162	4.01912	0.570574	4.94737	0	3.75624	0.1923	1.69868	0	0	0	0	0	0	0	0	0	0	0	0	0	0	0	0	0	0	0	0	0	0	0	0
XLOC_216142	Cluster II	0	1.03434	0.452954	0	0.154308	0.267741	1.18572	0.395387	1.38384	2.24602	2.46961	0.131946	2.15741	0.0623504	0	0	0.74993	0	0	0	0.101961	0	0	0	0	0	0	0	0	0	0	0	0	0	0	0	0	0	0	0	0
XLOC_138932	Cluster II	1.39779	0.150423	0.168341	0.22667	0	0	1.4322	3.19609	0.277726	4.95151	1.59881	0.617878	0.410015	0	1.26784	0	0	0	0	0	0	0	0	0	0	0	0	0	0	0	0	0	0.14166	0	0	0	0	0	0	0	0
XLOC_154436	Cluster II	0	0.702574	0.0982831	0.0661686	0	0	1.47937	1.28688	0.810729	1.99369	0.155573	0.773009	0	0	0	0	0	0	0	0	0	0	0	0	0	0	0.097232	0	0	0	0	0	0	0	0	0	0	0	0	0	0
XLOC_155132	Cluster II	0.435068	1.03003	0.523967	0.352758	0.4284	0.222997	1.50878	2.33262	1.72886	2.44462	2.3223	0.879161	1.63352	2.07722	1.77579	0.666681	0	0	0	0	0.902288	0	0	0	0	0	0	0	0	0	0	0	0	0	0	0	0	0	0	0	0
XLOC_206595	Cluster II	1.51188	1.23962	0.208092	0.326893	0	0.811824	0.59013	1.45316	0.991776	2.67342	0.878376	0.872891	1.11503	1.0312	0.78361	0	1.35842	0.651098	0.04056	0	0.456709	0	0	0	0	0.0302468	0	0	0	0	0	0	0	0	0	0	0	0	0	0	0
XLOC_083677	Cluster II	0.232966	1.00282	2.24455	4.23117	0	0	0.587569	1.46947	1.72808	4.32546	1.42117	0.235382	0.765362	4.72723	0	1.42795	0	0	0	0	0	2.7788	0	0	0	0	0	0	0	0	0	0	0	0	0	1.06373	0	0.116652	0	0	0
XLOC_041477	Cluster II	2.04514	4.08332	1.46734	0.93143	2.14234	1.07056	3.75884	2.36043	2.12108	1.23313	1.45996	1.12111	1.34787	3.68765	1.7366	1.57806	0.91028	1.73152	1.23799	0.743363	0.637011	1.84904	0	0	0.13909	0.109688	0.124427	0	0.0377995	0.344374	0.103326	0	0	0.058305	0	0	0	0.0435768	0	0	0
XLOC_106853	Cluster II	0.609322	2.79773	0.587062	0.329364	0.999972	1.76977	5.50682	3.01065	2.04466	4.66422	0.61951	1.12868	1.90648	7.63662	1.47379	3.52732	2.49934	6.30653	1.17287	0.34078	1.63534	2.34694	0	0.112969	0.454457	1.53596	0	0	0	0	0	0	0	0	0	0	0	0	0	0	0
XLOC_000222	Cluster II	0	0.923049	0.344334	0.154548	5.2787	0.366366	2.10323	1.42772	0.441838	0.23283	0	1.44439	0.167734	6.39882	0	0.1217	0	0	0.0335578	0	0	0	0	0	0	0	0	0	0	0	0	0	0	0	0	0	0	0	0	0	0
XLOC_030478	Cluster II	0	0.629114	1.40811	0.1185	2.15865	0	0.230381	1.61326	1.74231	0.53557	0	0.369165	1.54333	3.05283	0	0	0.0749355	0	0	0	0.534884	0.817157	0	0	0	0	0	0	0.317394	0.289163	0	0	0	0	0	0	0	0.0914763	0	0	0
XLOC_019459	Cluster II	1.67501	1.57314	1.61382	0.691406	6.14754	0.468293	1.63223	3.55381	2.66245	1.19042	3.71568	2.76936	1.00053	4.72567	0	2.33338	1.12428	0	0	0	4.08683	0	0	0	0	0	0	0	0	0	0	0	0	0	0	0	0	0	0	0	0
XLOC_206306	Cluster II	0.573228	1.4805	0.414215	0	8.04331	0.881435	1.08431	5.87555	4.17612	0	2.18555	2.09951	2.085	4.96056	0.259967	0	3.17424	0	0	0	0.139861	0.320504	0	0	0	0	0	0	0	0.793907	0	0	0	0	0	0	0	0	0	0	0
XLOC_040941	Cluster II	1.36285	1.00568	2.62612	1.0103	1.15025	0.598746	1.35036	3.31574	1.03156	0.570765	0.890768	2.36055	1.18787	3.25344	0.353184	0.0994466	0.638879	0.586919	0	0	0	0	0	0	0	0.163592	0	0	0	0	0	0	0	0	0	0	0	0	0	0	0
XLOC_058511	Cluster II	1.16212	1.00049	1.32324	0.479697	3.22487	1.62451	0.399683	5.46436	2.23904	1.65183	1.77233	1.92138	1.785	6.43123	0	0	0.390013	0	0	0	0	0.551317	0	0	0	0	0	0	0	0	0	0	0	0	0	0	0	0	0	0	0
XLOC_040887	Cluster II	1.17039	3.91846	4.51052	0.759171	1.0244	0.533235	2.78787	4.10132	2.34265	1.52494	0	5.64985	1.52582	5.89842	2.12315	0	2.29369	0	1.72169	1.19013	0.761495	0	0	0	0	0.10927	0	0	0	0	0.308796	0	0	0	0	0	0	0	0	0	0
XLOC_059045	Cluster II	3.88922	0	2.4981	4.09946	0.63827	0.664483	1.32832	7.05291	1.9748	1.58357	0	7.28607	0.15211	4.44882	0.58794	0.0827736	0	0	0	2.02685	3.08401	0.302021	0	0	0	0	0	0	0	0	0	0	0	0	0	0	0	0	0	0	0
XLOC_106287	Cluster II	0.646411	1.85502	4.98237	4.68212	5.09203	2.65058	1.83412	3.87347	4.39532	0.947515	2.30027	5.1705	3.43829	5.01519	0.781752	3.68699	0.839633	2.59822	0.728349	3.77956	0.736012	1.2449	0	3.35567	1.99735	0	0.513446	0	1.31022	0.25579	1.0233	0.655089	0.0873478	0	0	2.29565	1.16058	0.37762	1.79789	0.153065	0.168262
XLOC_125424	Cluster II	0.641039	2.20752	6.29973	4.49075	1.26243	6.17709	2.50601	3.80084	4.68712	1.50343	1.56422	2.97937	2.04583	8.11066	0.232577	0	0.841421	6.4158	0.397263	0.743113	0	0	0.433084	0	0	0	0	0	0	0	0	0	0	0	0	0	0	0	0	0	0
XLOC_030022	Cluster II	4.69326	3.10807	8.00011	5.38603	3.73261	4.99616	4.21123	5.69296	10.9031	1.76395	3.85409	6.83934	4.65951	5.60196	0.327456	1.01422	0.296169	0	0.0508478	0	0	0	0	0	0	0	0	0	0	0	0	0	0	0	0	0	0	0	0	0	0
XLOC_067803	Cluster II	1.58987	1.71888	4.16789	2.82999	2.22083	1.28867	1.93498	2.16892	3.7417	1.55363	1.8608	4.76304	2.08233	3.61886	0.536579	0.566571	1.68343	0.64647	0.343698	0.281981	0.270634	0.661529	0	0	0.047274	0.12427	0	0	0	0	0	0	0	0	0	0	0	0	0	0	0
XLOC_098864	Cluster II	3.22568	1.99599	7.96384	7.19241	4.96288	3.72002	3.68643	6.86693	8.06475	2.95514	2.30598	7.18029	3.31166	6.97854	0.548585	1.69912	6.90504	0	3.49259	0.553516	0.245946	0.413313	0	0	0	0.1694	0	0	0.788085	0.159553	1.19681	0.245174	0.326908	0	0.840655	0.409129	0.571523	0.151423	1.79822	2.43467	0.31487
XLOC_041081	Cluster II	0.139066	1.55642	0.937901	0.811848	0.54774	0.99791	0.6138	1.49121	0.515778	1.49486	1.06044	0.562035	2.74125	0	0	0	0.171128	0	0	0	0	0.0518367	0	0	0	0	0	0	0	0	0	0	0	0	0	0	0	0	0	0	0
XLOC_083399	Cluster II	5.83513	9.96196	3.23978	2.37362	7.01171	9.22596	4.73935	11.9151	6.96936	8.02164	8.29573	10.842	14.2964	6.84687	12.9176	4.69809	3.56993	12.6413	5.54399	0.45256	1.7374	2.76487	0	0.660107	0.632264	1.66204	0	0	0	0.0782714	0	0	0	0	0	0.0501761	0	0	0	0	0
XLOC_216518	Cluster II	1.85928	2.56109	0.358271	0.723612	2.92925	2.28716	1.28957	4.57379	1.77321	5.63238	3.40266	4.22677	3.31592	2.44119	0.674567	3.89375	0.228794	2.46618	2.1997	0.397035	0.362914	0.900954	0.418707	0	0.713173	1.32793	0.17722	0	0.484535	0.147146	0	0.226109	0	0	0	0	0	0	0.213985	0	0
XLOC_180200	Cluster II	4.14013	5.14194	1.83096	4.22635	2.27225	2.15684	5.09258	2.35458	3.16453	4.57635	5.58948	6.13746	2.29347	0	1.23122	1.56004	0.278396	4.74679	0.229423	0	0.364314	0.101195	0	0	0.130168	0.0855437	0	0	0.795935	0.161142	0	0	0	0	0	0.137735	0	0	0	0	0
XLOC_125399	Cluster II	1.84724	2.73887	1.38425	2.06358	3.23364	2.52483	2.97656	4.20756	5.16555	6.21767	6.72995	2.28115	2.31189	0	3.53716	1.31048	2.06265	1.60872	0.0289082	0	0.400626	1.26235	0	0	0	0	0	0	0.0445738	0	0	0	0	0	0	0	0	0	0	0	0
XLOC_106952	Cluster II	1.06058	2.24118	0.232236	0.0625407	1.32915	0.98838	1.21587	1.09469	0.817363	1.88438	2.57326	1.97269	1.31228	0	1.22434	0.221618	0.197743	0	0	0	0.376393	0	0	0	0	0	0	0	0	0	0	0	0	0	0	0	0	0	0	0	0
XLOC_139691	Cluster II	8.60027	8.41375	3.0602	2.53571	8.42035	6.71237	8.68871	8.69192	8.33677	13.1316	11.8492	11.01	6.97188	8.69063	5.4073	6.41465	1.9242	0	3.4412	1.16273	0.691507	1.47537	0	0	0	0.0410593	0.0465765	0	0	0	0	0	0	0	0	0	0.193937	0	0	0	0
XLOC_029980	Cluster II	9.08566	9.04244	3.78708	3.0512	18.6542	18.6937	14.5048	16.7457	10.6521	7.30435	18.8683	13.8024	14.2441	1.1537	3.74058	2.17231	5.81486	1.98137	0.127059	0	3.23872	0.840661	0	0	0	0.0812159	0	0	0	0	0	0	0	0	0	0.326916	0	1.64553	0.0370806	0	0
XLOC_075720	Cluster II	6.75433	4.87702	2.30914	3.10924	7.40171	9.04581	12.7078	9.0018	9.69712	4.25831	19.4388	11.5024	12.271	0	6.324	0.389519	1.60869	0	2.946	0	0	0.284252	0	0	0	0	0	0	0	0	0	0	0	0	0	0	0	0	0	0	0
XLOC_106328	Cluster II	5.29381	8.58511	2.84675	2.23598	7.87964	4.66954	4.73518	12.5801	8.87119	6.2559	25.347	9.70234	8.66699	0	5.13664	0.440188	0.201994	0	0.173397	0.413123	1.38174	0.137669	0	0	0	1.39652	0	0	0	0	0	0	0	0	0	0	0	0	0	0	0
XLOC_216122	Cluster II	4.1624	6.70456	6.85638	1.21933	9.25491	11.1491	14.8159	17.0234	7.46988	16.0077	27.6445	7.93632	21.1738	1.44241	0	1.78318	0	0.0809543	0	0.53249	0	0.0500492	0	0	0	0	0	0	0	0	0	0	0	0	0	0	0	0	0	0	0
XLOC_058643	Cluster II	15.6367	18.2132	13.7362	5.07139	28.0771	33.1589	22.0388	33.9407	26.8042	37.9012	42.3173	23.1563	19.642	14.0897	4.44956	4.07183	8.55192	0.0924281	8.46395	13.2816	6.9571	3.59999	0	0.170534	0	1.93219	0	0	0	0	0	0	0	0	0	0	0	0	0	0	0
XLOC_052595	Cluster II	7.13119	5.74955	6.5435	3.45088	7.24481	4.98955	5.06741	17.8496	13.1343	12.2781	17.7808	13.1523	8.34061	8.37681	1.23204	5.26142	0.650022	0	0.0318854	1.96826	1.04948	1.98305	0	0	0.0723638	0	0	0	0.147493	0	0	0	0	0	0	0	0	0	0	0	0
XLOC_206087	Cluster II	4.36056	1.48971	1.66717	1.12241	5.52052	8.86919	1.26563	13.5342	9.64497	7.98124	9.60587	7.69266	7.47148	0.4957	0	0.424252	0.028391	0	0	0	0	0	0	0	0	0.087238	0	0	0	0	0	0	0	0	0	0	0	0.0693157	0	0	0
XLOC_107032	Cluster II	8.69747	13.3892	4.11885	2.48613	4.71755	5.4402	5.94878	8.32207	11.6768	4.53772	14.8381	12.1389	9.23632	3.6951	1.20339	1.99539	0	1.28875	0.415252	1.77633	2.08611	0.796754	0.0829942	0	0.329844	0.650298	0	0	0	0	0.0875117	0	0	0	0	0	0	0	0	0	0
XLOC_125354	Cluster II	171.71	226.695	99.3492	69.6672	164.635	127.217	242.573	200.962	219.615	73.4246	127.667	180.786	182.674	45.5159	43.7972	13.1388	22.3978	26.9361	22.9451	7.77814	2.64254	6.05562	0.254067	0.251001	1.87523	0.0947967	0	0	0.0980033	0.714291	0.267896	0	0	0	0	0	0	0	0	0	0
XLOC_139495	Cluster II	10.3344	16.1259	8.83672	6.61962	11.8296	16.1557	19.9558	16.7853	18.0693	13.6334	16.1548	18.5991	16.6727	7.55539	5.62417	4.4209	6.78241	3.81636	0.727774	0.0788156	1.1977	3.65952	0	0	0	0.0542722	0	0	0	0	0	0	0	0	0	0	0	0	0	0	0
XLOC_000470	Cluster II	2.98392	3.50754	3.3725	2.27052	4.35078	3.58828	7.96001	6.69612	6.05034	3.25236	7.96377	8.66777	4.68609	0	0	2.43278	4.51923	1.38389	0.064657	0	0.0280016	0.941135	0	0	0	0	0	0	0	0	0.0681302	0	0	0	0	0	0	0	0	0	0
XLOC_125232	Cluster II	5.04759	8.00496	6.65489	3.61876	12.6872	12.255	12.1444	16.2544	14.2869	7.39881	14.1805	13.2196	12.3436	5.23215	0	0.203546	0	0.240259	0.299338	0.48626	0.129637	0.148538	0	0	0	0	0	0	0	0	0	0	0	0	0	0	0	0	0	0	0
XLOC_155278	Cluster II	0.830499	1.28698	0.880176	1.40063	1.96265	2.80947	2.56591	3.92887	2.59618	0.405785	3.16645	4.69904	1.67604	0.793039	0	0.339367	0.0340658	0	0	0	0.162106	0.247654	0	0	0	0	0	0	0	0	0	0	0	0	0	0	0	0	0	0	0
XLOC_154903	Cluster II	0.701983	0.259006	0.289859	0.650487	2.96239	1.43922	2.02342	1.32836	0.371937	1.76395	1.98822	0.202647	1.17664	1.7955	1.27344	0.256117	1.68652	0.302313	0.67797	0.275333	0.146808	0.523325	0	0	0	0	0	0	0	0	0	0	0	0	0	0	0	0	0	0	0
XLOC_192851	Cluster II	6.27182	3.35645	3.10301	1.75923	19.0278	9.5571	9.08484	10.0505	11.1367	11.7608	15.7694	1.96957	9.86485	22.8631	8.91746	3.0304	5.00614	0.306599	1.38472	0	0	0.884576	0	0	0.216731	0.284862	0	0	0.147249	0	0	0	0	0	0.148804	0	0	0	0	0	0
XLOC_058624	Cluster II	2.17781	1.38151	1.10434	0.817841	4.85319	0.705	2.0959	2.38587	1.88265	3.8083	5.94344	1.33182	1.29108	1.36814	4.99032	2.22479	1.41048	0	0.258302	1.29376	0	0.0854498	0	0	0.146553	0	0	0	0	0	0	0	0	0	0	0	0	0	0	0	0
XLOC_216301	Cluster II	1.90799	0.625759	1.13799	0.471473	5.27839	1.11766	1.83321	3.09469	1.29976	1.06543	5.95825	1.37699	2.34529	0.759137	2.96675	0	2.27334	0	3.30155	0	0.975391	0	0	0	0	0	0	0	0	0	0	0	0	0	0	0	0	0	0	0	0
XLOC_030645	Cluster II	5.10031	3.16556	2.51413	0.461625	5.7229	3.64771	4.5621	11.821	6.22165	8.69311	5.24589	1.79763	7.18116	0.141577	2.79719	2.42342	5.40045	0.429079	1.90447	0	3.18339	0.0442123	0	0	0	0.0498322	0	0	0	0	0	0	0.0961662	0	0	0.0601764	0	0	0.0682554	0	0
XLOC_107439	Cluster II	2.75987	2.82859	0.506485	0	3.62343	3.50279	2.23738	8.28966	0.626692	11.1731	5.61204	0.331964	2.59057	0.156868	0	0	0	0	4.33138	0	0	0	0	0	0	0	0	0	0	0	0	0	0	0	0	0	0	0.0658065	0	0	0
XLOC_179881	Cluster II	1.44599	0.622439	0.580487	0.312648	2.84767	2.22346	0	2.12819	0.829987	2.11955	2.5728	0.547872	0.226215	0	0	0	0	0	0	0	0	0	0	0	0	0	0	0	0	0	0	0	0	0	0	0	0	0	0	0	0
XLOC_193351	Cluster II	0.643359	0.646191	0.826475	0.27821	2.42841	1.64879	0.270439	2.77302	0.454501	2.61956	1.47176	1.62508	0.956165	0	0	0	0	0	0	0	0	0	0	0	0	0	0	0	0	0	0	0	0	0	0	0	0	0	0	0	0
XLOC_019581	Cluster II	2.29198	2.27677	0.339731	0.571806	4.34011	3.25321	1.22283	3.22503	3.26948	2.75661	3.22658	0.0890677	2.81335	0	0.639661	0.0900552	0.216954	0	0	0	0	0	0	0	0	0	0	0	0	0	0	0	0	0	0	0	0	0	0	0	0
XLOC_166765	Cluster II	8.81628	3.95316	1.4157	1.07225	7.41516	7.71968	4.86407	7.99393	4.96314	12.7435	6.16254	0.185578	6.12039	0	0	0	0	0	0	0	0	0	0	0	0	0	0	0	0	0	0	0	0	0	0	0	0	0	0	0	0
XLOC_019787	Cluster II	0	0	0	0.0409644	1.49245	0.712133	0.238921	0.756863	0	2.46855	1.73365	1.33998	0.088919	0	0.114564	0.387095	1.58017	0	0	0	0	0.635588	0	0	0	0	0	0	0	0	0.0749811	0	0	0	0	0	0	0	0	0	0.197268
XLOC_106245	Cluster II	0	0	0.341499	0	1.39606	0	0	1.22965	0	3.81005	1.62168	3.7603	0	0	0	0	2.47161	0	0	0	0	0	0	0	0	0	0	0	0	0	0	0	0	0	0	0.179825	0	0	0	0	0
XLOC_075949	Cluster II	0	0.697637	1.13562	0.382276	3.55439	0.755175	2.87988	3.85675	2.92739	4.82322	0.449396	2.27017	1.62499	0.96724	0	1.99431	0.362607	0	0	0.0674193	0.0718961	0.0274594	0	0.245845	1.69542	0	0.0702173	0.225874	0.0639935	0.174905	0.174929	0.895879	0	0	0	0.186872	0.16707	0.0368872	0	0	0
XLOC_166904	Cluster II	0	0	0.204209	0.274965	2.71314	0.325912	0.935495	1.40376	0.4492	3.62461	2.58595	2.51627	1.69107	2.02392	0.192246	0.48718	0	0	0.208966	1.32549	0.0517138	0.118507	1.07395	0	0	0	0	0	0	0	0	0	0	0	0	0	0	0.159194	0.060984	0	0
XLOC_067809	Cluster II	0.917744	0.592575	0.110527	0.446471	1.92032	0.940791	0.217	2.60496	2.79597	3.92361	0.174954	0.231816	1.29217	0	1.45674	1.93368	0	0	0	0	0	0	0	0	0	0	0	0	0	0	0	0	0	0	0	0	0	0	0	0	0
XLOC_179883	Cluster II	0.569889	0	0.235316	0.105617	1.12231	1.33532	0.308	1.59192	1.42347	2.46627	0.620806	1.23386	0.764186	0	2.06763	0	0	0	0.0229331	2.18555	0	0.121386	0	0	0.468419	0	0	0	0	0	0	0	0	0	0	0	0	0	0	0	0
XLOC_030759	Cluster II	1.03718	0.714337	0.666191	0.49336	4.42555	2.55173	0.610374	1.87541	2.1615	2.63519	1.37088	4.68077	2.10936	0.495197	0.3763	0.282547	1.33302	0.33351	0	0.0632804	0.506118	0.28351	0	0	0.309428	0.0871495	0	0	0	0	0	0	0	0	0	0	0	0	0	0	0
XLOC_058816	Cluster II	2.49964	0	2.40833	0.493468	16.4802	6.90739	0	4.31875	3.80047	11.4699	4.47515	14.4946	3.57047	9.21031	9.46331	0.0555125	1.64942	0	0	0	0	0	0	0	0	0	0	0	0	0	0	0	0	0	0	0	0.123237	0	0	0	0
XLOC_154421	Cluster II	3.08861	3.1576	0.929931	1.00171	5.70239	4.1556	1.09545	8.15803	0.715952	12.2615	0.588798	7.99666	5.3453	0	0.350183	0	5.0676	0	0.108754	0.0588884	1.03618	0	0	0	0	0	0	0	0	0	0	0	0	0	0	0.195872	0	0.096659	0	0	0
XLOC_166114	Cluster II	0.438921	0.944684	0.634329	0.711765	3.45755	0.899887	0.41513	3.87598	1.39534	4.71808	0	4.213	1.23599	0.785856	1.59246	0	0	0	0	0	1.49928	0	0	0	0	0	0	0	0	0	0	0	0	0	0	0	0	0	0	0	0
XLOC_206275	Cluster II	0.766428	0.119969	0.06713	0.225974	0.686075	0.857101	0.35146	0.527385	0.664499	1.29366	0.318782	1.51356	0.654012	0.665326	0.126395	0.427071	0.0571594	0	0	0	0.0339999	0.0259713	0	0	0	0	0	0	0	0	0	0	0	0	0	0	0	0	0	0	0
XLOC_193159	Cluster II	0.735681	2.21676	0.354403	0.3579	9.77948	6.22179	0.695805	9.86089	8.28307	8.62695	4.4879	8.26935	6.99184	1.31718	2.3355	0	0	5.65533	0.155425	0.280534	1.34623	0	0	0	0	0	0	0	0	0	0	0	0	0	0	0	0	0.0920935	0	0	0
XLOC_206603	Cluster II	0.608803	0.224626	0.335179	0.112829	1.37022	1.15903	0.767739	3.01723	2.71878	3.14461	1.98959	2.19685	0.693912	0	0	0.0888483	0	0	0	0	0.0424403	0	0	0	0	0	0	0	0	0	0	0	0	0	0	0	0	0	0	0	0
XLOC_052167	Cluster II	2.90586	2.33492	1.11988	0.942444	1.7168	4.36896	1.22149	5.68204	1.43699	1.32516	0	0.685068	4.18233	0.924931	0.175714	0.0989519	2.662	0.233599	0	1.24105	0	0.649892	1.74506	0	0	0	0.184651	0	0.631066	0	0	0	0	0	0	0	0	0	0	0	0
XLOC_226589	Cluster II	1.24787	2.22535	1.54579	0.63598	2.89632	2.19292	3.8779	4.10422	2.69189	2.70015	0.815615	1.75613	2.9283	0.425565	0.323386	0.682923	1.16995	0.16122	0.502159	0	0.217475	0.531589	0	0	0	0	0	0	0	0	0	0	0	0	0	0	0	0	0	0	0
XLOC_030331	Cluster II	1.05999	0.521466	0.583583	0.196447	1.04375	0	2.57796	1.91031	3.93137	0.443928	0.0769799	0.713993	1.6109	0	0	0	0.165635	0	0	0	0	0.921925	0	0	0.58084	0	0	0	0	1.15847	0	0	0	0	0	0	0	0	0	0	0
XLOC_067236	Cluster II	4.1478	1.14779	1.99814	0.672618	3.20904	3.03712	3.82958	7.66199	3.37498	6.07989	0	2.6941	8.82959	2.65226	0	0	1.27602	1.07176	0.125185	0	0.289147	2.09826	0	0	0	0	0	0	0	0	0.17588	0.0600499	0	0	0.130042	0	0.335956	0	0	0	0.347041
XLOC_166533	Cluster II	0.54514	1.40796	1.92582	1.53229	0.357857	0.372553	1.37491	1.14618	2.79208	0	0	0	2.21736	2.16896	0	0	0.596287	0	0	0	0	0	0	0	0	0	0	0	0	0	0	0	0	0	0	0	0	0	0	0	0
XLOC_206089	Cluster II	2.71965	3.12186	2.18358	0.784046	0.743882	1.70375	3.23912	1.52486	2.40163	1.18118	2.07385	0.381648	1.27641	0	0	0	0.0619755	0	0	0	0	0	0	0	0	0	0	0	0.0656252	0	0	0	0	0	0	0	0	0	0	0	0
XLOC_154901	Cluster II	0.539742	1.16168	0.260012	0.175052	1.06294	0.553297	1.87178	1.02135	3.5747	0	0	1.36335	1.26658	0	0	0	0	0	0	0	0.131691	0	0	0	0	0	0	0	0	0	0	0	0	0	0	0	0	0	0	0	0
XLOC_139662	Cluster II	0.392941	0.902103	0.441683	0.169921	1.16076	0.335674	0.991046	0.826177	1.21447	0.127995	0.8989	0.827118	1.44461	0.234511	0	0.334515	0.376082	0.0789703	0.737916	0	0	0	0	0	0	0	0	0	0	0	0	0	0	0	0	0	0	0	0	0	0
XLOC_193066	Cluster II	2.99228	6.79154	3.53819	1.32337	2.94642	3.62514	7.03235	5.14753	6.55789	2.52534	3.52633	4.80983	4.7876	4.54573	2.71409	5.21053	1.95266	2.21412	1.11109	0.414922	0.199113	0.506985	0	0.453906	0.521712	0	0	0	0.413531	0	0	0.165407	0	0	0	0.690047	0.0771156	0.0681051	0.0782689	0	0
XLOC_106938	Cluster II	1.11481	0.0799794	0.179013	0.301299	2.92725	1.1428	0.87865	1.34776	1.772	8.07968	0	0.46932	1.09002	2.6613	2.86496	6.0739	2.62933	0	1.22995	1.13361	0.362666	0.692569	0.627633	0.620059	0	0.0390301	0	0	0	0	0	0	0	0	0	0	0	0	0	0	0
XLOC_000276	Cluster II	0.488915	0	0.235527	0.158567	1.0832	0.125298	1.15604	1.46485	0.647613	2.62774	0	0.185245	0.516288	0.291789	0	0.811627	0	0	0	0	0.178934	0	0	0	0	0	0	0	0	0	0	0	0	0	0	0	0	0	0	0	0
XLOC_092808	Cluster II	0	0	0	0	1.19729	0	0.702789	1.98132	1.34217	3.36659	0	0.307134	1.33156	0	0	0.983375	0	0	0	0	0	0	0	0	0	0	0	0	0	0	0	0	0	0	0	0	0	0	0	0	0
XLOC_001317	Cluster II	0.349337	0.300749	0.252431	0.226597	0.687965	1.16386	2.20268	0.936484	0.78664	1.92023	1.5983	0.30884	1.4141	0	0.316859	0.178437	0	0	0	0	0	0.0976609	0	0	0.0558321	0	0	0	0.0189663	0.103676	0	0	0	0	0	0	0	0.0218652	0	0	0
XLOC_226102	Cluster II	0	0.280693	1.88478	0.563963	5.35073	2.3396	7.94905	1.85089	1.6699	7.43421	2.1547	0.603941	3.00939	3.11334	1.38007	1.49884	1.56026	0	5.8779	0	0	0	0	0	0	0	0	0	0	0	0	0	0	0	0	0	0	0	0	0	0
XLOC_165900	Cluster II	0.254833	0.921438	0.638362	0.264476	0.802969	1.04493	0.482042	0.578664	0.972147	4.18362	1.39911	0.489206	0.789364	1.52087	1.66422	0.885127	0.627172	0.860404	0.071784	0.279863	0.0746117	0	0	0	0	0	0	0	0	0	0	0	0	0	0.0223707	0	0	0	0	0	0
XLOC_106607	Cluster II	3.61662	2.50607	0.76489	0.343306	1.0423	4.15957	3.4484	3.39404	4.29982	5.68918	5.38112	3.03026	1.98718	0.105289	3.52041	1.44182	0.506555	0	0.323023	2.20658	0	0.164401	0	0	0	0.407657	0	0	0.421446	0	0	0	0	0	0	0	0	0	0	0	0
XLOC_154590	Cluster II	2.68489	3.88326	3.10417	1.04493	3.59549	3.74315	4.46927	5.8935	5.74712	10.075	6.38769	10.6339	6.80451	0	6.62394	6.36333	6.8721	0	0	0	3.9829	0.920724	0	0	0	0	0	0	0	0	0	0	0	0	0.0471389	0	0	0	0	0	0
XLOC_019737	Cluster II	3.07554	6.45397	3.33358	0.810448	3.31232	2.16753	9.93853	5.15297	6.67092	7.23184	5.86307	2.57335	5.09714	2.40911	0.348701	1.03093	1.73462	0.869203	0.812202	6.21576	2.11049	0	0	0	0.184329	0.121137	0	0	0	0	0	0	0	0	0	0	0	0	0	0	0
XLOC_029930	Cluster II	3.24918	3.49658	2.60873	2.98574	2.22179	1.11026	5.46322	1.02473	4.82987	6.08564	3.99174	2.32537	1.44021	1.83141	0	0.138303	0	0	0	0	1.49744	0.0336423	0	0.200801	0.115399	0.530862	0	0	0.940831	0	0	0.0731733	0	0	0.118846	0	0.716409	0.632701	0.311624	0.320576	0.352404
XLOC_107366	Cluster II	2.53422	1.87873	0.881705	1.18721	3.25786	5.19573	4.83811	8.34772	6.60174	10.6625	3.22075	1.24469	9.38291	2.85685	2.55402	0.683182	0.433124	0.933734	0.218125	0.49392	0.137405	0.551032	0	0	0	0	0	0	0	0	0	0	0	0	0	0	0.0798242	0	0	0	0
XLOC_193051	Cluster II	1.59553	0.457872	1.40914	0.603716	3.53493	3.5438	4.1918	3.77402	3.87462	5.97679	2.63609	1.41057	3.74414	0.952227	0.964796	3.32782	0.599923	0	0	0	0.454173	1.73463	0	0	0.0850009	0.614468	0.253467	0	1.155	0	0	0	0	0	0	0.472194	0.452311	0.199731	0.459076	0	0
XLOC_166988	Cluster II	0.923518	2.4988	1.39823	0.427886	0.909365	1.35244	2.32923	1.24826	1.11843	2.32063	2.41447	2.19945	2.53868	0.472427	0.957324	0.53911	0.811741	0.715893	0.520291	0	0	1.03272	0	0	0	0	0	0	0	0	0	0	0	0	0	0	0	0	0	0	0
XLOC_138843	Cluster II	4.72343	5.5017	6.82632	3.06385	7.93413	2.99068	10.5116	8.76287	7.65517	10.3176	10.8054	10.3871	6.84613	0.497468	1.26009	4.75438	0.341908	0	0.156534	0	0.271168	1.50173	0	0	0	0	0	0	0	0	0	0	0	0	0	0	0	0	0	0	0
XLOC_166520	Cluster II	3.66752	1.51556	0.848049	0.570944	3.75576	1.955	6.01246	3.60881	3.49774	6.02099	4.92207	3.335	3.64909	0	2.12899	0.374664	2.88837	0	0	0	0	0	0	0	1.03163	0	0	0	0	0	0	0	0	0	0	0	0	0	0.0844192	0	0
XLOC_154596	Cluster II	2.93537	3.61015	1.21206	0.884012	2.89038	4.19122	1.12373	3.17405	2.49954	2.35624	0.479644	2.06548	2.8045	0.375397	0	1.39225	0	0	0	0	0	0	0	0	0	0	0	0	0	0	0	0	0	0	0	0	0	0	0	0	0
XLOC_166170	Cluster II	2.18864	1.30447	1.05434	1.74728	2.65243	2.58877	1.69847	4.83181	1.82864	5.67592	4.36489	0.680413	3.43714	0	0.305409	0.257984	0.310758	0	0.189698	0.0770387	0	0	0	0	0	0.106097	1.28377	0.129051	0	0.532961	0	0.409481	0.0682489	0.225585	0.184741	0.683313	0.381815	0	0	0	0
XLOC_216125	Cluster II	0	0	0.676202	0.0413863	0	0	0.402303	0.643923	0.0338057	2.43163	0	0	0.11978	0	0	0	0	0	0	0	0	0	0	0	0	0	0	0	0	0	0	0	0	0	0	0	0	0	0	0	0
XLOC_092832	Cluster II	0.633462	0.623266	1.74377	0.93919	2.13859	2.41195	1.19825	3.65317	0.527422	1.76864	1.65614	0.868617	1.14674	0	1.14914	0	0.111358	1.20034	0.101966	0	0	0.0337317	0.101897	0	0	0	0	0	0	0	0	0	0	0	0	0	0	0	0	0	0
XLOC_139233	Cluster II	0.596759	0.770639	0.21561	0.387088	0.367258	0	0.141103	0.658726	0.237139	0.874736	0	0.60295	0	0	0	0	0	0	0	0	0	0	0	0	0	0	0	0	0	0	0	0	0	0	0	0	0	0	0	0	0
XLOC_052289	Cluster II	1.19636	0.25749	0.864488	0.517344	3.23956	3.577	1.88585	2.82982	0.897989	0	2.88886	0.453287	0.140371	0	2.71283	2.24064	0	0	0	0	0	1.18917	0	0	0	0	0	0	0	0	0	0	0	0	0	0	0	0	0	0	0
XLOC_166195	Cluster II	0	0.340086	0.126866	0.768706	0.907607	0.134983	1.32842	0.913624	0.069767	1.41542	0.602451	0.133042	0.370796	0	0.955474	3.09389	0	0	0	0	0	0.0490821	0	0	0	0	0	0	0	0	0	0	0	0	0	0	0	0	0	0	0
XLOC_041423	Cluster II	0.233365	0.301361	0.11242	0.227058	0.229788	2.51186	0.735719	0.515194	0	0.456091	0	0.0589463	0.602385	0.278548	0	0.774798	0.957225	0	0	0	0.455506	0	0	0	0	0.196086	0	0	0	0	0	0	0	0	0.20486	0.118395	0	0	0	0	0
XLOC_206158	Cluster II	0	0.119238	0.400324	0	2.04567	0.993854	1.13528	0.262085	0.220149	0	1.05613	0.55975	0.325012	0	0	2.12234	0	0	0	0	0	0	0	0	0	0	0	0	0	0	0	0	0	0	0	0	0	0	0	0	0
XLOC_179456	Cluster II	0.0847016	0	0.734466	0.0549417	0	0	1.81584	0	0	0	0	0	0	0	1.07558	0.0432645	0	0	0	0	0	0	0	0	0	0	0	0	0	0	0	0	0	0	0.185889	0.128917	0	0	0	0	0
XLOC_058589	Cluster II	0.993108	0.394607	2.28167	1.23881	0.601777	0.939736	1.73405	0.289116	0.364282	0.44791	0	0.115778	0.32268	2.00605	2.49446	0.0390205	0	0.875114	0.0430382	0	1.04378	0.768833	0	0	0.19535	0.706087	0	0	0	0	0	0	0	0	0	0	0	0.0382518	0	0	0
XLOC_166899	Cluster II	0.387614	0.400443	2.46479	1.05599	0	0.158939	2.10186	0.929073	1.19116	3.63627	0.591143	0.234981	1.05512	0.647728	3.79703	1.22753	0	1.63589	0.0436747	0	0	0	0	0	0	0	0	0	0	0	0	0	0	0	0	0	0	0	0	0	0
XLOC_206489	Cluster II	0	0	0	0.534146	2.43256	0.422077	0.259613	1.03884	0.654461	0	0.313966	0.208004	0.0966199	0	0	0	0	0	0	0	0	0	0	0	0	0	0	0	0	0	0	0	0	0	0	0	0	0	0	0	0
XLOC_067324	Cluster II	1.53612	2.06306	1.0064	2.59066	2.05711	1.88964	0.77486	0.193787	2.76725	0.600444	0.0937086	1.52102	0.259541	0.953444	0	2.85606	1.63824	1.0373	0	2.62422	0	1.21388	0.20756	0	0	0	0	0	0	0	0	0	0	0	0	0	0	0	0	0	0
XLOC_179385	Cluster II	0	3.50847	0.365247	0.430326	0	2.42885	0.896369	0	2.91246	0	0.72269	1.96302	1.37888	2.8281	0	0.338865	0.0388748	5.54267	0.160181	0	0	0	0	0	0	0	0	0	0	0	0	0	0	0	0	0	0	0	0	0	0
XLOC_030427	Cluster II	0.122779	0	0.236588	0	0.120898	0	0.387081	0.697003	0.325265	0	0	1.48863	0.288119	0	0	0	0	0	0	0	0	0	0.414747	0	0	0	0	0	0	0	0	0	0	0	0	0	0	0.245915	0.0706535	0	0.479396
XLOC_076209	Cluster II	0.3054	0	0.956292	0.742867	1.5036	0.62614	0.336988	0.963179	1.13269	0.298439	0.465761	2.58426	1.11083	0.820196	0	0.194993	0.187906	0.598427	1.11837	0.232914	0.149028	0.199215	0	0	0.0488101	0	0	0.11705	0.0663238	0	0	0	0	0	0.0335122	0	0	0	0.219679	0	0
XLOC_052258	Cluster II	0.987572	0.425108	1.14179	1.21712	3.98699	2.02475	3.36255	1.43273	1.04651	2.60567	3.16287	1.84596	2.78097	2.47545	2.68727	0.807103	1.74187	0	0.0278189	1.35571	0	0	0	0	0	0	0	0	0	0	0	0	0	0	0	0	0	0	0	0	0
XLOC_139345	Cluster II	0.218289	0.0626427	0.0701047	0.0943953	0	0	0.412914	0.229481	0.0385525	0	0	0	0.273198	1.12906	0	0	0.23877	0	0.0204966	0	0	0.9764	0	0	0	0	0	0	0	0	0	0	0	0	0	0	0	0	0	0	0
XLOC_075903	Cluster II	0.780623	0.278964	1.33392	0.63055	2.75557	2.83854	4.32771	7.41371	2.93424	3.65582	6.44675	0.439005	6.29739	7.66509	4.48876	3.79172	3.22011	9.04894	13.845	0.0718906	0.0646855	1.43292	0	0	0.273063	0.525977	0	0	0	0.0582827	0.0524616	0.0417941	0	0	0.0129297	0	0	0	0.0169513	0	0
XLOC_192720	Cluster II	3.36187	1.29872	4.44332	3.85812	3.22546	3.75558	5.21788	5.92666	2.80888	2.90617	3.87821	1.41531	4.53117	2.36652	0.390938	2.06945	7.49602	1.76707	6.36192	0	0	0.481973	0	0	0.688852	0	0	0	0	0	0	0	0	0	0	0	0	0	0	0	0
XLOC_019690	Cluster II	0.24068	0.155404	0.927549	0.487865	2.54766	4.31767	4.28711	8.04605	1.14769	1.38176	1.83528	0.425559	1.79321	2.37006	1.96473	2.91974	5.73828	0.943216	2.63561	0	0.0587231	1.63726	0	0.0669335	0	0.0758374	0	0	0.117604	0.0238097	0	0	0	0	0.0132051	0	0	0	0	0	0
XLOC_075862	Cluster II	0.548983	1.06341	1.22314	0.734451	2.5677	5.13527	3.56968	4.09042	1.2362	1.40823	1.15121	0.450675	2.81808	1.35151	1.43159	1.45464	1.47777	0.786105	0.29962	0.491952	0.0502295	0.179053	0	0	0	0	0	0	0	0	0	0.0139088	0	0	0	0.0870377	0	0.0515418	0	0	0
XLOC_019689	Cluster II	0.883056	1.077	1.63069	0.66826	2.17381	3.09288	7.56312	5.2915	0.701814	1.86968	1.12228	0.557635	1.89953	2.63508	1.73541	2.33044	14.1566	0.665513	0.248748	0.0897953	0.825912	0.713174	0.0828597	0.24558	0.141133	0.216415	0	0	0.191773	0.174716	0	0	0	0	0	0	0	0	0	0	0
XLOC_107097	Cluster II	0	0	0.158774	0	0.162269	0	0	0	0.349257	0	0.251325	0	0.541399	0	0	0.420874	0.878748	0.39743	0.0464209	0.0502723	0.0804158	0.245707	0	0	0	0.623114	0.314152	0.252641	0.143153	0	0	0.0668027	0	0	0	0	0	0	0.0948312	0	0
XLOC_030276	Cluster II	2.81747	0	0.310233	0.208863	0.951184	1.40285	0.406058	1.16785	1.53545	2.12393	0.736606	0.0813341	0.680049	0	0	0	0.858505	0	0	0	0	0	0	0	0	0	0	0	0	0	0	0	0	0	0	0	0	0	0	0	0
XLOC_106052	Cluster II	0.833547	0.717613	0.401548	0.25103	0.996652	0.85448	1.48288	1.89654	1.51421	0.407274	0.681015	0.90235	1.78838	2.80714	0.918063	0.821119	1.74617	0	0.100629	0	0	0.976495	0	0	0.114189	0	0	0	0	0	0	0.0120677	0	0	0	0.483304	0	0	0	0	0
XLOC_106682	Cluster II	0	1.4654	0	0.147213	0	2.44284	0.858604	0.21473	1.44298	0	0	0	0.266288	0	0	0.115924	0	0	1.21467	0	0	0	0	0	0	0	0	0	0	0	0	0	0	0	0	0	0	0	0	0	0
XLOC_179701	Cluster II	0	0	0	0	0	0.163976	0.100859	0	0	0	0	0.0404045	0	0.477325	2.03122	0	1.64031	0	0	0	0.390281	0	0	0	0.409042	0	0	0	0	0	0	0	0	0	0	0	0	0	0	0	0
XLOC_166297	Cluster II	0	0	0	0.257917	0	0.101902	0.0626783	0.689716	0	0	0	0	1.39961	0.118652	0	0	0.366971	0.7192	0	0	0	0.370532	0	0	0	0	0	0	0.0431758	0	0	0	0	0	0	0	0.338161	0	0	0	0
XLOC_180139	Cluster II	4.16626	4.89736	0.463161	0.623642	3.07681	3.5317	2.47541	3.9419	3.52342	4.61936	4.52104	0.971419	3.72268	0.191267	3.3429	2.12808	2.99064	2.99498	1.73782	0.0488833	0.0781939	0.209053	0	0.178253	0	0.235626	0	0.12283	0.278396	0	0	0	0	0	0.175835	0	0.0454261	0.0401183	0	0	0
XLOC_000255	Cluster II	5.18194	4.90733	0.599116	1.54618	3.67381	1.38114	1.69903	2.28801	1.26297	3.64595	0.948346	2.51313	3.30756	0.123705	2.25608	0.317624	0	0.499885	0.029194	0.948484	1.5172	0.0386311	0	0	0	0	0	0	0	0	0	0	0	0	0.0454899	0	0	0	0.0596391	0	0
XLOC_216243	Cluster II	2.52379	0.603548	0.675443	0.636634	0.414186	1.58105	2.65222	5.3064	2.97156	0.137015	0	0.779159	0.658049	3.01245	5.34137	0.572943	1.95542	6.93192	0.473951	0	0	0.0522633	0	0	0	0	0	0	0.0608991	0	0	0	0	0	0	0.0711345	0	0	0.0806846	0	0
XLOC_040811	Cluster II	0.886612	0.490691	0.549143	0.246472	1.30954	0.259679	1.7969	0.439406	0.671086	0	0.0965826	0.895809	0.891669	0.453547	0	0	0.0259767	0	0	1.08188	0	0	0	0	0.728749	0	0	0	0.357584	0	0	0	0	0	0	0	0	0.158553	0	0	0
XLOC_179479	Cluster II	0.342855	0.590339	0.825825	2.22393	1.1816	0.351465	2.16181	1.4057	0.0908288	3.01536	0.784324	5.45598	1.20684	0.409238	0	0	0	1.13692	0	0	0	0	0	0	0	0	0	0	0	0	0	0	0	0	0	0	0	0	0	0	0
XLOC_052521	Cluster II	0.12619	0.325916	0.486319	0.245559	0.869791	2.1991	1.59133	1.67152	0.668601	1.97301	0	0.191248	0.888366	0	0.457831	0	0	0.532574	0.0355464	0.192478	0	0.188148	0	0	0	0	0	0	0	0	0	0.358075	0	0	0.110776	0.256084	0.0715462	0.126373	0	0	0
XLOC_030277	Cluster II	4.44244	1.75022	2.03126	1.02565	4.74506	4.554	2.70614	5.3668	2.23409	3.53181	3.33013	0.22823	2.82707	1.16836	1.5025	0.99996	0.494161	0	0	1.10255	0.0367425	0	0	0	0.0481359	0	0.502383	0	0	0	0	0	0	0	0	0	0	0	0	0	0
XLOC_206279	Cluster II	0.75534	0.0928977	0.415855	0.349965	0	0.774309	0.68038	0.612568	1.08628	0.949016	0.32913	0	0.709005	0	0	0.330701	0	0.130117	0.0607919	0	0	0.0402216	0	0	0	0	0	0	0	0	0	0	0	0	0	0	0	0	0	0	0
XLOC_179414	Cluster II	0	0.427765	0.136777	0.138127	0.698939	0.0727643	1.47696	0.895456	2.18131	1.45664	0.108253	0.143436	0.26651	0.254175	2.9616	0	0	0	0	0	0	0	0	0	0	0	0	0	0	0	0	0	0	0	0	0	0	0	0	0	0
XLOC_166566	Cluster II	0.801676	0	0	0.173336	0	0	0	0	0	0.783403	0	0	0	0	0	0	0	0	0	0	0	0.0996077	0	0	0	0	0	0	0	0	0	0	0	0	0	0	0	0	0	0	0
XLOC_092844	Cluster II	0.341566	0.411683	0.723994	0.531737	2.15252	3.57147	0.215368	0.991061	0.977263	0	0	0.414131	0.96184	0.896939	0	0.139574	0.168126	0.576622	0.30789	0	1.96678	0	0	0	0	0	0	0	0	0	0	0	0	0	0	0	0	0	0	0	0
XLOC_215986	Cluster II	0	0	0.311891	0	1.59378	4.42462	0.884493	0.204189	0.400208	1.68714	0	0.708663	1.8738	0	0	0	0	2.21198	0.212772	0	0	0	0	0	0	0	0	0	0	0.256195	0	0	0	0.144585	0	0.164234	0	0	0	0	0
XLOC_052257	Cluster II	1.99384	1.41361	1.017	0.608614	0.461949	4.56875	4.43711	4.51273	3.72851	3.66757	2.68303	0.533256	4.23847	0.83996	0	0.898614	0.28865	1.55569	0.264303	0	0	0	0	0	0	0	0	0	0	0	0	0	0	0	0	0	0	0	0	0	0
XLOC_052304	Cluster II	0.0976953	0	0.376505	0	0.096198	1.70253	0.5544	0.862719	0.0517626	0.859216	0	0.0987087	0.229256	0	0	0	0.52095	0	0	0	0.286038	0.582651	0	0	0	0.779847	0	0	0	0	0	0	0	0	0	0	0	0	0	0	0
XLOC_075763	Cluster II	2.18999	0.217546	0.405767	0.874178	1.16115	0.259037	0.31866	1.48763	0.490913	0.823106	0	0.510625	0.711572	0.502695	0.152799	0.344191	0	0	0	1.28477	0.0822051	0.0941902	0	0	0	0	0	0	0	0	0	0	0	0	0	0	0	0	0	0	0
XLOC_154626	Cluster II	0.744941	0.371297	0.642176	0.381478	1.62147	1.80864	2.00244	1.40965	2.45128	1.07278	1.67425	1.46572	1.06727	0	2.63161	1.96261	1.43132	0.0472777	1.95485	1.63861	0.267852	1.18377	0	0	0	0.131777	0.0373711	0.0601075	0	0	0	0.0158935	0.031788	0	0	0	0	0	0	0	0
XLOC_067265	Cluster II	0.273116	0	0.263139	0.53147	0.134465	0	0.430521	1.29204	0.506475	0	2.08262	0.137975	1.47408	0.325996	0.990898	1.18579	1.00825	0.164667	0	0	0	0	0	0	0	0	0	0	0	0	0	0	0	0	0	0	0	0	0	0	0
XLOC_106448	Cluster II	1.69825	1.02344	1.5544	0.716022	1.00334	3.30772	1.65974	3.05292	1.66463	2.82123	1.42449	0.600555	1.51437	1.31759	0	0.0867447	0	0	0.526219	0.0259036	0.124306	0	0	0	0	0	0	0	0	0	0	0	0	0	0	0	0	0	0	0	0
XLOC_154716	Cluster II	4.04689	5.22604	8.8302	6.87136	9.84497	10.9814	11.4826	11.9373	7.22089	13.1434	14.522	3.78822	14.5242	5.18562	4.75025	4.195	4.80903	2.58347	6.28658	0.580964	0.319451	1.68594	0	0	0.494602	0	0	0	0.129244	0	0	0	0	0	0	0	0	0	0	0.0422768	0
XLOC_134552	Cluster II	0.426366	1.73045	6.89541	3.12121	4.10835	3.74635	3.41807	2.22833	4.19538	3.54151	4.27303	3.41554	3.78772	0.327162	0.0552467	0.513345	0.42473	0.532489	0	1.13345	0	0.317854	0	0	0.0973474	0	0	0	0.0132277	0	0	0	0	0	0.0802046	0	0	0	0	0	0
XLOC_192800	Cluster II	6.71267	3.64992	6.72274	7.73439	4.87038	3.98388	6.40452	6.35118	3.41623	2.33041	9.42917	7.36237	4.55986	0.843407	1.12158	4.06036	2.06507	1.17156	1.86601	0.0269444	2.15502	0.131691	0	0	0	0.408185	0	0	0	0	0	0	0	0	0	0	0	0	0	0	0
XLOC_041076	Cluster II	1.84568	1.36652	1.28034	0.742264	2.76244	2.68668	4.21281	5.05258	4.38104	3.75151	3.65926	2.49886	4.0886	1.18964	4.41959	1.1313	3.89133	1.33535	5.60462	0.0450436	0.144104	0.330227	0	0	0.0235986	0	0	0.0565909	0	0	0	0	0	0	0.0162024	0	0	0	0	0	0
XLOC_106481	Cluster II	1.41725	4.17208	1.89405	1.54205	2.83608	1.82777	8.04261	4.61395	4.33592	0.759488	4.53203	3.81085	5.51437	9.44055	8.87403	1.02749	6.20716	2.56346	1.71281	1.92465	2.94482	1.63596	0.0514781	0.305142	0.613769	0.557014	0.13073	0.210265	0.119142	0	0	0.0926633	0.148266	0	0	0	0.0259208	0.320489	0	0	0
XLOC_206174	Cluster II	1.29612	0.909213	0.601261	0.186829	2.2689	2.60814	3.78355	2.42237	1.9076	1.03203	5.12476	1.40657	3.64984	2.40656	5.83457	2.67269	5.61185	1.09983	0.933045	1.49372	1.10098	1.57464	0.216212	0.213603	0	0.242017	0.594831	0.0735941	0.166802	0	0	0.252975	0	0	0	0	0	0.0240371	0	0	0
XLOC_193282	Cluster II	0	0	0	0	0	0	0.292783	0	0	0	1.41633	0	0	0.277125	0	0	3.90456	0	0	0	0.339884	0	0	0.25827	0.445277	0	0	0	0	0.183744	0	0	0	0	0	0	0	0	0	0	0
XLOC_216462	Cluster II	0	0.0690581	0.0772844	0.156094	0.157971	1.23344	0.556357	0.809547	0.467509	0.627091	0	0.162094	0.225882	0.191492	0.145514	0.0409727	2.82964	0.918896	1.31055	0	0.039143	0	0	0	0.102561	0	0	0	0.0348405	0	0	0	0	0	0	0	0	0	0	0	0
XLOC_093003	Cluster II	0.259097	0.22306	0.249632	0	0.510252	0	1.30695	0.653717	0.137279	0.253191	0.395144	0.654461	0.243203	0	0	1.58812	0.956497	1.56214	0.218955	0	0.505733	0	0	0	0	0	0	0	0	0	0	0	0	0	0	0	0	0	0	0	0
XLOC_019467	Cluster II	0	0	0.106063	0	1.51757	1.12849	1.04118	1.59706	0.758252	1.18333	0.503665	0.444907	1.18832	0	0	0.562299	0	4.84516	0.155049	0	0.161156	1.06688	0	0	0	0	0	0	0	0	0	0	0	0	0	0	0	0	0	0	0
XLOC_139082	Cluster II	0	0	0	0	0	0	0.220113	0.0440388	0	0	0	0	0	0	0	0	0.773233	4.71459	0.511343	0	2.75964	0.624589	0	0	0.178537	1.73062	0	0	0	0	0	0.396231	0	0	0	0.531322	0	0.139839	0	0	0
XLOC_131085	Cluster II	2.94564	1.85969	0	0.254759	0.966832	0.603923	0.495285	0.371601	0.312142	2.3028	0	0	0.276494	8.90712	0	0.601838	0	5.09114	0.221268	0	0.574962	0	0	0.21845	5.52384	0	0	0	0	0	0	0	0	0	0	0	0	0	0.22601	0	0
XLOC_179823	Cluster II	0	0	0	0	0.248512	0	0	0	0	2.46627	0.19245	0	0	4.21743	0.915663	2.19151	0.155283	0	0.177732	0.153982	1.53944	1.41111	0	0.140375	0.72605	1.0073	0	0	0.274046	0.199737	0	0.869611	0	0	0.0553882	0.896295	2.7903	2.65383	0.363081	0.268927	0.689798
XLOC_138813	Cluster II	0	0.166189	1.3019	1.25214	0.760319	1.18732	1.70403	2.06995	2.25014	0	0	0.682642	0.634188	5.99076	5.60292	0	0.316725	0.116386	0.543769	5.18218	0	0	0	0	0	0	0	0	0	0.152773	0	0	0	0	0	0	0	0	0	0.13713	0
XLOC_106919	Cluster II	1.97775	0.309577	1.9055	0.81637	2.12448	1.6588	1.13367	1.70113	1.14315	0	7.12927	0.0908302	1.60328	4.72136	0	0	0	0	0	0	0	0	0	0	0	0	0	0	0	0	0	0	0	0	0	0	0	0	0	0	0
XLOC_226542	Cluster II	0.742986	0.822405	0.409054	0.550786	1.4632	1.84971	1.67313	1.2051	1.01227	0.518608	3.39935	0.160863	1.54426	7.98158	4.6211	2.27705	2.2204	0.383965	4.39512	1.81325	0.258972	1.46386	0	0.354216	0.339276	0.0445929	0	0	1.19863	0	0	0.0430264	0	0.142221	0	0	0.060179	0	0	0	0
XLOC_155136	Cluster II	1.74087	0.963475	0.23961	0	0.122442	3.18676	0.862456	0.941209	0.32942	2.30875	4.55137	0.251275	0.641958	5.19482	3.15803	0.317576	1.22413	0	0	0.303469	0.182036	0.927006	0.140015	0	0	0.574662	0	0	0	0	0	0	0	0	0	0	0	0	0	0	0
XLOC_139670	Cluster II	1.0505	1.74849	1.8893	0.95397	2.48256	2.65631	2.56118	1.94368	2.9314	2.53217	0.747647	1.16754	1.38048	5.26637	1.39749	0.0357722	0.718164	0.548917	0.0394554	0.0640933	0.239223	0.365467	0	0	0	0	0	0	0.18251	0	0	0	0	0	0	0	0	0	0	0	0
XLOC_216526	Cluster II	2.90262	4.99782	2.2639	1.07588	1.76932	5.80934	4.44476	8.71843	4.17435	6.2132	6.5347	1.46636	5.18965	11.2188	8.52514	5.36568	4.47896	4.08343	0.116805	2.99375	2.42813	2.57606	1.08945	0.307514	1.59053	0.348421	0.131746	0.2119	5.52317	0.546947	0	0	0.112064	0	0	0.0701245	0.156734	0	0	0	0
XLOC_138948	Cluster II	0	0	0	0	0	0	0	0	0	0	0	0	0	0	3.26734	0	0	0	0	0	0	0	0	0	0	0	0	0	0	0	0	0	0	0	0	0	0	0	0	0	0
XLOC_226211	Cluster II	0	0	0	0	0	0	0	0	0	0	0	0	0.0614432	2.18771	6.17479	0.133742	1.47676	0	0	0.339471	0.0638846	0	0	0	0	0	0	0	0	0	0	0	0	0	0	0	0	0	0	0	0
XLOC_000569	Cluster II	0	0	0	0	0	0	0	0	0	0	0	0	0	0	2.61049	0	0	0	0	0	0	0	0	0	0	0	0	0	0	0	0	0	0	0	0	0	0	0	0	0	0
XLOC_058663	Cluster II	0	0.509244	0.113981	0	0.465959	0	0	0	1.25363	0	0	0	0	0	4.07756	1.20855	0	0	0	0	0	0	0	0	0	0	0	0	0	0	0	0	0	0	0	0	0	0	0	0	0
XLOC_166207	Cluster II	3.27375	7.62017	5.1401	2.98865	3.10418	5.46898	4.20485	8.64226	5.78185	1.89578	2.40391	5.20658	6.43038	2.46034	12.0975	0.743195	2.78515	3.36277	7.85562	0	2.24835	1.40107	0	0	0	0	0	0	0	0	0	0	0	0	0	0	0	0	0	0	0
XLOC_216018	Cluster II	0.988288	3.65858	1.23784	0.320527	0.583885	1.9249	2.80416	1.68312	5.91704	0.0965761	1.05505	0.599124	1.71618	3.65688	7.35053	0.100961	0.20269	0	0.222712	0	0.289357	0	0	0	0	0	0	0	0	0	0	0	0	0	0	0	0	0	0	0	0
XLOC_155107	Cluster II	0.454031	0.65147	0.364537	0.245423	0.37256	1.24115	0.667988	0.906891	0.240563	1.77473	1.03865	0.420512	0.639269	0.632263	0.686366	0.154609	0.589748	0	0.0852639	0	0.110778	0.056413	0	0	0	0	0.288511	0.11601	0	0	0	0.0613502	0	0	0	0.0767826	0.0429039	0	0	0	0
XLOC_075848	Cluster II	0.433683	0.186682	0.20892	0.210981	0.747314	0.555718	0.478539	0.136776	0	1.69519	2.64561	0.328636	0.661504	0	1.57345	0	0	0.784426	0	0	0	0	0	0	0	0	0	0	0	0	0	0	0	0.145275	0	0	0	0	0	0	0
XLOC_083624	Cluster II	0.99144	0.853546	0.734786	2.32505	4.35556	7.19255	2.98141	3.36735	3.23263	3.94989	3.60561	1.27142	3.18559	2.18474	3.04367	1.01283	1.06361	4.46019	0.537074	0	0.632662	0.284275	0	0.0848374	0.195022	0	0	0	0	0	0	0	0	0	0	0	0	0	0	0	0
XLOC_106492	Cluster II	0.399663	0.917535	0.770124	0.604896	0	0.136566	0.588	1.26047	0.423513	1.04147	0	0.605712	0.312622	0	0	0	0	0	0	0	0	0	0	0	0	0	0	0	0	0	0	0	0	0	0	0	0	0.066707	0	0	0
XLOC_138907	Cluster II	0.416137	1.13449	1.06916	1.07971	3.48296	2.84392	1.26821	4.98721	1.39641	0.338877	2.32703	1.22632	2.60407	6.37443	7.04571	1.52333	1.2802	0	9.67078	0	0.169221	0.878981	0.0780948	0	0.221695	0	0	0	0	0	0	0	0	0	0	0.0351871	0	0	0.0399112	0	0
XLOC_154986	Cluster II	0	0	0	0	0	0.117996	0.217733	0	0.182962	1.01234	1.57991	0	0.108045	1.23653	0.208808	0.176383	0.42493	0.277597	0.129696	0	0.224675	1.02973	0	0	0	0.241796	0.109714	0.176464	0.19998	0.273289	0.136663	0	0	0	0.101046	0.23359	0	0.172909	0.86109	0	0
XLOC_000492	Cluster II	0	0.12273	0.0686748	0.138705	0	0.511481	0.629209	0.13488	0.302129	0	0	0.108027	0.167266	0	0	0.509716	1.31568	0	0.783061	0	0	0.026569	0	0	0	0	0	0	0	0	0	0	0	0	0	0	0	0	0	0	0
XLOC_216630	Cluster II	0.578593	0.181134	0.506778	0.545897	1.65738	1.29409	0.464318	1.36029	0.557382	1.59341	4.41201	0.21258	0.81465	1.75794	2.00379	2.76731	7.24934	1.30024	2.78554	0.930668	0.462011	2.31354	0	0	0.0336264	0.640857	0.100272	0.0806383	0	0	0	0.0426444	0.0852913	0	0	1.14749	0.149112	0	0.0605368	0	0.0410752
XLOC_075904	Cluster II	0	0	0	0	0	0	0.22015	0.220232	0	0	0	0	0	0	0	0	0	0	6.58958	0	0	0	0	0	0	0	0	0	0	0	0	0	0	0	0.102168	0	0	0	0	0	0.0908847
XLOC_131069	Cluster II	0	0	0	0	0	0	0	0	0	0	0	0	0	0.782391	0.19818	1.03233	2.73348	0	4.3083	0.0166634	0.453133	0	0.0615055	0	0.698405	0	0.20826	0	0.996452	0	0	0	0	0	0	0	0	0	0	0	0
XLOC_216562	Cluster II	0.587435	0.606878	0.22639	0.228624	0.578432	0.9635	0.148159	1.18571	0.746988	1.49252	0	0.356117	0.44112	0	1.06564	0.180033	0	0	6.32112	0	0	0	0	0	0	0.0987193	0	0	0.408234	0	0	0	0	0	0	0	0	0	0	0	0
XLOC_000485	Cluster II	1.41374	0.243423	0.272419	0.0917025	1.11366	1.7391	0.356564	2.22935	0.374527	1.65782	2.15608	0.214261	0.331755	0.506241	0.512923	0	0.463916	0	2.50889	0	0	0.052697	0	0	0	0	0	0	0	0	0	0	0	0	0	0	0	0	0	0	0
XLOC_106312	Cluster II	0.147814	0.254511	0	0	0	0	0	0	0	0	4.95944	0	0	0	0	0	0	0	0	0	0	0	0	0	0	0	0	0	0	0	0	0	0	0	0	0	0	0	0	0	0
XLOC_226212	Cluster II	0	0	0	0.118342	0	0.561074	0	2.76189	1.73997	0.356569	6.39953	0.553006	0.770631	0	0.330962	1.39784	0	0	0	0	0	0.544042	0	0	0	0	0	0	0	0	0	0	0	0	0	0	0	0	0	0	0
XLOC_179870	Cluster II	0	0	0.280419	0.424779	0	0.522131	0.412914	1.46868	1.31079	0	0	0.0367588	0.341497	0	0	0	0	0	0	0	0	0	0	0.0809421	0.186067	0	0	0	0.252831	0	0.604733	1.32732	0.707923	0	0	0	0.247528	0.437211	0.209358	1.9125	1.47735
XLOC_131048	Cluster II	0	0	0	0	0	0	0	0	0	0	0	0	0	0	0	0	0	0	0	0	0	0	0	0	0.115284	0	0	0	0.097906	0	0	0	0	0	0	0	0	0	0	0	0
XLOC_000469	Cluster II	0	0	0	0	0	0	0	0	0	0	0	0	0	0	1.23306	4.51354	0	0	0	0	1.16092	0.126683	0	0	0	0.285572	0	0	0	0	0	0	0	0	0	0	0	0	0	0	0
XLOC_000460	Cluster II	0	0	0	0	0	0	0	0	0	0	0	0	0	2.01353	0.483184	0	0	0	0	0	0.043325	0	0	0	0	0	0	0	0	0	0	0	0	0	0	0	0	0	0	0	0
XLOC_058620	Cluster II	0	0	0	0	0	0	0	0	0	0	0	0	0	0	0	1.60398	0	0	0	0	0.408626	0	0	0	0	0	0	0	0	0	0	0	0	0	0	0	0	0	0	0	0
XLOC_067484	Cluster II	0	0	0	0	0	0	0	0	0	0	0	0	0	0	0	0	0	0	0	0	0	0	0	0	0	0	0	0	0	0	0	0	0	0	0	0	0	0	0	0	0
XLOC_139648	Cluster II	0.560843	1.64165	0.432284	0.582066	0.220899	0.574928	0.707259	1.13203	0.416018	0.328836	0	1.01999	0.473795	0	1.22088	0.91671	0	0	0	1.43717	0	0.878023	0	0	0	0	0	0	0	0	0	0	0	0	0	0	0	0	0	0	0
XLOC_106917	Cluster II	0	0	0	0.0901134	0.136795	0	0	0.0876287	0.0736074	0	0	0	0	0	0.756052	0.709609	0.170954	0.25128	0.43047	0.127141	0	0	0	0	0	0	0	0	0	0	0	0	0	0	0	0	0	0	0	0	0
XLOC_216207	Cluster II	0	0.541106	0.403709	0.815384	1.23778	0.107385	0.528405	0.0660751	1.33206	1.2284	0.159758	3.28106	0.049164	0	4.94078	0	0	0.126316	0.0295081	0	0	0	0	0	0	0.0440102	0	0	0	0	0	0	0	0	0	0	0	0	0	0	0
XLOC_058748	Cluster II	0	0	0	0	0	0	0	0	0	0	0	0	0	0	0.711109	2.80319	2.14389	0	0	2.07278	0.127524	0	0	0	3.34136	0	0	0	0	0	0	0	0	0	0	0	0	0	0	0	0
XLOC_106694	Cluster II	0	0	0	0.0598114	0	0.472623	0.0581407	0.116324	0.195423	0	0	0	0.34621	3.08175	1.50545	1.93107	3.97138	0	0	0	0.269975	0	0	0	1.00213	0	0	0	0	0	0	0	0	0	0	0	0	0	0	0	0
XLOC_166111	Cluster II	0	0	0	0	0	0	0	0	0.374463	0	0	0	0.055283	0	0	0	3.67204	0	0	0	0	0	0	0	0	0.989753	0	0	0	0	0	0	0	0	0	0	0	0	0	0	0
XLOC_000425	Cluster II	0	0.79411	0	0	0	0	1.23591	0	0	0	0	0	0	0	0	0	2.17554	0	0	0	0.506375	0	0	0	0	0	0	0	0	0	0	0	0	0	0	0	0	0	0	0	0
XLOC_131093	Cluster II	0	0	0	0	0	0	0	0	0	0	0	0	0	0	0	0	2.82951	0	0	0	0	0	0	0	0.119187	0	0	0	0	0	0	0.0755757	0	0	0.163664	0	0	0.0933533	0.42914	0	0
XLOC_000528	Cluster II	0.984007	0.211787	0	0	0.726695	1.51308	0.155112	0.620677	0.912387	0	0	1.36704	1.27001	0	0	0	0	0	0	0	0	0	0	0	0	0	0	0	0	0	0	0	0	0	0	0	0	0	0	0	0
XLOC_205784	Cluster II	0.144676	0.124554	0.278782	0	0	0.296619	0.63856	1.00382	0	0	0.220643	0	0	0	0	0.147798	0	0.697823	0	0	0	0	0	0	0	0	0	0	0	0	0	0	0	0	0	0	0	0	0	0	0
XLOC_216057	Cluster II	0	0	0	0	0	0	0	0	0	0	0	0	0	0	0	0	0	0	0	0	0	0	0	0	0	0	1.31214	0	0	0	0	0	0	0	0	0	0	0	0	0	0
XLOC_154542	Cluster II	0	0	0.219576	0	0	0	0	0	0	0.222707	0	0	0	0	0	0	0	2.4733	0	0	0	0	0	0	0	0	0	0	0	0	0	0	0	0	0	0	0.129214	0	0	0	0
XLOC_075919	Cluster II	0	0	0	0	0	0.160768	0.098886	0	0	0	0	0	0	1.49756	0	0	0	0	0	0	0	0	0	0	0	0	0	0	0	0	0	0	0	0	0	0	0	0	0	0	0
XLOC_000986	Cluster II	0	0	0	0	0	0	0	0	0.0691656	0	0	0	0	0.779081	0	0	0	0	0	0	0	0	0	0.145215	0	0	0	0	0	0	0	0	0	0	0	0	0	0	0	0	0
XLOC_067482	Cluster II	0	0	0	0	0	0	0	0	0	0	0	0	0	0	0	0	0	0	0	0	0	0	0	0	0	0	0	0	0	0	0	0	0	0	0	0	0	0	0	0	0
XLOC_083759	Cluster II	0	0	0	0	0	0	0.117957	0.177002	0.29736	0	0	0	0.3073	0	1.52715	0	0	0	0	0	0	0	0	0	0	0	0	0	0	0	0	0	0.151675	0	0	0	0	0	0	0	0
XLOC_000500	Cluster II	0	0	0	0	0	0	0	0	0	0	0	0	0	0	2.90858	0	0	0	0	0	1.0269	0	0	0	0	0	0	0	0	0	0	0	0	0	0	0	0	0	0	0	0
XLOC_154939	Cluster II	0	0	0	0	0	0	0	0	0	0	0	0	0	0	1.60148	0	0	0	0	0	0	0	0	0	0	0	0	0	0	0	0	0	0	0	0	0	0	0	0	0	0
XLOC_166169	Cluster II	0	0	0	0	0	0	0.123465	0.123511	0.103748	0.382697	0	0.197843	0	0	0	0	0	0	0	0	1.81548	0	0	0	0	0	0	0	0	0	0	0	0	0	0	0	0	0	0	0	0
XLOC_076231	Cluster II	0	0	0	0	0	0	0	0.0950926	0	1.03125	0	0	0	0	0	0.770051	0	0	0	0	0	0	0	0	0	0	0	0	0	0	0	0	0	0	0	0	0	0	0	0	0
XLOC_106069	Cluster II	0	0	0	0.0626959	0.666223	0	0.182834	0	0	1.51125	0.589633	0	0	0	0	0	0	0	0.163362	0	0	0	0	0	0	0	0	0	0	0	0	0.0783629	0	0	0	0	0	0	0	0	0
XLOC_052373	Cluster II	0	0	0.14509	0	0	0	0.284857	0	0.398944	0	0	0	1.62556	0	0	0	0	0	0	0	0	0	0	0	0	0	0	0	0	0	0	0	0	0	0	0	0	0	0	0	0
XLOC_139551	Cluster II	0	0	0.0692178	0.0466005	0	0	0.135897	0.0906313	0.0761296	0	0.109566	0.0362938	0.0674353	0.257257	0	0	0	0	0	0	0	0	0	0	0	0	0	0	0	0	0	0	0	0	0	0	0	0	0	0	0
XLOC_216478	Cluster II	0	0	0	0	0	0	0	0	0	0	0	0	0	0	0.957509	0	0.129904	0	0	0	0	0	0	0	0	0	0	0	0	0	0	0	0	0	0	0	0	0	0	0	0
XLOC_139699	Cluster II	0	0	0	0	0	0	0	0	0	0	0	0	0	0	0	0	0	0	0	0	0.209791	0	0	0	0.109938	0.794737	0	0	0	0	0	0	0	0	0	0	0	0	0	0	0
XLOC_166725	Cluster II	0	0	0	0	0	0	0	0	0	0	0	0	0	0	0	0	0	0	0	0	0	0	0	0	0	0	0	0	0	0	0	0	0	0	0	0	0	0	0	0	0
XLOC_030479	Cluster II	0	0.209517	0.234475	0	0	0	0.46035	0.92104	0.257889	1.18909	0	0.368836	0.228437	0	0	0	0	0	0	0	0.118757	0	0	0	0	0	0	0	0	0	0	0	0	0	0	0	0	0	0	0	0
XLOC_192885	Cluster II	0	0	0	0	0	0	0	0	0	0.990175	0	0	0	0	0	0	0	0	0	0	0	0	0	0	0	0	0	0	0	0	0	0	0	0	0	0	0	0	0	0	0
XLOC_040977	Cluster II	0	0	0	0	0	0	0	0	0	0	0	0	0	0	0	0	0	0	0	0	0	0	0	0	0	0	0	0	0	0	0	0	0	0	0	0	0	0	0	0	0
XLOC_041537	Cluster II	0	0	0.215964	0	0	0	0.282671	0.706939	0	0	0	0	0	0	0	0.114494	0	0	0	0	0	0	0	0	0	0	0	0	0	0	0	0	0	0	0	0	0	0	0	0	0
XLOC_180383	Cluster II	0	0.33285	0.18625	0.250784	0	0	0	0	0.102424	0.188906	0	0	0.0907268	0	0	0	0	0	0	0	0	0	0	0	0	0	0	0	0	0	0	0	0	0	0	0	0	0	0	0	0
XLOC_107336	Cluster II	0	0	0	0	0	0	0	0	0	0	0	0	0	0	0	0.335483	0	0	0	0	0	0	0	0	0	0	0	0	0	0	0	0	0	0	0	0	0	0	0	0	0
XLOC_193298	Cluster II	0	0	0	0	0	0	0	0	0	0	0	0	0	0	0	0	0	0	0.32534	0.058722	0.0939321	0	0	0	0	0	0	0	0	0	0	0	0	0	0	0	0	0	0	0	0
XLOC_000483	Cluster II	0	0	0	0	0	0	0	0	0	0	0	0	0	0	0	0	0	0	0	0	0	0	0	0	0	0	0	0	0	0	0	0	0	0	0	0	0	0	0	0	0
XLOC_067485	Cluster II	0	0	0	0	0	0	0	0	0	0	0	0	0	0	0	0	0	0	0	0	0	0	0	0	0	0	0	0	0	0	0	0	0	0	0	0	0	0	0	0	0
XLOC_206585	Cluster II	0	0	0	0	0	0	0	0	0	0	0	0	0	0	0	0	0	0	0	0	0	0	0	0	0	0	0	0	0	0	0	0	0	0	0	0.370407	0	0	0	0	0
XLOC_226314	Cluster II	0	0	0	0	0	0	0.125083	0	0	0	0	0	0	0	0	0	0	0	0	0	0	0	0	0	0	0	0	0	0	0	0	0	0	0	0	0	0	0	0	0	0
XLOC_179896	Cluster II	0	0	0	0	0	0	0	0	0	0	0	0	0	0	0	0	0	0	0	0	0	0	0	0	0	0	0	0	0	0	0	0	0	0	0	0	0	0	0	0	0.0886883
XLOC_138977	Cluster II	0	0	0	0	0	0	0	0	0	0	0	0	0	0	0	0	0	0	0	0	0	0.085378	0	0	0	0	0	0	0	0	0	0	0	0	0	0	0	0	0	0	0
XLOC_106779	Cluster II	0	0	0	0	0	0	0	0	0	0	0	0	0	0	0	0	0	0	0	0	0	0	0	0	0	0	0	0	0	0	0	0	0	0	0	0	0	0	0	0	0
XLOC_106124	Cluster II	0	0	0	0	0	0	0	0	0	0	0	0	0	0	0	0	0	0	0	0	0	0	0	0	0	0	0	0	0	0	0	0	0	0	0	0	0	0	0	0	0
XLOC_041044	Cluster II	0	0	0	0	0	0	0	0	0	0	0	0	0	0	0	0	0	0	0	0	0	0	0	0	0	0	0	0	0	0	0	0	0	0	0	0	0	0	0	0	0
XLOC_059018	Cluster II	0	0	0	0	0	0	0	0	0	0	0	0	0	0	0	0	0	0	0	0	0	0	0	0	0	0	0	0	0	0	0	0	0	0	0	0	0	0	0	0	0
XLOC_206162	Cluster II	0	0	0	0	0	0	0	0	0	0	0	0	0	0	0	0	0	0	0	0	0	0	0	0	0	0	0	0	0	0	0	0	0	0	0	0	0	0	0	0	0
XLOC_193089	Cluster II	0	0	0	0	0	0	0	0	0	0	0	0	0	0	0	0	0	0	0	0	0	0	0	0	0	0	0	0	0	0	0	0	0	0	0	0	0	0	0	0	0
XLOC_155016	Cluster II	0	0	0	0	0	0	0	0	0	0	0	0	0	0	0	0	0	0	0	0	0	0	0	0	0	0	0	0	0	0	0	0	0	0	0	0	0	0	0	0	0
XLOC_138974	Cluster II	0	0	0	0	0	0	0	0	0	0	0	0	0	0	0	0	0	0	0	0	0	0	0	0	0	0	0	0	0	0	0	0	0	0	0	0	0	0	0	0	0
XLOC_067654	Cluster II	0	0	0	0	0	0	0	0	0	0	0	0	0	0	0	0	0	0	0	0	0	0	0	0	0	0	0	0	0	0	0	0	0	0	0	0	0	0	0	0	0
XLOC_000179	Cluster II	0	0	0	0	0	0	0	0	0	0	0	0	0	0	0	0	0	0	0	0	0	0	0	0	0	0	0	0	0	0	0	0	0	0	0	0	0	0	0	0	0
XLOC_067361	Cluster II	0	0	0	0	0	0	0	0	0	0	0	0	0	0	0	0	0	0	0	0	0	0	0	0	0	0	0	0	0	0	0	0	0	0	0	0	0	0	0	0	0
XLOC_206457	Cluster II	0	0	0	0	0	0	0	0	0	0	0	0	0	0	0	0	0	0	0	0	0	0	0	0	0	0	0	0	0	0	0	0	0	0	0	0	0	0	0	0	0
XLOC_206341	Cluster II	0	0	0	0	0	0	0	0	0	0	0	0	0	0	0	0	0	0	0	0	0	0	0	0	0	0	0	0	0	0	0	0	0	0	0	0	0	0	0	0	0
XLOC_179762	Cluster II	0	0	0	0	0	0	0	0	0	0	0	0	0	0	0	0	0	0	0	0	0	0	0	0	0	0	0	0	0	0	0	0	0	0	0	0	0	0	0	0	0
XLOC_166244	Cluster II	0	0	0	0	0	0	0	0	0	0	0	0	0	0	0	0	0	0	0	0	0	0	0	0	0	0	0	0	0	0	0	0	0	0	0	0	0	0	0	0	0
XLOC_138750	Cluster II	0	0	0	0	0	0	0	0	0	0	0	0	0	0	0	0	0	0	0	0	0	0	0	0	0	0	0	0	0	0	0	0	0	0	0	0	0	0	0	0	0
XLOC_107496	Cluster II	0	0	0	0	0	0	0	0	0	0	0	0	0	0	0	0	0	0	0	0	0	0	0	0	0	0	0	0	0	0	0	0	0	0	0	0	0	0	0	0	0
XLOC_107442	Cluster II	0	0	0	0	0	0	0	0	0	0	0	0	0	0	0	0	0	0	0	0	0	0	0	0	0	0	0	0	0	0	0	0	0	0	0	0	0	0	0	0	0
XLOC_059017	Cluster II	0	0	0	0	0	0	0	0	0	0	0	0	0	0	0	0	0	0	0	0	0	0	0	0	0	0	0	0	0	0	0	0	0	0	0	0	0	0	0	0	0
XLOC_041112	Cluster II	0	0	0	0	0	0	0	0	0	0	0	0	0	0	0	0	0	0	0	0	0	0	0	0	0	0	0	0	0	0	0	0	0	0	0	0	0	0	0	0	0
XLOC_030644	Cluster II	0	0	0	0	0	0	0	0	0	0	0	0	0	0	0	0	0	0	0	0	0	0	0	0	0	0	0	0	0	0	0	0	0	0	0	0	0	0	0	0	0
XLOC_019996	Cluster II	0	0	0	0	0	0	0	0	0	0	0	0	0	0	0	0	0	0	0	0	0	0	0	0	0	0	0	0	0	0	0	0	0	0	0	0	0	0	0	0	0
XLOC_000400	Cluster II	0	0	0	0	0	0	0	0	0	0	0	0	0	0	0	0	0	0	0	0	0	0	0	0	0	0	0	0	0	0	0	0	0	0	0	0	0	0	0	0	0
XLOC_001238	Cluster II	0	0	0	0	0	0	0	0	0	0	0	0	0	0	0	0	0	0	0	0	0	0	0	0	0	0	0	0	0	0	0	0	0	0	0	0	0	0	0	0	0
XLOC_155276	Cluster II	0	0	0	0	0	0	0	0	0	0	0	0	0	0	0	0	0	0	0	0	0	0	0	0	0	0	0	0	0	0	0	0	0	0	0	0	0	0	0	0	0
XLOC_206305	Cluster II	0	0	0	0	0	0	0	0	0	0	0	0	0	0	0	0	0	0	0	0	0	0	0	0	0	0	0	0	0	0	0	0	0	0	0	0	0	0	0	0	0
XLOC_179601	Cluster II	0	0	0	0	0	0	0	0	0	0	0	0	0	0	0	0	0	0	0	0	0	0	0	0	0	0	0	0	0	0	0	0	0	0	0	0	0	0	0	0	0
XLOC_092789	Cluster II	0	0	0	0	0	0	0	0	0	0	0	0	0	0	0	0	0	0	0	0	0	0	0	0	0	0	0	0	0	0	0	0	0	0	0	0	0	0	0	0	0
XLOC_019734	Cluster II	0	0	0	0	0	0	0	0	0	0	0	0	0	0	0	0	0	0	0	0	0	0	0	0	0	0	0	0	0	0	0	0	0	0	0	0	0	0	0	0	0
XLOC_041562	Cluster II	0	0	0	0	0	0	0	0	0	0	0	0	0	0	0	0	0	0	0	0	0	0	0	0	0	0	0	0	0	0	0	0	0	0	0	0	0	0	0	0	0
XLOC_166217	Cluster II	0.692974	0	0	0.149833	0	0	0	1.16561	0.489552	0	0	0.116694	0	0	0	1.76981	0.094749	0.557075	0	0.563732	0	0.258305	0	0	0.147671	0	0	0	0	0	0	0	0	0	0	0	0	0	0	0	0
XLOC_205941	Cluster II	0	0	0	0	0	0	0	0	0	0	0	0	0	0	0.120717	0.64582	0	0	0	0	0	0	0	0	0	0	0	0	0	0	0	0	0	0	0	0	0	0	0	0	0
XLOC_067565	Cluster II	0	0	0	0	0	0	0	0	0	0	0	0	0	0	0	0	0	0	0	0	0	1.28404	0	0	0	0	0	0	0	0	0	0	0	0	0	0	0	0	0	0	0
XLOC_107001	Cluster II	0	0	0.0890815	0.179921	0.364169	0.758249	0.0582985	0.64152	0.0979768	0.361407	0.141008	0.887474	0	0	0	0.283362	0	0	0.0260448	0	0	0.275712	0	0	0	0	0	0	0	0	0	0	0	0	0	0	0	0	0	0	0
XLOC_001181	Cluster II	0	0.101146	0	0	0.462746	0.48175	0.148159	0.22232	0	0	0	0	0	0.420704	0	0	0	0	0	0	0.343986	0	0	0	0	0	0	0	0	0	0	0	0	0	0	0	0	0	0	0	0
XLOC_139733	Cluster II	0	0	0.31005	0.10437	0.158437	0	0.101454	0.101492	0.0852525	0	0	0	0	0	0	0	0	0	0	0	0	0	0	0	0	0	0	0	0	0	0	0	0	0	0	0	0	0	0	0	0
XLOC_030666	Cluster II	0.256899	0.331752	0.123757	0	0	1.0534	0.161983	0	0	0	0	0	0	0.15332	0	0.721714	0.105376	0	0	0	0	0	0	0	0	0	0	0	0	0	0	0	0	0	0	0	0	0	0	0	0
XLOC_205933	Cluster II	0	1.34862	0.107805	0.145158	1.9832	2.52345	2.68096	0.564622	0	0.437368	0	0.904424	0	0	0	0	0	0	0	2.69659	0	0	0	0	0.429192	0	0	0	0.145798	0	0	0	0	0	0	0	0	0	0	0	0
XLOC_067567	Cluster II	0.211623	0.0910946	0	0	0.10419	0	0.400304	0.800904	0	0	0	0.0534544	0	0.631491	0	0.216188	0	0	0	0	0	0	0	0	0	0	0	0	0	0	0	0	0	0	0	0	0	0	0	0	0
XLOC_166384	Cluster II	0.592543	1.53039	0.380598	0.768706	2.72282	3.23959	1.49447	5.10799	1.67441	0.965062	0.301226	0.498908	0.278097	0	0	2.32042	0	0	0	0	0	0.809854	0	0	0	0	0	0	0	0	0	0	0	0	0	0	0	0	0	0	0
XLOC_106070	Cluster II	0	0	0	0.163555	0.372423	0.646195	0.079493	0.159045	0	4.06558	0.576815	0.127381	0.710036	0	0	0.0643965	0	0	0	0	0	0.0939869	0	0	0	0	0	0	0	0	0	0	0	0	0	0	0	0	0	0	0
XLOC_206106	Cluster II	0.174949	0	0	0	2.23948	0	1.54435	0.110351	0.741555	0	0	0.176763	1.64217	2.29704	0	1.69787	0	2.74247	0.0985624	0.69381	0	0	0	0	0	0	0	0	0	0	0	0	0	0	0	0	0	0	0	0	0
XLOC_192984	Cluster II	0	0.180971	0.202529	0.499955	1.5179	0.215487	0.132543	1.28172	0.185627	0.547778	0.427446	0.106194	0.29597	0	0	0	0	0	0	0	0	0	0	0	0	0	0	0	0	0	0	0	0	0	0	0	0	0	0	0	0
XLOC_215979	Cluster II	0.337005	0	0	0.240458	0.16592	0.0690937	0.127495	0.0212571	0.232126	0.461053	0	0.0851253	0.158166	0.563158	0.0611348	0.309849	0.52529	0	0.0949309	0	0.0164451	0.263798	0	0	0	0	0	0	0	0	0	0	0	0	0	0	0	0	0	0	0
XLOC_058641	Cluster II	0.45714	0.19678	0.33033	0.407721	0.731468	0.351465	1.80151	0.684826	1.24133	0	0.0871471	0.779426	1.55548	0.477445	0	0.145938	0.843802	0	0	0.540391	0.92018	0.255597	0	0	0	0	0	0	0	0	0	0	0	0	0	0	0	0	0	0.0405928	0
XLOC_106208	Cluster II	1.22871	0	0	0	0.302471	0	0.32281	0.0645858	0.0542516	0	0	0	0.0480559	1.58883	0.371494	0.313806	0	0	0	0	0.0499654	0	0	0	0	0	0	0	1.3342	0	0	0	0	0	0	0	0	0	0	0	0
XLOC_166242	Cluster II	0	0	0	0	0	0	0	0.241811	0	0	0	0	0	0	0	0	0	0	0.215978	0	0	0.0357243	0	0	0	0	0	0	0	0	0	0	0	0	0	0	0	0	0	0	0
XLOC_179597	Cluster II	0	0	0	0	0	0	0	0	0	0	0	0	0	0	0	0	0	0	0	0	0	0	0	0	0.631348	0	0	0	0	0	0	0	0	0	0	0	0	0	0	0	0
XLOC_106469	Cluster II	0	0	0	0	0	0	0.122585	0	0.103008	0	0	0	0.364978	0	0	0	0	0	0	0	0	0	0	0	0	0	0	0	0	0	0	0	0	0	0	0	0	0	0	0	0
XLOC_179967	Cluster II	0.133613	0.115029	0.257463	0	0.131565	0.136968	1.60069	0.674225	0.283172	0.130567	0.20377	0	0.313541	0	1.21191	0	0	0	0	0	0	0	0	0	0	0	0	0	0	0	0	0	0	0	0.175939	0	0	0	0	0	0
XLOC_125272	Cluster II	0	0	0	0	0	0	0	0	0	0	0	0	0	0	0	0	0	0	0	0	2.13002	0	0	0	0	0	0	0	0	0	0	0	0	0	0.2661	0.24606	0.549963	0	0	0.0861333	0.094685
XLOC_139155	Cluster II	0	0.375455	0	0	0.107357	0	0.549964	0.137542	0.173301	0	0	0.275397	0.665209	0	0	0	0.357772	0.0657349	0	0.0332602	1.33008	0.0812799	0	0	0	0	0	0.167147	1.27859	0.258859	0.517789	0.79554	0.707168	0	1.05282	0.0553142	0	0.054593	0.564663	0	0
XLOC_179802	Cluster II	0.232966	0.200564	0.44891	0	1.14698	0.238816	0	0.734733	0.740604	2.50421	2.13175	2.23613	0	0	0	0.475984	0	0	0	0	1.13682	0	0	0	0.148933	0	0.222055	0	0.505931	0.368745	0.276597	1.13325	0.566641	0	0.20451	0.236385	0	0	0.268121	0	0
XLOC_139629	Cluster II	0	1.00368	0	0.302485	0.229592	0.11951	0.367545	0.441217	0.432389	0.797476	1.24459	0.0588959	1.20374	0	0	0	0	0.281159	0	0	0	0	0	0	0	0	0	0	0	0	0	0	0	0	0	0	0	0	0	0	0
XLOC_154459	Cluster II	1.47221	2.26331	0.911849	1.84169	0.207093	2.69497	0.928277	1.79091	1.61579	0.82209	0	0	0.0493537	0.125519	0	0	0.0431342	0	0	0	0	0	0	0	0	0	0	0	0	0	0	0	0	0	0	0.0533509	0	0	0	0	0
XLOC_138935	Cluster II	0	0.451268	0.252512	0	0.25807	0	0	0.495945	0.555453	0.256113	0.799407	0.264805	0.369014	0	0	0	0	0	3.24839	0	0	3.02846	0	0	0	0	0	0	0	0	0	0	0	0	0	0	0	0	0	0	0
XLOC_179544	Cluster II	0	0	0	0	0	0	0	0	0	0	0	0	0	4.38596	0	3.11698	0.888186	0.197806	5.15687	1.34114	1.76106	3.86441	0	0	0	0.220538	0	0	0.740993	0	0	0	0	0	0	0	0	0	0	0	0
XLOC_019481	Cluster II	0	0	0	0	0	0	0	0	0	0	0	0	0	2.99135	3.03083	5.97376	0	0	6.45437	0	0.291173	0	0	0	0.915509	0	0	0	0	0	0	0	0	0	0	0	0	0	0	0	0
XLOC_216225	Cluster II	0	0	0	0	0	0	0.2046	0	0	0	0	0	0	8.52092	8.24096	0.994466	0.976065	0	11.2428	2.73868	0.263904	0.0403174	0	0	1.65954	0	0	0	0.751669	0	0	0	0	0	0	0	0	0	0	0	0
XLOC_067178	Cluster II	0	0	0	0	0	0	0	0	0	0	0	0	0	0	0	1.07704	0	0.93229	6.45444	0	0	0	0	0	0	0	0	0	0	0	0	0	0	0	0	0	0	0	0	0	0
XLOC_106892	Cluster II	0	0	0	0	0	0	0	0	0.0668601	0	0	0	0	0	0	0	1.29403	0.684738	13.7564	5.54336	0.307888	0	0	0	0	0	0	0	0	0	0	0	0	0	0	0	0	0	0	0	0
XLOC_058515	Cluster II	0	0	0	0	1.18758	0	1.14069	0	0	0	0	0	0	0	0.364644	0	0	0	3.73709	0	0	1.12389	0	0	0	0	0	0	0	0	0	0.244451	0.162972	0	0	0	0	0.201302	0	0	0
XLOC_226146	Cluster II	0.566438	0.585186	0	0.146968	0	0	0.142863	0.214373	1.14046	0	0	0.114463	1.48873	0	4.31572	0.0578659	3.06694	0	7.85034	0	0	0	0	0	0	0.666335	0	0	0.0492053	0	0	0	0	0	0.1989	0	0	0	0	0	0
XLOC_030278	Cluster II	0	0.0798705	0.446924	0	1.18758	0.570623	2.04739	1.11185	0	0.725274	0	0.281209	0.261249	0	0.67319	0	0	0	5.4619	0	0.950702	0	0	0	0	0	0	0	0	0	0	0	0	0	0	0	0	0	0	0	0
XLOC_052206	Cluster II	0	0	1.07298	0	0.27415	0	3.51101	0.790269	1.77019	1.90449	2.75995	0.492283	1.50269	0	0	1.06659	0	0	3.60765	0	0.0679304	0	0	0	0	0	0	0	0	0	0	0	0	0	0	0	0	0	0	0	0
XLOC_216141	Cluster II	1.01489	0.124819	1.1175	2.06896	0.856572	0.148625	4.57085	0.0914508	0.614544	0.850076	0	2.41705	0.544361	0	0	0	0.11894	0	4.77834	0	0	0.0540425	0	0	0	0	0	0	0	0	0	0	0.235096	0	0	0	0	0	0	0	0
XLOC_165962	Cluster II	0.176535	0.607926	1.36069	0.687056	2.08595	0.904841	2.89408	1.78163	2.52544	1.5526	0	0.89183	1.32565	0.210715	1.60122	0	0.0724118	0.106436	7.80731	1.88489	0.258435	1.71088	0	0	0	0	0	0	0	0	0	0	0	0	0	0	0	0	0	0	0
XLOC_000299	Cluster II	0.117792	1.92676	0.794419	0.229217	0.695918	0.482999	0.742713	0.594391	0.811336	0	0	0.119013	0	0.140598	0	0.240666	0.0966325	0	5.6739	0	0.747235	0.13172	0	0	0	0	0	0	0	0	0	0	0	0	0	0	0	0	0	0	0
XLOC_139642	Cluster II	0	0	0	0.161316	0	0	2.03853	0.156868	0.395304	0	0	0	1.28392	0	2.70689	0.381091	0	0	9.03708	0.53107	0	0	0	0	0	0	0	0	0	0	0	0	0	0	0	0	0	0	0	0	0
XLOC_000563	Cluster II	1.59313	1.62092	1.53493	0.46972	0.285221	1.7816	2.46563	2.74061	4.06703	2.40599	3.75492	0.731661	1.22351	0	0	1.18364	0	0	4.93645	0	0	0	0	0	0	0	0	0	0	0	0	0	0	0	0	0	0	0	0	0	0
XLOC_000548	Cluster II	0.67871	1.11019	1.89635	2.59745	3.67569	2.71344	2.4393	4.75198	1.11478	3.0509	4.76141	1.74866	1.59269	0.567084	0	0.728021	0.139198	0	2.73395	0	0.0331195	0	0	0	0	0	0	0	0.383228	0	0	0	0	0	0	0	0	0	0	0	0
XLOC_030004	Cluster II	0.668063	1.72544	2.41372	0.325004	3.28912	2.91057	3.5805	6.11017	3.0087	5.22269	7.13196	0.168748	2.90026	2.59159	0	0	1.57567	0	7.57451	0.7133	0	0	0	0	0	0	0	0	0	0	0	0	0	0	0	0	0	0	0	0	0
XLOC_106483	Cluster II	1.97157	4.24339	0.949774	0.159858	2.91203	2.27372	0.466177	5.59619	1.04461	0	2.63096	0.124501	0.925315	0.588326	0	1.51058	0	0	7.70578	0	0	0	0	0	0	0	0	0	0	0	0	0	0	0	0	0	0	0	0	0	0
XLOC_179955	Cluster II	1.48765	1.49419	0.477767	0.375263	1.22071	4.1514	0.521115	2.97146	1.2699	0.646106	5.29383	0.626282	1.20245	0.690543	0.749633	1.56196	0	1.14608	6.3091	0.378186	0	0.246452	0	0	0	0	0	0	0	0.327041	0	0	0	0	0	0	0	0	0	0	0
XLOC_179871	Cluster II	0	0.465594	0.260528	0	0	0.831592	0.1705	0.852815	0	2.90667	0	0	0	0	0	0.828722	0	0	2.66598	0	0	0	0	0	0	0	0	0	0	0	0	0	0	0	0	0	0	0	0	0	0
XLOC_179590	Cluster II	1.68253	1.15881	0.486319	0.545687	2.81646	1.03487	0.84871	3.82061	0.445734	3.28836	0.513199	0.169998	1.42139	0.803319	1.22088	0.343766	0.552118	4.26059	7.7728	0.0513274	0	0	0.189452	0	0.430252	0.141376	0	0	0	0	0	0	0	0	0	0	0	0	0	0	0
XLOC_030444	Cluster II	0.663995	0.714554	0.159934	0.21535	1.30764	0.340335	0.837339	1.25647	1.23133	2.10879	2.78478	2.26423	3.35004	2.77395	0	0	0.20427	2.40201	7.52838	0	0	0.185627	0	0	0.106122	0	0	0	0	0	0	0	0	0	0	0	0	0	0	0	0
XLOC_139299	Cluster II	0.749848	0.484167	0.361227	0.364792	0.738356	0.38434	1.06381	1.49776	1.39054	2.3204	2.09656	0.599788	1.90626	1.11879	0.226712	0.734108	0.871465	0.150699	4.61174	0.0953123	0	0	0	0	0	0	0	0	0	0.0494535	0	0	0	0	0	0	0	0	0	0	0
XLOC_052291	Cluster II	0.0697466	0.480368	0.0671987	0.0452412	0.480744	0.0714982	2.50671	0.571918	0.0369544	0.340784	0	0.352351	0.523745	3.91279	3.92226	6.91139	2.88951	1.97642	1.04129	0.191493	1.29332	1.87185	0.235603	0.310347	0.579651	0.263723	0	0.106926	0.878518	0	0	0.141366	0	0	0	0	0	0	0	0	0
XLOC_166886	Cluster II	0.461313	1.4184	0.66669	0.491593	0.681364	0.405341	1.18427	1.93294	1.23956	2.35059	1.95986	0.599269	1.63927	5.231	4.36357	4.20773	2.541	3.07934	1.20665	2.07072	1.43106	1.80551	0.296821	0.256584	0.35811	0.747556	0.376892	0.0505159	0.186055	0	0.0391221	0.0133573	0.0267154	0	0	0	0.112094	0.0164993	0	0	0
XLOC_107191	Cluster II	0	0.188029	0.0350711	0.0472229	0	0	0.160663	0.0688812	0.0385731	0.569139	0.166543	0.386174	0.0854199	0	0	0.130152	0.343415	0.0219467	0.24609	0.521911	0.088814	0	0	0	0	0	0	0	0	0	0	0	0	0	0	0	0	0	0	0	0
XLOC_030075	Cluster II	1.09819	0.141817	0.529034	0.178085	1.45983	3.8276	3.18523	2.32054	2.9093	1.77071	4.10332	1.30375	3.89135	0	0.697261	1.23407	0.112615	0	0	0.0167507	0.696656	0	0	0	0	0	0	0	0	0	0	0	0	0	0	0	0	0	0	0	0
XLOC_134548	Cluster II	0	0	0.209253	0.422635	0.641576	2.44906	2.05415	3.08237	0.863054	1.06118	0	1.48122	0.815457	0	0	1.55311	0	0	0	0	1.16581	0.60717	0	0	0	0	0	0	0	0	0	0	0	0	0	0.110188	0	0	0	0	0
XLOC_131096	Cluster II	0.873621	0.91925	0.607899	0.566674	0	1.04482	3.24387	1.62254	1.23434	4.83768	2.59067	0.95624	2.11841	0.0579317	0.7924	0.0495816	1.59265	2.13615	2.72066	0.118448	0.0473675	1.24829	0	0	0	0	0	0	0	0	0	0	0.03935	0	0	0	0	0	0.0279293	0	0
XLOC_154788	Cluster II	0.808813	0.487423	1.1689	0.682027	2.54853	2.98485	0.407985	2.65289	0.899933	1.65979	3.57717	1.10322	1.36656	0	0.733617	0.826263	0.995286	3.21847	0.410102	0	0.394682	0.211038	0	0	0	0	0	0	0	0	0.0960292	0	0	0	0	0.0410343	0	0.0404993	0	0	0.0631608
XLOC_192758	Cluster II	0.110981	0.0955454	0.106927	0	0.327841	0.227537	3.70879	0.630027	0	0.433806	1.18479	0	0.0520866	2.11951	3.62388	4.98853	2.04852	0.401475	1.28175	1.32039	0	0.082736	0	0	0	0	0	0	0	0	0	0	0	0	0	0	0	0	0	0	0
XLOC_030437	Cluster II	0.0452774	0.03898	0.26174	0.323061	0.490418	0.464144	0.742269	1.02814	0.263886	0.973398	1.38103	0.045747	0.509999	0.162132	0.0821359	0.115636	0.0928603	0	0	0.0138124	0	0	0	0	0	0	0	0	0	0	0	0	0	0	0	0	0	0	0	0	0
XLOC_154774	Cluster II	1.46489	1.08719	1.60604	1.24509	7.26192	5.79957	3.56723	7.86992	2.70315	3.99832	10.5541	1.88838	8.67688	11.3955	3.2072	2.70916	7.14832	0.274098	0.213436	0.339012	0.838077	1.39333	0	0	0	0	0	0	0	0	0	0	0	0.0676839	0.0886868	0	0	0	0	0	0
XLOC_092920	Cluster II	0	0.441089	0	0.332335	0	2.10086	0.161526	1.93903	0.542924	0.250336	3.1255	1.29416	0.12023	0	3.25301	0	0	0	0	0	0	0	0.865355	0	0	0	0	0	0	0	0	0	0	0	0	0	0	0	0	0	0
XLOC_193511	Cluster II	0.0669595	0.038431	0.0860178	0.0434333	0.131867	0.183043	0	0.225257	0.0946071	0.152678	0	0	0.219982	0.133207	0	0.0570035	0	0	0	0	0	0	0	0	0	0	0	0	0	0.0176643	0	0	0	0	0	0	0	0.0111761	0	0	0
XLOC_166072	Cluster II	0.365866	0.15749	0.52875	0.988828	0.0600431	0.375054	0.768966	0.653863	1.06617	2.08557	1.39494	0.18483	1.20198	3.42085	1.76987	1.83765	0.225108	1.87499	1.21955	0	0.089267	0	1.51053	0	0	0	0	0	0	0	0	0	0	0	0	0	0	0.030533	0	0	0
XLOC_029928	Cluster II	0.506746	1.12916	1.6083	0.193354	3.3461	2.47513	2.31182	4.32451	2.21112	3.32072	2.90948	3.05696	2.75603	3.34453	0.486671	2.07072	1.78514	0	1.8221	0	0.24728	0.0666666	0	0	0	0.0500938	0	0	0	0	0	0	0	0	0	0	0	0	0	0	0
XLOC_041078	Cluster II	1.3369	0.812439	2.12151	1.4793	3.2523	4.59511	1.7355	6.2005	4.1667	3.15079	4.07776	2.06588	1.99306	8.0726	1.56925	0.763208	1.70964	0.0474141	0.310133	0	0.115125	0.879399	0	0	0.150824	0	0	0	0	0	0	0	0	0	0	0	0	0	0	0	0
XLOC_106553	Cluster II	2.1171	1.96846	0.924692	0.677474	3.25206	2.74901	2.20703	2.56396	2.00414	2.01368	1.85115	1.14083	2.29194	2.52701	2.50916	0.432556	0.984189	0.340384	0.111322	0.0688902	0.35814	0.284092	0	0	0.0541379	0.154172	0	0	0.0122606	0	0	0	0	0	0	0	0	0	0	0	0
XLOC_138972	Cluster II	0	0.595583	1.49969	1.23403	3.5763	0.709175	4.25298	1.96364	2.01598	3.54917	0.263764	1.13584	2.11043	3.09655	0	0.353364	0	0.312825	0	0	0	0	0	0	0	0	0	0	0	0	0	0	0	0	0	0	0	0	0	0	0
XLOC_192722	Cluster II	0.159211	1.09654	2.60772	0.82618	1.25417	0.489629	0.602327	0.903824	1.43405	0.933494	0	0.482589	0	0	0	0	0	0	0	0	0	0	0	0	0	0	0	0	0	0	0	0	0	0	0	0	0	0	0	0	0
XLOC_216631	Cluster II	0.364155	0.940519	0.263139	0.472418	0.358574	0.18665	0.975847	0.459392	0.289414	0	0.694208	0.459915	0.384543	0.543327	0.660598	0.697521	0.672167	0.109778	1.30788	0.222179	0.0444248	0.271476	0	0	0.291002	0.038248	0.260325	0	0.0790835	0.144099	0	0.0369044	0	0	0	0.55425	0.258082	0.0911707	0	0	0
XLOC_154811	Cluster II	1.43006	0.492465	2.20451	1.9016	1.47855	3.29844	2.02882	2.30018	5.68276	3.07443	0.327144	3.10653	3.3894	1.96299	0	2.15485	6.89242	0	1.51063	0.436256	0	0.319832	0	0	0	0	0	0	0	0	0	0	0	0	0	0	0	0	0	0	0
XLOC_154685	Cluster II	10.737	9.86532	6.07983	5.33543	12.9528	15.7698	8.98712	16.159	15.6527	6.84147	7.32559	14.1473	12.2149	6.29554	3.47408	4.32974	1.97028	2.76356	2.07825	0.881115	2.54311	3.22985	0.459556	0.209543	0.140493	0.250608	0.0897733	0	0.231812	0.248463	0	0.114539	0.0509076	0.0420666	0.316941	0.127423	0.2136	1.05325	0.487788	0.267626	0.220648
XLOC_154785	Cluster II	3.79171	1.77207	2.67901	2.03787	3.91139	2.29514	4.3262	4.60113	4.97465	2.18788	1.81741	2.73646	6.76232	1.50862	1.17915	1.51252	2.34036	0.217723	2.20738	0.0440649	0	0.323052	0	0	0	0	0	0	0	0	0	0	0	0	0.110952	0.201529	0	0.216983	0.0207804	0	0
XLOC_106495	Cluster II	0.270192	0.139568	0.780965	0.315468	1.01099	1.2741	0.374802	0.852139	0.200421	1.32017	0.906544	0.327594	0.608682	0	0	0.966075	0	0	2.08542	0	0.0263695	0.0201427	0	0	0	0	0	0	0.164297	0	0	0.0219056	0	0	0.023719	0.32899	0.0306383	0	0.062193	0	0
XLOC_052353	Cluster II	2.6111	1.18641	1.11809	0.987986	1.07128	3.12279	2.14944	1.37249	1.03759	0.354387	3.31845	0.403056	0.782935	0.692591	2.76307	0.111143	1.8148	0.30611	0.102156	1.41608	0	1.83842	0	0	0	0	0	0	1.19711	0	0	0	0	0	0	0	0	0	0	0	0
XLOC_179611	Cluster II	2.94951	0.597478	5.76711	5.85215	0.683367	3.91288	3.00844	3.83034	2.48204	7.20571	2.77833	2.32273	3.90859	0	0	2.83591	0.747257	0	1.61282	0	0	0	0	0	0.332754	0	0	0	0	0	0	0	0	0	0	0	0	0	0	0	0
XLOC_216464	Cluster II	0	0	0.640965	0.678113	0.842236	1.26653	0.89887	1.19894	1.81278	1.20734	0.289883	0.288072	1.73956	0	2.93089	0.194177	0	1.31791	0.856682	0	0	0	0	0	0	0.519068	0	0	0	0	0	0	0	0	0	0.14465	0	0	0	0	0
XLOC_052293	Cluster II	0	0.121522	0.0679991	0	0	0.1447	0.489514	0.267106	0	0	0	0	0.463736	0.842425	0.896221	0.2884	0.0578994	0	0	0.0861216	0	0	0	0	0	0	0	0	0.214582	0	0	0	0	0	0	0	0	0	0	0	0
XLOC_193044	Cluster II	0	0	0.383376	0	0	0	0.376344	0	0.105414	0.583264	0	0.20102	0.373503	0	0	1.32112	0	1.79931	0.112088	0	0	0	0	0	0	0	0	0	0	0	0	0.0806509	0	0	0	0	0	0	0	0	0
XLOC_180265	Cluster II	0.854451	0.980813	2.1953	0.831359	3.92633	0.875909	3.50193	1.25757	0.45272	1.53079	1.52029	1.65469	1.13622	0	0.516675	0.581924	0	0	0	0	0.903397	0.106165	0	0	0	0	0	0	0	0	0	0	0	0	0	0	0	0	0	0	0
XLOC_093051	Cluster II	0.201978	0.304301	0.24325	0.163767	0.497207	0.414101	0.636769	0.668855	0.401309	0.444093	0.385042	0.0765276	0.710956	0.361628	0	0.464256	0.455666	0.0608882	0.0853429	0.0770197	0	0.0564653	0	0	0	0.0424285	0	0	0.0438636	0	0	0.020469	0	0	0.0664904	0	0	0	0	0	0
XLOC_041393	Cluster II	0.10748	0	0	0	0	0.220359	0.271079	0.203384	0.0569471	0	0	0	0.151331	0	0	0	0	0.907224	0	0	0	0	0	0	0	0	0	0	0	0	0	0	0	0	0	0	0	0	0	0	0
XLOC_166851	Cluster II	0.0926478	0.0797619	0.0892632	0	0.364912	0.759796	0.701008	0.292195	0.245441	0.633752	0.282591	0.0936088	0.521787	0	0	0.0946467	0	0	0	0	0	0.24174	0	0	0.0592291	0	0	0	0	0	0	0	0	0	0	0	0	0	0	0	0
XLOC_216042	Cluster II	0	0	0	0	0	0.566382	0	0	0	0	0	0.186079	0.950792	1.09914	0.334093	0	0.453259	0.222077	0	0	0	0.823783	0	0.409742	0	0	0	0	0.799918	0	0	0.22397	0	0	0	0	0	0	0	0	0
XLOC_226092	Cluster II	0	0	0	0	0	0	0	0	0	0	0	0	0	0	0	0	0.620769	0	0	0	0	0	0	0	0	0	0	0	0	0	0	0	0	0	0	0	0	0	0	0	0
XLOC_206176	Cluster II	0.200714	0	1.35367	0.19529	0.296457	0	0.75934	0.126603	0.425384	0.588418	1.37748	0.152097	1.31881	0.239576	3.27697	2.20423	0.411649	0	1.3004	0.12246	0.293832	0	0	0	0.128315	1.1384	0	0	0	0.238272	0	0	0.0813659	0	0	0	0	0	0	0	0
XLOC_131194	Cluster II	0.0827474	0	0	0.0536741	0	0.0848254	0.0521748	0.0521941	0.0438427	0	0.252393	0	0	0	0	0.380397	0	0	0.163164	0	0	0	0	0	0	0.0347646	0	0	0	0	0	0	0	0	0	0	0	0	0	0	0
XLOC_166196	Cluster II	0.30085	0.431677	2.60873	1.30097	0	0.719612	0.695549	1.20185	2.17849	0.0979974	1.5294	0.202647	1.31784	0.7182	0	0.0512234	0	3.74868	0.67797	0	0	0.336423	0	0	0	0.210659	0	0	0	0	0	0	0	0	0	0	0	0	0	0	0
XLOC_192998	Cluster II	2.42709	1.70961	0.283446	0.477071	0.289684	0	0.602868	0.974225	2.64987	0	0	1.70916	2.24369	0	0.133421	1.54027	0	0	0.18646	0	0.0358899	0.548299	0	0	0	0.0926992	0	0	0	0	0	0	0	0	0	0	0	0	0	0	0
XLOC_192695	Cluster II	1.03246	0.222216	5.47109	0.334853	0.25416	0	1.13925	0.814051	1.77787	0	1.18094	2.60793	0.121141	0	0	1.71395	0	0	1.38146	0	0	0.769696	0	0	0	0	0	0	0	0	0	0	0	0	0	0	0	0	0.148533	0	0
XLOC_076023	Cluster II	2.85413	5.32386	5.38516	6.17111	0.468399	1.70672	8.5482	3.07549	5.60785	2.55666	0.181366	4.86631	2.17673	2.27117	0.215732	0.242976	0	0	2.17745	0	0.812439	0	0	0	0	0	0	0	0	0	0	0	0	0	0	0	0	0	0	0	0.0928673
XLOC_092939	Cluster II	0.463554	0	2.2331	0.651483	0	2.05918	2.67928	0.730984	2.37422	0.37749	0	0.468363	3.22713	1.10661	0	0.907648	1.20424	0	0	0	0	0	0	0	0	0	0	0	0	0	0	0	0	0	0	0	0	0	0	0	0
XLOC_019704	Cluster II	0	0.12979	0.14525	0.195578	2.96894	0	0.570345	1.04602	0.479263	0	0	0.304643	0.707548	0	0.273483	0	0	0.727156	0.0424669	1.14976	0.809229	1.34867	0	0	1.54205	0	0	0	0	0	0	0	0	0	0	0	0	0	0	0	0
XLOC_179661	Cluster II	1.03858	1.19217	1.55655	0.449117	1.47718	3.07569	2.54667	1.81972	3.60739	2.70642	1.9359	5.01358	2.97877	6.74931	8.58288	3.18297	0.520678	4.80071	1.65783	2.53464	1.52041	2.1077	0	0.12837	0	0.533302	1.5399	0	0	0	0	0.187116	0.187121	0	0	0	0	0.0577826	0	0	0
XLOC_040992	Cluster II	1.21322	2.32106	1.55853	0.524636	2.65472	1.38187	1.95493	1.27543	0.785656	1.05384	1.23351	1.4301	1.1388	3.21805	7.58071	8.67576	4.3682	0.650197	5.12627	3.28983	2.82855	3.31632	0.151787	0	0	1.47249	0.128489	0.20666	0.17565	0	0	0	0	0	0	0	0.152858	0	0.0775721	0	0
XLOC_226308	Cluster II	0.655216	0	0.420853	0	0	1.34334	1.2394	0	1.04147	0	0	2.09637	0	2.34623	7.1316	4.01611	0.895864	2.89697	1.16893	0	0.959191	0.732691	0	0	0	0	0.624529	0	0.664035	0	0	0.53121	0.35415	0	0	0	0	0	0	0.15515	0
XLOC_040798	Cluster II	0	0.885985	0.424939	1.04899	0.434292	0	0.741592	1.1128	0.467371	0.574665	0.448427	0.519898	1.31099	0.175482	1.86689	4.43058	5.9098	0	0.828265	3.54309	0.502187	0.383602	0	0	0.093987	0	0	0	0	0	0.174551	0	0	0	0	0.0745876	0	0.14723	0	0	0
XLOC_216300	Cluster II	2.7516	0.278693	0.467837	0.10499	1.11565	2.98662	1.02057	2.85865	1.02911	1.42352	0.246848	0.572381	1.13947	2.70476	1.46811	2.72829	6.90475	0.878287	1.00307	0.740651	0	0.723989	0.546756	0	0.103475	0.272006	0	0.24814	0	0	0	0.0656127	0	0	0	0	0	0	0	0	0
XLOC_165867	Cluster II	1.24817	0.201482	0.526127	1.61926	1.53631	0.959639	0.885389	1.18096	0.454664	0.991025	0.237946	0.86702	0.878705	0.931152	0.141516	0	0.671975	0.705512	0.0878994	0.356971	0.0380675	0.0581568	0	0	0	0	0	0	0	0	0	0	0	0	0	0	0	0	0	0	0
XLOC_058851	Cluster II	0	0	0.521056	0.100228	0.3043	0.395996	0.389714	0.194929	0.0818695	1.88745	1.53174	0.0390302	0.652677	0.645525	0	0	0.285214	0	0	0	0	0	0	0	0	0	0	0	0	0	0	0	0	0	0	0	0	0	0	0	0
XLOC_193184	Cluster II	9.87742	10.5283	12.4622	8.31383	48.8618	50.8685	15.3476	31.2258	32.2728	37.8048	35.6871	32.791	32.8366	9.40383	15.5718	0.90094	6.31851	8.29485	9.73829	8.32222	5.04948	0.52597	0.132404	0.523225	0.902081	0.543425	0.336243	0	0.102147	0	0.139611	0	0	0	0	0	0	0	0	0	0
XLOC_205839	Cluster II	1.94693	0.985965	0.772389	0.297147	3.15756	5.28306	1.01096	1.8782	0.424758	2.68595	1.22262	0.404996	2.63375	2.46059	1.66204	0.701976	0	0	0	0	0	0	0	0	0	0.192461	0	0	0	0	0	0	0	0	0	0	0	0	0	0	0
XLOC_179455	Cluster II	0.98101	1.62417	1.16329	0.293692	6.09307	1.77922	1.61777	1.09478	2.59888	1.76981	9.09181	1.33429	1.62916	2.52205	0.958252	0.0385452	0.0619069	1.9564	0.807764	0.575515	0.294591	0.0281284	0	0	0	0	0	0	0	0	0	0	0	0	0	0	0	0	0	0	0
XLOC_067349	Cluster II	0	0	0.115586	0	0.118131	0	0.302577	0.302689	0	0	8.05036	0	0	0	0	0	0.246047	0	1.38556	0.402577	0	0	0	0	0	0	0	0	0	0	0	0	0	0	0	0	0	0	0	0	0
XLOC_154635	Cluster II	0	1.2463	0.199251	0.536578	1.01818	0.211999	0.260795	1.17401	0.32872	0	5.04633	0.313426	0.0970598	0	0.750315	0	1.52691	1.12218	0	0	0	0	0	0	0	0	0	0	0	0	0	0	0	0	0	0	0	0	0	0	0
XLOC_030472	Cluster II	0.0701054	0	0.135089	0.136422	0.69031	0.215598	0.221018	1.1055	0.3343	0.137015	0.641499	0.0708326	0.230317	1.08783	0	1.71883	0	0.0845356	0.829415	0	0	0.0783949	0	0	0	0	0	0	0	0	0	0	0	0	0	0	0	0	0	0	0
XLOC_233589	Cluster II	0.652081	0.935644	3.1413	2.81982	4.70864	1.55973	4.24863	3.01627	3.6853	3.6109	5.63537	2.41577	4.69262	6.48613	1.18291	7.77175	5.43862	0	0.0612282	0.331541	2.43954	3.40287	0	1.20897	0.694784	3.2875	0	0	0.283225	0.172022	0	0	0.176228	0	0	0	0	0	0.500322	0	0.339477
XLOC_216691	Cluster II	1.01045	0	0.121692	0.409644	0.497484	1.16531	1.43353	0.717028	0.936909	0.246855	0	1.14855	1.18559	0	0	4.0645	0	0	0.925062	0	0.246539	0.0470806	0	0	0	0	0	0	0	0	0	0	0	0	0	0	0	0	0	0.448628	0.0986339
XLOC_058550	Cluster II	0.674678	0.248932	0.278585	0.43763	2.37264	2.27247	1.39776	3.58689	1.07241	3.76743	1.32292	0.194765	1.17611	0	0.349687	1.13231	0.51395	0	0	0.264623	0	0	0	0	0	0	0	0	0.0418628	0	0	0	0	0	0	0	0	0	0	0	0
XLOC_154795	Cluster II	0.540099	0	0.693824	0.233557	0	0.184554	0.113516	2.38473	0	0	0.823695	2.18281	0.0844946	0	0	0	0	0	0	0	0	0	0	0	0	0	0	0	0	0	0	0	0	0	0	0	0	0	0	0	0
XLOC_041394	Cluster II	0	0.299311	0	0.112757	0	0.178198	0.438428	0	0	0	0	0	0.815847	0	0	0	0	0	0	0	0	0	0	0	0	0	0	0	0	0	0	0	0	0	0	0	0	0	0	0	0
XLOC_106482	Cluster II	0	0	0	0.252215	0	0	0	0	0.206017	0	0.296499	0.0982158	0.182489	0	0	0	0.558222	0.820514	0.0547647	0	0	0	0	0	0.124288	0	0	0	0.0844422	0	0	0	0	0	0	0	0.220456	0	0	0	0
XLOC_019587	Cluster II	0	0	0	0	0	0	0	0	0	0	0	0	0	0	0	0	0	0	0	0	0	0.487056	0	0	0	0	0	0	0	0	0	0	0	0	0	0	0	0	0	0	0
XLOC_041505	Cluster II	0	0	0	0	0.2532	0	0	0	0	0	0	0	0.241367	0	0	0	0	0	0	0	0	0	0	0	0	0	0	0	0	0	0	0	0	0	0	0	0	0	0	0	0
XLOC_131128	Cluster II	0	0	0	0	0.237937	0	0	0.76209	0	0	0	0	0	0	0	0	0	0	0	0	0	0	0	0	0	0.40608	0	0	0	0	0	0	0	0	0	0	0	0	0	0	0
XLOC_106220	Cluster II	0	0	0	0	0	0.285408	0.0877752	0.263423	0.811336	0.136035	0.212304	0	0.914682	0	0	0	1.37042	0	0	0.084934	0	0	0	0	0	0	0	0	0	0	0	0	0	0	0	0	0	0	0	0	0
XLOC_041524	Cluster II	0.554755	0.318398	0	0.359842	0.546253	0.568687	1.16597	0.11664	0.685837	0	0.846048	1.30786	0.0867875	0	0	1.51126	0.303403	0	0	0	0.45118	0	0	2.05705	0	0	0	0	0	0	0	0	0	0	0	0	0.314531	0.0925933	0	0	0
XLOC_106064	Cluster II	0	0	0	0	0	0	0	0	0	0	0	0	0	0	0	2.20642	0.974518	0	0	0	0	0	0	0	0.414228	0	0	0	0	0	0	0	0	0	0	0	0	0	0	0	0
XLOC_000158	Cluster II	0.176535	0.303963	0.340171	0.114509	1.56446	3.25743	0.890486	3.67462	1.77716	0	0.538461	6.15363	0.0828528	4.21431	0	0.0901718	1.66547	0	0	0	0	0	0	0	0	0	0	0	0	0	0	0	0	0	0	0	0	0	0	0	0
XLOC_098728	Cluster II	0.130043	0	0.250584	0.843523	0.768299	1.73301	0.983953	0.902291	0	0	0	0	0	0	0	0.132849	0	0	0	0	0	0	0	0	0	0	0	0	0.508345	0	0	0	0	0.174247	0.171238	0	0	0	0	0	0
XLOC_166968	Cluster II	0	0.380941	0.639478	0.287017	1.41603	1.13399	0.976499	1.67462	0.5275	0.540497	0	0.167653	0.467258	0	0	0	0	0.0666953	0.249286	0	0	0	0	0	0	0	0	0	0	0	0	0	0	0	0	0	0	0	0	0	0
XLOC_075953	Cluster II	0	0.314557	0	0	0.179888	0	0	0	0	0.892617	0.835841	0.369165	0.514443	0	0	0	0.0374678	0	0	0	0	0	0	0	0	0	0	0	0	0	0	0	0	0	0	0	0	0	0	0	0
XLOC_107371	Cluster II	1.24575	1.28698	0.960192	0.161611	0	0	0.314194	0.157155	0.660045	0	0	0	1.16933	0.59478	0	0	0.817578	0	0	0	0	0	0	0	0	0	0	0	0	0	0	0	0	0	0	0	0	0	0	0	0
XLOC_058841	Cluster II	0.34915	0	0	0	0.343799	0.357918	1.24752	0.367053	0.0616643	0	0.532483	0.117591	1.69328	0	0	0.237789	0	0	0	0	0	0	0	0.129466	0	0.195584	0	0	0	0	0	0	0	0	0	0	0	0	0	0	0
XLOC_106637	Cluster II	1.54119	1.51638	2.12126	0.285626	0	1.57989	7.49649	5.27726	4.54951	5.59393	3.69354	5.33888	4.95993	3.41638	0	5.96037	2.98023	0	0	4.2314	0.644626	1.23102	0	0	0	0.277499	0	0	0.382514	0.522737	0	0	0	0	0	0	0	0	0	0	0
XLOC_125239	Cluster II	1.47335	2.53686	1.06464	0.836228	1.45077	1.13276	4.18047	0.929338	1.56127	2.33962	1.40436	1.30255	1.2101	0.879309	0	0	1.81303	0	1.60823	0	0	0	0	0	0.117738	0	0	0	0	0	0	0	0	0	0	0	0	0	0	0	0
XLOC_139056	Cluster II	1.26483	0.544454	0.761637	0.307661	0.934081	0.486221	3.78818	1.49589	1.75915	0.617998	1.92896	1.03833	3.48751	0.188715	1.43404	0	0.0648514	0	0	0	0.771507	0.707192	0	0	0	0	0	0	0	0	0	0	0	0	0	0	0	0	0	0	0
XLOC_154435	Cluster II	0	0.052697	0.560255	0.655118	1.26572	1.28633	0.501736	0.752883	0.567552	0.179446	0	0.618453	0.359097	0.146124	0.499677	0.281389	0	0.0553573	0.206908	0	0	0	0	0	0	0	0	0	0	0	0	0	0	0	0	0	0	0	0	0	0
XLOC_192974	Cluster II	0.375096	0	1.32511	0.729918	0.984927	1.92258	2.91696	0	1.52367	0	0	0.884303	0.880216	0	0.680447	0	0	0	0	0	0	1.63119	0	0	0.159864	0	0	0	0	0	0	0	0	0	0	0	0	0	0	0	0
XLOC_058656	Cluster II	0	1.51638	1.27276	0.571252	0.216795	5.41677	3.05412	0.138875	2.56639	1.50606	0.671553	0.33368	0.826654	0	0	0.22492	2.52868	0	0	0	9.66939	1.39515	0.49582	1.71443	0.140753	0.184999	0	0	0.0956284	0	0	0	0	0	0	0	0.12483	0	0	0	0.343864
XLOC_226493	Cluster II	0.97946	0.120462	0.269623	0.453805	0.551114	2.58186	0.794032	1.67691	1.48273	1.50407	3.20091	0.0706872	1.3134	0.835073	0	0.85765	0.172182	0	0	0.128055	0	0	0	0	0.0894517	0	0	0	0	0	0	0	0	0	0	0	0	0	0	0	0
XLOC_030206	Cluster II	0.796988	2.43961	6.48426	5.51431	0.959167	6.89913	2.6243	3.12799	2.15829	0.951893	1.75568	4.29469	4.32234	1.4798	0	2.75918	1.77985	0.320345	0.149669	0	0.259274	3.00376	0	0.0985084	0	0	0	0	0	0	0	0	0	0	0	0	0.100416	0	0	0	0.0691527
XLOC_206018	Cluster II	0	0.0688959	2.00467	1.40155	0	1.47665	0.403673	1.11051	0.805619	1.32944	0.976375	1.53627	3.9061	0	1.5969	0.122629	0.88629	1.35098	0.180341	0	0	1.04404	0	0.267066	0	0	0	0	0	0	0	0	0	0	0	0	0	0	0	0	0
XLOC_030007	Cluster II	0.273116	1.88104	1.05255	0.177157	0.26893	1.67985	1.20546	1.72272	1.30236	0.533782	0	0.137975	0.897268	1.95598	0	0	0	0	1.61561	0	0	0.101803	0	0	3.31742	0	0	0	0	0	0	0.221426	0	0	0	0	0	0	0	0	0
XLOC_052550	Cluster II	0.102779	0.265452	0.198049	0.333338	0.202408	0.10536	0.907275	0.777952	0.163369	0	1.72421	0	0.241185	0	1.11868	0.209993	0	0.247869	0.376373	0	0.200615	0.0766213	0	0	0	0	0	0	0	0	0	0	0	0	0	0	0	0	0	0	0
XLOC_058627	Cluster II	0	0.929082	1.6339	0.70001	5.61681	4.42512	1.06929	1.65315	1.552	3.3144	3.29167	3.42689	1.23005	1.10411	1.67802	1.25996	4.17367	0	0	0.0470308	0.526615	0	0	0	0	0	0	0	0	0	0	0	0	0	0	0	0	0	0	0	0
XLOC_139221	Cluster II	0	0	0	0	0	0	0.0923007	0	0	0	0	0	0.274812	5.76604	0	0	2.22167	0.0882584	0.824706	0	0	0.163695	0	0	0.655082	0.984012	0	0.224419	0.190743	3.128	0.347603	2.37361	0	0	0	0.594137	0.580976	0.146598	0	0	0
XLOC_206296	Cluster II	0	0	0	0	0.116591	0.364138	0.0746585	0	0.0627358	0.115707	0	0	0	1.27198	0.214795	1.14912	0.437113	0	0	0	0.520013	0.176542	0	0	0	0.248728	0	0	0.0514283	0	0	0	0	0	0	0	0	0	0	0	0
XLOC_067734	Cluster II	0.871759	0.700476	0.615935	0.150791	1.0873	1.549	1.02605	1.06309	1.53964	0.624718	0.177267	1.64416	0.327313	1.31803	0.421712	1.57333	5.17301	0.490559	0.392905	0	0.425398	0.606566	0	0	0	0	0	0	0	0	0	0	0	0	0	0	0	0	0	0	0
XLOC_226496	Cluster II	0.196773	0.372691	0.834172	0.178691	1.12379	1.04892	0.992572	1.1667	0.187664	1.07681	0.60019	0.119288	0.905041	0.516718	0.142783	0.88448	1.9694	0.0949103	0.243887	0.312144	0.115225	0.117355	0	0	0.0251591	0.016534	0	0	0	0	0	0	0	0	0	0	0	0	0	0	0
XLOC_192847	Cluster II	0.131169	0.564628	0.379132	0.765747	0.904113	0.537854	0.90977	0.744633	0.694984	1.15362	5.0011	0.13253	1.10811	5.32325	4.52103	1.47399	6.56404	6.16858	2.91898	0.640234	0.512061	1.36901	0	0	0.251567	1.81856	0.125026	0	0.170916	0.311428	0	0.319033	0	0.175757	0.0575739	0	0.223108	0.197039	0.301927	0	0
XLOC_154489	Cluster II	2.26722	0.433752	0.788808	0.408508	3.41072	1.614	3.73272	3.09851	2.1022	3.01559	6.14701	2.99068	2.06902	6.69031	1.94219	1.28674	8.11146	0.265795	0.053221	3.22765	3.50344	2.7231	1.0637	0.210173	0	0.873146	0	0	0	0	0	0	0	0.168772	0	0	0	0	0	0	0
XLOC_154467	Cluster II	0.902549	1.16553	2.17394	0.585439	1.55525	4.16347	0.853629	2.70416	1.67372	1.76395	3.78527	0.455956	1.90616	4.03987	1.22796	2.53556	6.6638	0	0.699157	0	0.330317	1.85033	0	0	0	0	0	0	0	0	0	0	0	0	0	0	0	0	0	0	0
XLOC_205989	Cluster II	2.06284	1.53914	1.85498	1.02585	7.85407	4.51124	4.5524	7.63351	3.16961	9.47435	5.9774	1.35475	6.13161	14.1169	13.8458	4.0742	11.3101	4.35303	5.17162	2.68498	3.45606	3.30635	0	0.229472	0.263752	0.231109	0	0	0	0	0	0	0	0	0	0	0	0	0	0	0
XLOC_206074	Cluster II	4.91664	3.6621	4.52413	1.57667	4.62371	5.21001	5.78221	8.95528	6.0296	3.34701	6.06603	2.81872	5.85955	12.0669	12.7272	6.37716	16.3151	3.46394	3.23678	2.54473	3.77404	3.10936	0	0.061453	0	0.557022	0	0	0.16796	0	0	0	0	0	0	0	0	0	0	0	0
XLOC_075768	Cluster II	1.34602	1.25538	0.864568	0.654824	0	0.574928	2.26323	1.27354	1.24805	0	0	0.623327	1.89518	2.40996	1.0174	3.72413	0	0	0.0315968	0	0	0	0	0	0	0	0	0	0	0	0	0	0	0	0	0	0	0	0	0	0
XLOC_067487	Cluster II	1.73833	1.27207	0.251224	0	0	0.801892	1.69891	0.603062	0.27631	0	0.132555	0.87818	0.0407923	0	0	0.53275	0	0.0524035	0	0	0	0	0	0	0	0	0	0	0	0	0	0	0	0	0	0	0	0	0	0	0
XLOC_106620	Cluster II	0	0.973691	0.544839	0.183405	3.89782	0.289849	1.42626	1.96183	0.0749055	0.276304	0.215608	1.14273	0	0.506241	0	0.722123	0.289948	0	0	0	0	0	0	0	0	0	0	0	0	0	0	0	0	0	0	0	0	0	0	0	0
XLOC_019386	Cluster II	0	0	0.356036	0	0.654971	1.06069	0.55921	1.81811	0.0783177	0.505558	0	0.410706	0.832482	0	0	0.264256	0	0	0.208189	0	0	1.90086	0	0	0	0	0	0	0	0	0	0	0	0	0	0.674929	0	0	0.0850601	0	0.173144
XLOC_154468	Cluster II	0	0.254511	0.664601	0.28764	1.06736	2.17188	0.341739	4.13347	0.365482	1.44445	1.27743	0.348478	1.54934	1.17623	0.62567	1.91271	0.646732	0.207947	0.95767	0	0.0240433	0.128561	0	0	0	0	0	0	0	0	0	0	0	0	0	0	0	0	0	0	0
XLOC_000636	Cluster II	0	1.1733	0.656531	0.0736677	0.11183	0.81496	1.21737	1.28946	1.98574	1.99768	2.42487	3.15559	0.319812	0	0	0.0580105	0	0	0	0	0	0	0	0	0	0	0	0	0	0.0898817	0.134841	0	0	0	0	0	0	0	0	0	0
XLOC_138718	Cluster II	0.658836	0.162058	0.136022	0.0305253	1.89988	1.9779	2.10676	2.43406	3.46583	1.65553	1.07655	2.04456	0.883458	0	1.53664	0.937463	0	0	0	0.717804	0	0	0	0	0	0	0	0	0	0	0	0	0	0	0	0	0	0	0	0	0
XLOC_206019	Cluster II	2.7174	0.324923	1.52724	1.64023	1.48653	2.74695	1.16607	3.19001	3.31949	1.69654	1.55409	1.33466	3.89691	1.39652	0.410793	0.0771117	0.789531	0.841938	0.0318943	0	0.515677	0	0	0	0	0	0	0	0	0	0	0	0	0	0	0	0	0	0	0	0
XLOC_092924	Cluster II	0.566438	1.75556	1.96468	0.661356	0.780859	4.6453	0.857176	3.93018	0.90036	0.996348	0.863864	2.11756	1.59507	4.19189	4.72674	4.97646	3.85691	0	0	1.9699	1.49261	0	0	0	0	0	0	0	0	0	0	0	0	0	0	0	0	0	0	0	0
XLOC_166584	Cluster II	0.509563	0.039881	0.0446316	0.030048	0.684209	1.13969	0.379713	0.818146	0.0981766	0.135804	0.211943	0.117011	0.434822	1.32703	1.68069	1.60899	1.14008	0.363084	0	0.0847897	0.022605	0.155404	0	0	0	0.233544	0	0	0.0603609	0.0366614	0	0	0	0	0	0	0	0	0	0	0
XLOC_076148	Cluster II	0.281096	0.121	0.677069	0.121555	1.10715	0.288156	0.38402	1.41845	0.372339	0.640942	0.357246	0.0236677	0.593669	1.17433	0.33995	0.167511	0.61494	0	0	0	0	0.192093	0	0	0.0898515	0	0	0	0	0	0	0	0	0	0	0	0	0.0469174	0	0	0
XLOC_030452	Cluster II	0.266598	0.321326	0.154115	0.2421	0.630029	0.929197	0.504295	1.07623	0.452012	1.66734	0.650534	0.835027	0.525513	1.14558	0.967249	0.136175	0.284321	0.0321473	0	0	0.364262	0	0.0600376	0	0.102261	0.0224011	0	0	0	0	0	0	0	0	0	0	0	0	0	0	0
XLOC_106849	Cluster II	0.566245	0.31022	0.0991926	0.267124	1.14048	0.738774	0.714071	1.18515	0.477301	0.477883	0.157013	0.611127	0.773105	1.04454	0.326837	0.341818	0.12669	0	0	0	0.0376793	0	0.0289813	0	0	0	0	0	0	0	0	0	0	0	0	0	0	0	0	0	0
XLOC_166236	Cluster II	0.369136	2.09744	2.27616	2.3944	2.32626	5.29768	2.42062	3.39943	3.79429	11.1824	1.91407	1.90212	5.37062	8.81214	7.76776	6.25986	6.45022	0.356094	1.64291	0	1.76527	0.522859	0.581903	0.246378	2.69024	1.76796	2.32219	0.339546	0.673387	2.62926	0.0876539	2.69346	0.718277	0.197845	2.43036	4.94412	5.69269	4.95359	7.60463	0.209781	0.807131
XLOC_166231	Cluster II	1.24326	1.7839	1.48304	1.19046	0.991024	0.910344	2.20243	2.1659	5.30117	0.520681	1.35434	0.628078	1.69492	0.423994	1.61096	1.42128	1.31134	0.0356944	0.0166768	0	0.0288896	0.0882709	0.0666621	0	0	0	0	0	0.411426	0	0	0.551979	0	0.158654	0.0259858	0.540647	0.302098	0.237155	0.374752	0.0420564	0.23116
XLOC_179635	Cluster II	0.106224	0.579181	0.204686	0	0.488113	0.580753	1.16094	0.536017	0.506532	0.484411	0.216	0.357752	0.947222	0.422635	0.385392	0.723436	0	0.021348	0	0.388856	0	0	0	0	0.11318	0	0	0	0	0	0	0	0	0	0	0	0	0	0	0	0
XLOC_076187	Cluster II	0.398328	0.146968	0.274126	0.258375	0.896509	1.51666	1.04051	1.32804	0.361798	1.94624	0.954615	0.114988	2.16324	0.475451	1.85809	2.23807	1.35378	1.09787	0.192351	1.63176	0.0555356	0.25453	0	0	0.145513	0.454233	0	0.0872375	0.271872	0	0.0675612	0.0692015	0.138407	0	0	0.0577392	0	0.0569865	0	0	0
XLOC_075906	Cluster II	0.935967	0.49048	0.98019	0.659908	2.48437	2.46125	4.82389	2.20749	2.52268	2.0281	1.67567	4.64615	1.7762	4.12874	1.18115	0.37415	2.85435	4.34274	3.18675	1.9242	0.834029	1.15282	0	0	0.0780465	0	0	0.0623869	0	0	0	0	0	0	0	0	0	0	0	0	0
XLOC_093047	Cluster II	0.0731563	0.094472	0.271866	0.338949	0.138925	0.11249	1.02139	0.510885	0.138432	0.57191	0.0956309	0.0237584	0.291842	0.785886	0.350733	0.266909	0.33437	0.148074	0.00588782	0.0462283	0.0076497	0.0740155	0	0	0	0.0131722	0	0	0	0	0	0	0	0	0	0	0	0	0	0	0
XLOC_058605	Cluster II	4.19458	7.05517	5.80007	2.19177	12.1997	10.272	7.29773	8.10886	10.0422	11.4999	13.1495	11.5763	13.5799	6.30476	9.65243	13.0933	10.7853	0.749329	0.317273	4.26534	6.29219	3.0257	0	0	0.0993171	1.43592	0	0	0	0	0.0461126	0	0	0	0.0340947	0.236453	0	0.136133	0	0.0551803	0
XLOC_154757	Cluster II	2.61134	2.86832	2.77621	3.18326	5.2313	9.1846	6.58613	7.46893	4.79484	6.37955	9.06364	5.16313	7.48024	10.8018	8.24913	8.64696	9.6217	2.47022	3.32283	4.14791	3.62509	3.6921	0.861829	0	0.460527	0.54855	0.128743	0	0	0	0	0	0	0	0	0.365472	0.0255269	0	0	0.0639669	0
XLOC_134533	Cluster II	28.1008	27.6191	28.6849	18.4858	34.0194	34.7637	22.2359	32.387	24.4211	56.7876	55.8464	57.0259	45.6554	48.5546	34.5139	33.6271	39.804	11.7589	3.47574	12.6523	20.4717	4.86635	2.33053	0	1.27228	6.85615	0	0	0	0.126002	0.0945147	0	0	0	0	0	6.49933	1.47484	0	0	0
XLOC_192759	Cluster II	2.20461	3.45088	3.83781	4.38756	5.42705	7.80718	5.93941	8.67539	5.40239	6.53652	5.34897	10.7957	9.20635	8.79148	7.1351	3.63419	2.92868	1.51045	4.3824	0.634328	2.04157	0.747058	1.32582	0	0.112111	0.0105252	0	0	0	0	0	0	0	0	0	0	0	0	0	0	0
XLOC_067239	Cluster II	7.59696	6.40821	7.3564	4.57934	23.9906	15.8115	15.3623	24.7339	18.5198	17.0972	13.4585	23.2599	16.0086	24.5016	13.5029	8.4468	8.45139	3.88635	8.88419	1.17047	3.1829	2.04515	0	0.0426814	0.19623	0.209556	0	0	0	0.0303654	0	0.0777673	0	0	0	0	0.0217539	0.0192121	0	0	0
XLOC_206035	Cluster II	21.3734	25.579	18.6126	9.40763	55.7946	52.6085	55.8687	56.9635	55.72	47.7974	54.536	49.5383	61.9782	32.7307	36.3227	28.133	28.0353	11.0455	12.8187	6.14403	12.3495	16.3059	0.132233	0.195956	0.412919	1.03611	0	0	0.306044	0.0464705	0.0697153	0	0	0	0.103092	0	0	0.0294017	0	0	0
XLOC_052351	Cluster II	1.05722	0.289601	0.601897	0.311711	3.59623	4.18728	1.54532	3.78895	2.18969	2.348	1.39248	0.291323	2.25537	1.72079	1.65633	0.589105	1.08413	2.46274	0.379027	0.0146598	0.211049	0	0.16233	0	0	0	0	0	0	0	0	0	0	0.0643904	0	0	0	0	0	0	0.0375268
XLOC_154812	Cluster II	0	0.050595	0.509597	0.266843	0.63655	2.40979	0.629945	3.03968	2.08624	1.83774	2.86807	2.22669	0.689547	0	0	0	0.91603	0	0	0.143425	0.315456	0.481931	0	0	0	0	0	0	0	0	0	0	0	0	0	0	0	0	0	0	0
XLOC_154745	Cluster II	0.831682	1.00241	0.747879	0.647365	4.74983	2.04616	2.09761	3.00768	2.23266	6.06835	2.02941	0.644237	1.35315	3.04431	2.61511	2.74712	0.204686	0.501436	2.98312	1.11634	0	1.92205	0	0	0	0.489179	0	0.0850015	0	0	0	0.0899038	0	0	0	0	0	0	0	0	0
XLOC_041039	Cluster II	2.59316	2.48055	1.72114	2.01846	2.32645	2.8355	3.37914	2.87152	3.23642	4.22342	6.94284	1.31003	5.24681	5.2963	3.03156	2.17815	3.99468	1.66769	1.5421	0.668016	0.25308	0.687356	0.129773	0.448724	0.994673	0.96841	0	0	0.500583	0	0.205255	0.0934391	0.0467209	0	0.151761	0	0	0	0.0331609	0	0
XLOC_106334	Cluster II	9.20225	6.64976	6.59941	4.36199	8.0567	10.4578	8.92663	10.7553	9.04542	5.61523	7.77913	5.4482	11.7059	4.97013	3.17251	2.6905	5.99498	8.41017	6.66225	1.7974	0.76196	2.21173	0.539183	0.162119	0.319435	0.612283	0.277823	0.127671	0.343625	0.115339	0.123594	0.320706	0.0675191	0.111586	0.173627	0.454191	0.0354124	0.156373	0.443284	0.0887386	0.17884
XLOC_216110	Cluster II	4.9156	5.28989	8.64324	2.31166	7.13939	4.28319	9.06586	14.7278	8.59475	6.12453	0.749669	4.78034	7.03644	2.05357	10.4777	3.57793	5.44401	3.33416	4.18864	4.34871	1.67909	1.51163	0	0.136704	0	0.929333	0	0	0	0	0	0.0498159	0	0	0	0	0	0	0	0	0
XLOC_106646	Cluster II	0.840688	0.160836	1.43996	0.727083	0.0919782	0.670289	2.06142	3.06382	1.48476	3.2861	2.56424	0.235947	2.76191	2.34141	5.76133	0.333988	2.29891	0	0.578877	0	0.136746	0.139273	0	0	0	0	0	0	0	0	0	0	0.0757333	0	0	0	0	0	0	0	0
XLOC_154477	Cluster II	1.2594	0.309782	0.866708	0.350104	0.974362	1.19881	2.60915	3.23428	0.0476626	3.25254	1.09754	0.227225	0.886607	0.751621	4.73244	0.41354	0	0	0	0	0	0.0670626	0	0	0	0	0	0	0	0	0	0	0	0	0	0	0	0	0	0	0
XLOC_040996	Cluster II	1.3883	2.39042	0.780258	0.525304	2.27837	2.49054	2.6261	5.61902	1.47115	7.46161	2.29371	0.876689	4.07231	4.83321	6.29615	4.96389	2.27784	0.209258	0	0.494103	4.40348	0.474363	0.260537	0.128697	0	0.486055	0	0	0	0	0	0.046898	0	0	0.0507803	0	0	0	0	0	0
XLOC_155260	Cluster II	1.64783	1.33519	0.28017	0.0628743	1.62257	0.993652	1.16124	0.550266	2.05431	1.98915	0.886966	1.86079	2.36561	3.23956	2.11006	1.53484	1.59038	0	0.191131	1.09408	0	0.0361308	0	0	0	0	0	0	0	0	0	0	0	0	0	0	0	0	0	0	0
XLOC_058715	Cluster II	0.141816	0	0	0.0919888	0.698212	0.290754	0.178839	1.52069	0	0	0.216281	0	0.532465	0.169274	0	0	5.23535	0	0	0	0	0	0	0	0	0	0	0	0	0	0	0	0	0	0	0	0	0	0	0	0
XLOC_179453	Cluster II	1.20927	1.04108	1.51462	0.313758	3.21499	0.495856	2.13495	4.11894	2.88323	1.06354	0.368848	0.488726	2.09992	3.46418	3.29054	0.494145	5.45626	0	0.340639	0	0.118019	0.766281	0	1.21068	0	1.0161	0	0	0	0	0	0	0	0	0	0	0	0	0	0	0
XLOC_106983	Cluster II	0	0.0771906	0	0.174476	0	0.551477	0.339205	0	0	0.963792	0	0	0.547047	3.63872	5.36747	0	0	0	0	0	0	0.033421	0	0.0997398	0.114639	0.0376692	0	0	0	0	0	0	0	0	0	0	0	0	0	0	0
XLOC_059033	Cluster II	0	0	0.174377	0.117399	0	0	0	1.36994	0	0	0	0	0.50966	1.51222	0	0	0	0	0	0	0	0	0	0	0	0	0	0	0	0	0	0	0	0	0	0	0	0	0	0	0
XLOC_106693	Cluster II	0	0	0.258987	0.290602	0.705832	0.459262	0.056497	1.01732	0	0	0	0	0.504634	1.28341	0.812718	0	0	0.216091	1.84252	0.0546683	0.131171	0	0	0	0.114564	0	0	0	0	0	0	0	0	0	0	0	0	0	0	0	0
XLOC_041383	Cluster II	0.678879	0.292229	0.16352	0.220177	0.334237	1.04389	0.642082	0.107053	0.719391	0	0.258837	0.0857401	0.238963	0	0	0	0	0	0	0	0	0	0	0	0	0	0	0	0	0	0	0	0	0	0	0	0	0	0	0	0
XLOC_106745	Cluster II	0	0	0.400324	0	0.409135	1.49078	0	0	0.110075	0	0.158419	0	0.146255	0	0	0.0530584	0.0852163	0	0	0	0	0	0	0	0	0	0	0	0	0.164418	0	0	0	0	0	0	0	0	0	0	0
XLOC_106971	Cluster II	2.01738	0.385953	1.07982	0	2.64861	0	0.706677	1.1311	0.475058	0	0	0	0	0	0	1.94641	0	0	0	0	0	0	0	0	0	0	0	0	0	0	0	0	0	0	0	0	0	0	0	0	0
XLOC_040981	Cluster II	0.27644	0	0.0887804	0.179313	0.272203	1.60583	1.45253	1.62744	3.12466	0	0	0.651718	1.81638	0	0	2.77697	0	0.166671	0.0519135	0	0.0899309	0	0	0	0	0	0	0	0	0	0	0	0	0	0	0	0	0	0	0	0
XLOC_041003	Cluster II	0.309738	0.177772	0.497372	0.401824	1.93161	0.740873	0.1302	2.73521	0.218815	0.302678	0.157459	0	0.290738	0.123237	0	0.0527368	0.2541	0.0622489	0	0	0	0	0	0	0	0.0433767	0	0	0	0	0	0	0	0	0	0	0	0	0	0	0
XLOC_106674	Cluster II	0.746475	0.0918073	1.02744	0.138343	0.315015	0.874538	0.739633	1.34529	0.678018	0	0.162634	0.0538727	0.0500488	0	0	0.10894	1.74967	0	0	0	0.0520375	0	0	0	0	0	0	0	0	0	0	0.172914	0	0	0.0468069	0	0	0	0	0	0
XLOC_206623	Cluster II	0	0	0.225612	0.151892	0.461156	0	0.738247	0.73852	0.620351	0	0	0.118298	0.109901	0	0	0	0	0	0	0	0	0	0	0	0	0	0	0	0	0	0	0	0	0	0	0	0	0	0	0	0
XLOC_192993	Cluster II	0	0	1.71269	0.57653	2.2366	1.01237	1.24539	2.30483	1.56976	3.1847	4.51839	0.997816	3.56892	0	0.179151	0.403551	0	0.119085	0.0278189	0	0	0	0	0	0	0	0	0	0	0	0	0	0	0	0	0	0	0	0	0	0
XLOC_193055	Cluster II	1.11465	0.575773	1.00234	0.192805	1.31708	2.28529	1.35879	3.46855	2.16548	0.145233	3.28655	1.50162	3.62709	0	0	0	0.304809	0.134409	2.78401	0	0	0.221592	0	0	0	0	0	0	0	0	0	0	0.120496	0	0	0	0	0	0	0	0
XLOC_058500	Cluster II	0	0	0	0	0	0.758249	0	0	0	0	1.41008	0.373673	0	0	2.01272	1.2279	2.57892	2.78727	0	0	0	0	0	0	0	0	0	0	0	0	0	0	0	0	0	0	0	0	0	0	0
XLOC_138923	Cluster II	0	0	0	0	0	0	0.276902	0.369339	0	0	4.465	0.591616	0	0	0	0	0	0	0	0	0	0	0	0	0	0	0	0	0	0	0	0	0	0	0	0	0	0	0	0	0
XLOC_165888	Cluster II	0.541427	0.732479	0.0745211	0.200684	1.52323	0.0792891	0.0487695	0.19515	0	0	3.5388	0	0	0	0	0.237046	0	0.886041	0.0653633	0	0	0	0	0	0	0.584921	0.737242	0	0.403137	0.306067	0.183665	0.909268	0.627099	0.310916	0.237647	0.510134	0.219267	2.51741	0.178037	0.494509	0
XLOC_131198	Cluster II	0	0	0.418173	0	0	1.55725	0	0	0	2.54481	0.330965	0	1.12036	0	0	0	0.534095	0	0	0	0	0	0	0	0	0	0	0	0	0	0	0	0	0	0	0	0	0	0	0	0
XLOC_139110	Cluster II	0	0.0753079	0.421393	0.0567402	0.258401	0.358684	0.165466	0.0551757	0.370777	1.19673	1.06724	0.53029	0.246325	0.730876	0	0.0446808	0	0	0	0	0	0	0	0	0	0	0	0	0	0	0	0	0	0	0	0	0	0	0	0	0
XLOC_206154	Cluster II	0	0	0.123874	0.166795	0	0.527198	0.729611	0.486587	0.885581	3.51792	0.784324	2.79294	0.844786	0	0	1.9045	1.79308	0	0	0	0	0	0	0	0	0	0	0	0	0	0	0	0	0	0	0	0	0	0	0	0
XLOC_107145	Cluster II	0	0.0894282	0.300243	0	0.204567	0.319453	0.196491	0	0.60541	0.609048	0.475257	0	0.146255	1.48786	0.188437	0.106117	1.27824	0	0	0	0	0	0	0	0	0	0	0	0	0	0	0	0	0	0	0	0	0	0	0	0
XLOC_166355	Cluster II	0	0.207663	0.2324	0	0	0.24727	0	0.456445	0	0	0	0.121857	0	0	0	0	0	0	0	0	0	0	0	0	0	0	0	0	0	0	0	0	0	0	0	0	0	0	0	0	0
XLOC_067270	Cluster II	0.198956	0.599495	0.575064	0	1.37135	0	1.12903	0	0	0.388842	0	0	0.326815	0	0	0	0	0	0	2.15463	0	0	0	0	0	0	0	0	0	0	0	0.806509	0	0	0.0873273	0	0	0	0	0	0
XLOC_179598	Cluster II	0	0	0	0	0	0	0	0	0.0687704	0	0	0	0.670082	0	0	0	0	0	0	0	0	0	0	0	0	0	0	0	0	0	0	0	0	0	0	0	0	0	0	0	0
XLOC_000209	Cluster II	0	0.0946208	0.211784	0.0712913	0	0.225335	0	0	0.465864	0	0	0	0.670573	0	0	0	0	0	0	0	0	0	0	0	0	0	0	0	0	0	0	0	0	0	0	0	0	0	0	0	0
XLOC_029995	Cluster II	0	0.0712385	0.159449	0	0.162958	0	1.0435	0.365359	0.482269	0	0	0	0.699042	0	0	0	0	0	0	0	0	0	0	0	0.952196	0	0	0	1.43762	0	0	0	0	0	0	0	0	0.704373	0.142851	0.29391	0
XLOC_216114	Cluster II	0	0.237991	0	0	0	1.13353	0.958673	0.0871843	0	0	0	0.0698269	0	0	0	0.353005	0	0	0	0	0	0	0	0	0	0	0	0	1.14065	0	0	0	0	0	0	0	0	0.553682	0	0	0
XLOC_041286	Cluster II	0.184169	0	0.177441	0	0	1.32156	0	0.464669	0.195159	0	0	0.279119	0	0	0	0	0	0	0	0	0	0	0	0	0	0	0	0	0	0	0	0	0	0	0	0	0	0	0	0	0
XLOC_067794	Cluster II	0	0	0	0	0.439988	0	0	0	0	0	0	0	0	0	0	0	0	0	0	0	0	0	0	0	0	0	0	0	0	0	0	0	0	0	0	0	0	0	0	0	0
XLOC_215994	Cluster II	0.825969	0.355545	0	0	0	0	0	0	0.109407	0	0	0	0	0	0	0	0	0	0	0	0	0	0	0	0	0	0	0	0	0	0	0	0	0	0	0	0	0	0	0	0
XLOC_030199	Cluster II	0	0	0.123292	0	0	0	0	0.242151	0	0.2501	0	0	0	0	0	0	1.15478	0	0	0	0	0	0	0	0	0	0	0	0	0	0	0	0	0	0	0	0	0	0	0	0
XLOC_131204	Cluster II	0	0.432154	0	0	0.123569	0	0	1.34566	0	0	0	0.0633972	0.117794	0	0	0.3846	0	0	0	0	0	0	0	0	0	0	0	0	0	0	0	0	0	0	0	0	0	0	0	0	0
XLOC_139150	Cluster II	0.242932	0	0	0.472734	0	0	0	0.306466	0	0	0	0	0	0	2.20347	1.73721	0	0	0	0	0	0	0	0	0	0.714439	0	0	0.316545	0	0	0	0	0	0	0	0	0	0	0	0
XLOC_041168	Cluster II	0	0	0	0	0	0	0	0	0	0	0	0	0	0	0	2.20536	0	0	0	0	0	0	0	0	0	0	0	0	0	0	0	0	0	0	0	0	0	0	0	0	0
XLOC_166249	Cluster II	0	0	0	0	0	0	0	0	0	0	0	0	0	0	0.26641	0.82515	0	0	0	0	0	0	0	0	0	0	0	0	0	0	0	0	0	0	0	0	0	0	0	0	0
XLOC_106254	Cluster II	0	0	0	0	1.59441	0	0	0	0	0	0	0	0	0	0.489562	0	0	0	0	0	0	0	0	0	0	0	0	0	0.586079	0	0	0	0	0	0	0	0	0	0	0	0
XLOC_193594	Cluster II	0.20341	0.700476	0	0	0.400586	0	0.641283	0.769825	0.323323	0	0	0	0.381865	0	1.47599	0	0	0	0	0	0	0	0	0	0.260078	0	0	0	0	0	0	0	0	0	0	0	0	0	0	0	0
XLOC_138763	Cluster II	0	0	0	0.0870948	0	0.137643	0	0.25408	0.142284	0.918472	0	0	0	0	0	0	0	0	0	0	0	0	0	0	0	0	0	0	0	0	0	0	0	0	0	0	0	0	0	0	0
XLOC_067399	Cluster II	0	0.343572	0	0.647154	0.196481	0.20455	0.251631	0.125862	0	0	0	0.403217	1.96663	0	0	0	0	0	0	0	0.194741	1.63631	0	0	0	0	0	0	0	0	0	0	0	0	0	0	0	0	0	0	0
XLOC_138973	Cluster II	0	0.625759	0.175075	0	0	0	0.229152	0	0.481393	0	0.277128	0.0917991	1.96151	0	0	0	0	0	0	0	0	0	0	0	0	0	0	0	0	0	0	0	0	0	0	0	0	0	0	0	0
XLOC_106307	Cluster II	0	0	0.904313	0.121765	0	0	0	0.355222	0	0	0	0	0	0	0	0	0	0	0	0	0	0	0	0	0	0	0	0	0	0	0	0	0	0	0	0	0	0	0	0	0
XLOC_058798	Cluster II	0	0	0	0	0	0	0.0680919	0	0	0	0	0	0	0	0	0	0	0	0.943021	0	0	0	0	0	0	0	0	0	0	0	0	0	0	0	0	0	0	0	0	0	0
XLOC_041424	Cluster II	0.139636	0	0	0	0	0	0	0.264233	0	0	0	0	0	0	0	0	0	0	0	0	0	0	0	0	0	0	0	0	0	0	0	0	0	0	0	0	0	0	0	0	0
XLOC_058778	Cluster II	0	0	0	0	0	0	0	0	0	0	0	0	0	0	0	0	0	0	0	0	0	0	0	0	0	0	0	0	0	0	0	0	0	0	0	0	0	0	0	0	0
XLOC_083530	Cluster II	0	0	0	0	0	0	0	0	0	0	0	0	0	0	0	0	0	0	0	0	0	0	0	0	0	0	0	0	0	0	0	0	0	0	0	0	0	0	0	0	0
XLOC_206546	Cluster II	0	0	0	0	0	0	0	0	0	0	0	0	0.371335	0	0	0	0	0	0	0	0	0	0	0	0	0	0	0	0	0	0	0.0801827	0	0	0	0	0	0	0	0	0
XLOC_155117	Cluster II	0	0	0	0	0	0	0	0	0	0	0	0	0	0	0	0	0	0	0	0	0	0	0	0	0	0	0	0	0.102059	0	0	0	0	0	0	0	0	0	0	0	0
XLOC_059081	Cluster II	0	0	0	0	0	0	0	0	0	0	0	0	0	0	0	0	0	0	0	0	0	0	0	0	0	0	0	0	0	0	0	0	0	0	0	0	0	0	0	0	0
XLOC_083459	Cluster II	0	0	0	0	0	0	0	0	0	0	0	0	0	0	0	0	0	0	0	0	0	0	0	0	0	0	0	0	0	0	0	0	0	0	0	0	0	0	0	0	0
XLOC_134535	Cluster II	0	0	0	0	0	0	0	0	0	0	0	0	0	0	0	0	0	0	0	0	0	0	0	0	0	0	0	0	0	0	0	0	0	0	0	0	0	0	0	0	0
XLOC_206056	Cluster II	0	0	0	0	0	0	0	0	0	0	0	0	0	0	0	0	0	0	0	0	0	0	0	0	0	0	0	0	0	0	0	0	0	0	0	0	0	0	0	0	0
XLOC_125667	Cluster II	0	0	0	0	0	0	0	0	0	0	0	0	0.219425	0	0	0	0	0	0	0	0	0.377587	0	0	0	0	0	0	0	0	0	0	0	0	0	0	0	0	0	0	0
XLOC_226402	Cluster II	0	0	0	0	0	0	0.38942	0	0	0	0	0	0.4831	0	0	0	0	0	0	0	0	0	0	0	0	0	0	0	0	0	0	0	0	0	0	0	0	0	0	0	0
XLOC_019887	Cluster II	0.0383577	0.198136	0	0.199046	0.415468	0.078642	0.193486	0.532283	0.12194	0.187417	0.467989	0.096889	0.37805	0	0.0695832	0.0195926	0.0314674	0.0693796	0.010805	0	0.0374354	0.0142978	0	0	0	0	0	0	0	0	0	0	0	0	0	0	0	0	0	0	0
XLOC_138802	Cluster II	0	0.183902	0.205809	0	0	0	0	0	0	0	1.95466	0.647486	0	0	0	0	0	0	0	0	0	0	0	0	0	0	0	0	0	0	0	0	0	0	0	0	0	0	0	0	0
XLOC_166989	Cluster II	0	0	0	0	0	0	0	0	0	0	0.852701	0	0	0	0	0	0	0	0	0	0	0.104205	0	0	0	0	0	0	0	0	0	0	0	0	0	0	0	0	0	0	0
XLOC_226559	Cluster II	0	1.35978	0.434789	0.292719	0.666538	0	1.28044	1.85021	0.836858	1.54346	1.37646	0	0.741286	0.53865	0	0.115253	1.94361	0	0	0	0	0	0	0	0	0	0.860278	0	0	0	0	0	0	0	0	0	0	0	0	0	0
XLOC_138937	Cluster II	0	0	0.365247	0	0	0	1.67322	0	0.803437	0	0	0.095757	0.0889602	1.80998	3.43851	0	5.67572	0	0.373756	0.115647	0	0.918497	0	0.210855	0	0.0796345	0	0	0	0	0	0	0	0	0	0	0	0	0	0	0
XLOC_205981	Cluster II	0.133875	0.345766	0.515938	0.434191	0.263647	0	1.3506	1.85776	0	0.130824	0.408341	0	1.75928	1.43816	2.67143	1.77793	3.02024	1.37217	0.0754225	0	0.32664	0	0	0	0	0	0	0	0	0	0.158948	0	0	0	0	0	0	0	0	0	0
XLOC_179634	Cluster II	0.432193	0.248055	0.138801	0.186895	2.12785	0.147682	1.54423	0.999578	0.915969	0.140781	1.97739	0.655015	1.69034	0	0.522683	0.147173	0.827301	0.955449	0	0	0	0.268499	0	0	0	0	0	0	0	0	0	0	0	0	0	0	0	0	0	0	0
XLOC_192693	Cluster II	0	0.729168	0.890211	0.449498	1.21307	1.0261	3.15569	1.74842	2.12139	0.300968	2.46597	0.661265	3.46915	0	0	0	0	0	0.824194	1.22142	0	0	0	0	0	0	0	0	0	0	0	0	0	0	0	0	0	0	0	0	0
XLOC_041415	Cluster II	0.259838	0.167774	0.375518	0	0.511711	0.466135	0.286713	0.573638	0.481851	0.380873	0.792548	0	0.304873	0	0.11784	0.0995414	0.426325	0	0	0.0198166	0.126795	0	0	0.433569	0.0830562	0	0	0	0	0.0514099	0	0.0526653	0	0	0	0.0329565	0	0	0	0	0
XLOC_138920	Cluster II	0.85219	0.620793	1.5158	0.722858	1.29097	0.873592	2.81066	2.19148	2.39654	3.33106	4.29888	0.629214	2.30745	1.48666	0.951338	0.63619	0.752888	1.22522	0.387778	0.839903	1.53544	1.58826	0	0	0.251446	0.0550815	0	0	0	0	0	0	0	0	0	0.0332577	0	0	0	0	0
XLOC_030319	Cluster II	0.219814	0.567725	1.90606	1.14066	0	3.77435	8.07344	2.21842	1.19378	1.61103	1.08951	1.8878	1.13482	0.0655936	0.598135	0	2.38936	0	0.0309597	0.0502926	0	0.614515	0	0	0	0.0230876	0	0	0	0	0	0	0	0	0	0	0	0	0	0	0
XLOC_125309	Cluster II	0.345275	0.212323	0.760369	0.511914	0	0.455073	4.26083	1.55562	1.54192	1.30142	0.677022	2.06822	0.486142	0	0.268435	0.428308	0.667667	0.565039	1.87574	0.346084	0.168486	0	0	0	0.157666	0.621685	0	0	0	0	0	0	0	0	0	0	0	0	0	0	0
XLOC_092886	Cluster II	0.558087	1.3453	0.10754	0.579205	0.549534	0.800944	1.26681	2.67537	1.83331	0	3.57474	4.45462	2.98596	0	0	0	5.72296	0	3.99307	0	0	0	0	0	0	0	0	0	0	0	0	0	0	0	0	0	0	0	0	0	0
XLOC_106015	Cluster II	0.83525	1.25839	2.01184	0.767528	1.98758	2.42597	2.36993	5.26846	1.65955	2.58467	9.44753	0.45712	3.39739	0.0830808	0	1.45767	7.48024	0.0419656	0.0784271	0.191102	3.46445	0	0	0	0	0	0	0	0	0	0	0	0	0	0	0	0	0	0	0.0494453	0
XLOC_092852	Cluster II	0.256657	0	0.247281	0	0	0	0	0.809451	0	0	0	0.259319	0	0	8.84623	0	0	0	0	0	0	0	0	0	0	0	0	0	0	0	0	0	0	0	0	0	0	0	0	0	0
XLOC_092929	Cluster II	0.198666	0.342069	1.14845	0.644324	0.195621	0.814621	0.626326	0.125312	0.526304	0	0	0.30109	0.839157	0	8.28902	0	0.0814897	0	0.111924	0	0	0.740524	0	0	0	0	0	0	0	0	0	0	0	0	0	0	0	0	0	0	0
XLOC_030262	Cluster II	0.111072	0	0.214028	0.64842	0	1.25247	0.490239	0.0700601	0.17655	0	0	0	1.2511	0	3.02236	0	0	0	0	0	0	0.910838	0	0	0	0	0	0	0	0	0	0	0	0	0	0.169053	0	0	0	0	0
XLOC_216224	Cluster II	1.04273	0.538622	0	0.135273	0	0	0.0657475	0.72349	0	0.407585	0	0	0.0489383	0	3.78315	0.585875	0	0	0	0	0	0	0	0	0	0	0	0	0	0	0	0	0	0	0	0	0	0	0	0	0
XLOC_052219	Cluster II	0	0	1.38948	0.187093	2.55612	3.69596	0.818399	5.45802	2.75081	2.67766	10.9971	2.69569	2.77509	0	13.3425	1.54695	0.709866	0	0	0	0	0	0	0	0	0	0	0	0	0	0	0	0	0	0	0	0	0	0	0	0
XLOC_154575	Cluster II	2.89494	1.34201	0.107276	0.144446	0.328912	0.798981	1.89556	2.73904	0.471954	0.761642	3.73579	0.0562494	1.9335	0	10.0992	0	3.69939	2.95377	5.30059	0	0	0.0415032	1.62985	0	0	0.0467788	0.742903	0	0	1.32179	0	0	0	0	0	0.0564892	0	0	0	0	0.0869493
XLOC_215983	Cluster II	1.96565	0.141021	0.15782	0.106251	0	0	0	0.981557	0.564132	0	0	0.124127	0	0.0977597	2.52578	0	0	0	0	0	0	0	0	0	0	0	0	0	0	0	0	0	0	0	0	0	0	0	0	0	0
XLOC_125262	Cluster II	0.0617232	0	0	0	1.3371	0.253093	0.739451	1.71305	0.0327033	0.361898	1.31786	0	1.85398	0	3.91894	0	1.94948	4.80061	0.991048	0	0	0	0	0	0	0	0	0	0	0	0	0	0	0	0	0	0	0	0	0	0
XLOC_165903	Cluster II	1.9932	0	1.92038	0.0808055	0.245331	0.255407	3.06339	1.17866	0.660045	1.09562	0	0	0.760065	0	0	0	0	2.40347	0.561463	0	0	0.325045	0	0	0	0	0	0	0	0	0	0	0	0	0	0	0	0	0	0	0
XLOC_041008	Cluster II	1.73981	0.499276	0.139687	0	1.28486	0	0.457085	1.37176	0.076818	1.55847	0.221113	0.805683	1.15677	0	0	0	0	0	0	0	0	0	0	0	0	0	0	0	0.0629723	0	0	0	0	0	0	0	0	0	0	0	0
XLOC_030040	Cluster II	1.86823	3.91787	0.646146	0.87003	4.52824	3.68297	4.07761	2.99136	4.39091	4.4939	0.657509	0.701803	2.74285	1.37228	4.60567	1.0032	5.26598	0.953098	2.01059	2.14817	1.28566	0.178559	0	0	0	0.0201256	0	0	0.0208063	0	0	0	0	0	0	0.0486065	0.0271599	0.0239864	0	0	0
XLOC_030623	Cluster II	1.07396	0.0924585	0	0.417973	1.0575	0.88074	0.338581	0.677413	0.853533	0.629686	0	0.10851	0.554441	0.384568	1.16893	0.109713	0	0	0.393279	0	0	0	0	0	0	0	0	0	0	0	0	0	0	0	0	0	0	0	0	0	0
XLOC_106413	Cluster II	0.818528	0.0880854	0.985782	0.663673	1.91421	1.99282	0.258054	4.96938	1.95159	0.399935	0.624161	1.49897	3.64951	1.95402	2.22729	1.25428	0	0.246753	0.691713	0	0	0.114414	0	0	0	0	0	0	0	0	0	0	0	0	0	0	0	0	0	0	0
XLOC_166082	Cluster II	0.820307	0.706215	0.746432	0.44341	1.14429	1.6351	1.63789	2.81707	2.00413	1.20241	2.15456	0.59859	1.42234	1.08793	1.11606	0.477197	1.28048	0.810558	0.789496	0.201585	0.177907	0.135897	0.0513146	0	0	0.0287196	0	0	0	0	0	0	0	0	0	0	0	0.0228194	0	0	0
XLOC_193117	Cluster II	0.982824	0.846128	0.210427	0.141669	0.860232	1.11945	0.413134	0.826574	0.173579	0.960422	0	0.110335	0.307511	0	0	0.446235	1.88131	0	0	0	0.532884	0.24423	0	0	0	0	0	0	0	0	0	0	0	0	0	0	0	0	0	0	0
XLOC_154667	Cluster II	0.286072	0	0.220497	0.259785	0.507039	0.175954	0.0721511	0.180444	0.0909432	0.167731	0.698055	0	0	0	0	0	0	0	0	0	0	0	0	0	0	0	0	0	0	0	0	0	0	0	0	0	0	0	0	0	0
XLOC_193633	Cluster II	1.18337	0	0.190023	1.91898	0	0.606545	0.497435	0	0.522496	0	0	0	0.74052	0	0	0	0	0	0	0.120333	0	0	0	0	0	0	0	0	0	0	0	0	0	0	0	0	0	0	0	0	0
XLOC_106241	Cluster II	1.72604	0.495324	0.623618	0.466497	2.69101	1.76938	1.17901	1.58772	1.18125	2.03809	3.5098	1.0173	2.46399	4.63551	1.56557	3.1592	7.25692	2.55828	0.405172	0	0.596605	0	0.485877	0	1.10344	3.77686	0	0	0.562265	0	0	0.378995	0	0	0	0	0	0.0720225	0	0	0.280807
XLOC_205792	Cluster II	0	0.227383	0.339292	0	0.0866901	0.361001	0.166535	0.832982	0.0466466	0	0	0.400287	0.578471	4.20342	0	0.0449694	2.41953	0	0	0	0	0	0	0	0	0	0	0	0	0	0	0	0	0	0	0	0	0	0	0	0
XLOC_041298	Cluster II	0.347075	0.796807	0.222931	0.300174	1.70878	0.592986	1.09421	0.802717	0.612979	0.791383	0.882198	0.116892	1.30314	0	0.209872	0	0	0	0	0.776447	0.169365	0	0	0	0	0	0	0	0	0	0	0	0	0	0	0	0	0	0	0	0
XLOC_092835	Cluster II	1.06785	3.21766	1.41466	0.519498	3.02303	6.56803	4.29239	7.07243	1.90954	1.82615	5.69998	1.75326	4.57322	2.54922	1.69501	1.63634	2.5186	0	1.88002	0	0.195408	0.0497551	0	0.890918	0	0	0	0	0	0	0	0	0	0	0	0	0	0	0	0	0
XLOC_107061	Cluster II	3.22128	1.70662	1.19369	0.562553	4.02589	3.6832	0.859319	5.39227	2.69142	2.90571	3.59006	2.00289	2.50035	2.80979	0	2.27823	0	0	1.0819	0	0.604581	1.38545	0	0	0	0	0	0	0.430502	0	0	0	0	0	0	0	0	0	0	0	0
XLOC_106780	Cluster II	0.0891334	1.30452	0.257632	0.520347	0.702139	0	0.0562014	0.449778	0.0944524	0	0.271872	1.17075	0.209164	0	0.161693	0	0	0	0	0	0	0	0	0	0.0569823	0	0	0	0	0	0	0	0	0	0	0	0	0	0	0	0
XLOC_193185	Cluster II	0	1.45236	0.348292	0.312648	7.83108	0	1.13968	0.456041	1.53228	0	0.735087	1.76537	2.31871	2.73278	2.62312	1.35409	2.17479	0	0.984361	0.0367597	0.176403	0	0	0	0	1.97439	0	0	0.837404	0	0	0	0	0	0	0	1.0248	0	0	0	0
XLOC_166336	Cluster II	0.112261	0.289942	0.32448	0.873818	1.43703	1.1508	0.920194	1.84107	0.297401	0.219404	1.19845	0.453702	0.263437	0	0.610945	0.114683	0.506525	0.338421	0.0632456	0	0.164342	0	0	0	0	0	0	0	0	0	0	0	0	0	0	0	0	0	0	0	0
XLOC_166428	Cluster II	0.268277	0.38494	1.03391	1.10211	2.81777	1.10006	2.65013	2.19986	1.61096	0	1.77296	0.361414	1.21713	0	0	0.730841	2.97116	0	0	0	0.523653	0.0666666	0	0	0	0	0	0	0	0	0	0	0	0	0	0	0	0	0	0	0
XLOC_052616	Cluster II	0.556833	0.35954	0.670614	0.0902975	3.2898	1.28434	1.31663	1.22931	1.69643	0.136035	0	0.140652	1.17602	0	0.252532	0	0	0	0.0392136	0	0	0	0	0	0	0	0	0	0	0	0	0	0	0	0	0	0	0	0	0	0
XLOC_000579	Cluster II	0	0	0	0	2.75828	1.2485	0.153587	2.99606	0.645298	0	2.97188	0.615275	1.25753	0	0	0	0.149871	0	0	0	0	0.998747	0	0	0	0	0	0	0	0	0	0	0	0	0	0	0	0	0	0	0
XLOC_215982	Cluster II	0	0	0	0	2.40557	0.178883	0.330084	0.660413	0	0	0	0.176311	2.70264	0	0	0	0	0	0	0	0	0.715492	0	0	0	0	0	0	0	0	0	0	0	0	0	0	0	0	0	0	0
XLOC_058548	Cluster II	0.689701	0	0	0.268425	2.03739	0.282809	0	0.0870078	0.950117	0	0	0.975597	0	0	0	0	0.0565809	0	0.85484	0	0	1.02834	0	0	0	0	0	0	0	0	0	0	0	0	0	0	0	0	0	0	0
XLOC_134497	Cluster II	0.133613	0	0	0.0866679	3.15756	1.36968	1.09521	0.92706	0.141586	2.08907	0.407541	1.88998	0.438958	0	0	0	0	0.886132	0.0376373	0.04076	0	0	0	0	0	0	0	0	0	0	0	0	0	0	0	0	0	0	0	0	0
XLOC_030130	Cluster II	1.07355	2.0917	5.22612	3.07865	4.33968	5.85011	2.42263	5.41728	4.64029	2.26381	3.6192	6.45105	4.34902	4.45123	1.53749	0.28861	1.20518	2.75939	5.42745	2.72342	0.13786	0.589717	0.063622	0.251417	0.397341	0	0	0	0	0.0894345	0	0.0229046	0	0	0	0	0	0	0	0	0
XLOC_000589	Cluster II	0.240079	0.620063	2.6986	5.08709	3.3884	3.93773	1.05964	1.61529	2.41686	2.34607	3.66141	9.09636	1.31455	1.62386	0	0	0	0	0.360682	0	0	0.178978	0.360437	0.178044	0	0	0	0	0	0	0	0	0	0	0	0	0	0	0	0	0
XLOC_030136	Cluster II	0.0665454	0.34374	4.10332	3.15102	3.86601	4.16121	1.4266	3.60981	2.7854	3.44651	4.05949	7.32869	2.24868	1.03259	3.01793	0.0339905	0	0	1.81828	0.771415	0.0324726	0.0248047	0	0.148051	0.170168	0	0	0	0	0	0	0	0	0	0.0292086	0	0.113188	0.166605	0	0	0
XLOC_192985	Cluster II	1.22412	0.468382	1.57253	2.20562	2.14285	1.67314	1.20065	2.1448	1.80162	0.132913	0.207431	3.36688	2.10655	0	0	0	1.06002	0	2.60531	0	0	0	0	0	0	0	0	0	0	0	0	0	0	0	0	0	0	0	0	0.0966206	0
XLOC_216007	Cluster II	0	1.48663	0.895851	0	0.915569	0	0.251263	1.59192	5.06729	0	0	2.28156	2.36898	0	0	0	0	0	0	0	0	0	0	0	0	0	0	0	0	0	0	0	0	0	0	0	0	0	0	0	0
XLOC_019484	Cluster III	0	0	0	0	0	0	1.71521	0	0	0	0	0	0	0	0	0	0	0	0	0	0	0	0	0	0	0	0	0	0	0	0	0	0	0	0	0.138009	0	1.49831	0.156538	0.386482	0
XLOC_139009	Cluster III	0	0	0	0	0	0	0	0	0	0	0	0	0	0.919571	0	0.668974	0	0	0	0	0.0375941	0	0	0	0	0	0	0	0	0	0	0	0	0	0	0.664458	0.30576	2.23742	0	0	0
XLOC_216168	Cluster III	0	0	0	0	0	0	0	0	0	0	0	0	0	2.2613	0.107397	0	0	0	0	0	0	0	0	0	0	0	0	0	0	0	0	0	0	0	0	0.210252	0	1.95653	0	0	0
XLOC_125408	Cluster III	0	0	0	0	0	0	0	0	0	0	0	0	0	0	0	0	0	0	0	0	0	0	2.90383	1.54473	0	0	0	0	0	0	0.47106	0	0	0	0	0	0	3.17863	0	0	0
XLOC_216085	Cluster III	0	0	0	0	0	0	0	0	0	0	0	0	0	0.189595	0	0	0	0	0	0	0	0	0	0	0	0	0	0	1.10385	0	0	0	0	0	0.278878	0.0805859	0.270174	1.27256	0	0.112837	0.12404
XLOC_058518	Cluster III	0	0	0	0	0	0	0	0	0	0	0	0	0	0	0	0	0	0	0	0	0	0	0	0	0	0.478473	0	0	0	0	0	0	0	0	0	0.288897	0.860946	3.51661	0.546138	0	0
XLOC_166568	Cluster III	0	0	0	0	0	0	0	0	0	0	0	0	0	0	0	0	0	0	0	0	0	0	0	0	0	0	0	0	0	0	0	0.568568	0.568585	0	0.307818	0.830187	0.79523	3.1604	0.13452	0.166062	0.365098
XLOC_019900	Cluster III	0	0	0	0	0	0	0	0	0	0	0	0	0	0	0	0	0	0	0	0	0	0	0	0	0	0	0	0	0	0	0	0.276575	0.138292	0	0.149735	1.03844	0.676958	5.97859	1.27601	0.363506	0.399597
XLOC_139596	Cluster III	0	0	0	0	0	0	0	0	0	0	0	0	0.0240913	0	0	0.235975	0	0	0	0	0	0	0	0	0	0	0	0	0	0	0.0609451	0.0624247	0	0	0	2.50008	1.28056	6.06589	0.443081	0	0
XLOC_067607	Cluster III	0	0	0	0	0	0	0	0	0	0	0	0	0	0	0	0	0	0	0	0	0	0	0	0	0	0	0	0	0	0.0706802	0	0	0	0.119667	0.0392	0.317168	0.101271	1.1627	0.0513928	0	0.0697418
XLOC_180187	Cluster III	0	0	0	0	0	0	0	0	0	0	0	0	0	0	0	0	0	0	0	0	0	0	0	0	0	0	0	0	0	0	0	0	0	0	0	1.6977	0	5.33135	0.175057	0	0
XLOC_107132	Cluster III	0	0	0	0	0	0	0	0	0	0	0	0	0	0	0	0	0	0	0	0	0	0	0	0	0	0	0	0	0	0	0	0	0	0	0.117754	0.136108	0	2.015	0	0	0
XLOC_000188	Cluster III	0	0	0	0	0	0	0	0	0	0	0	0	0	0	0	0	0	0	0	0	0	0	0	0	0.121684	0	0	0	0	0	0	0	0	0	0	0	0	3.33582	0	0	0
XLOC_216347	Cluster III	0	0	0	0	0	0	0	0	0	0	0	0	0	0	0	0	0	0	0	0	0	0	0	0	0	0	0	0	0	0	0	0	0	0	0	0	0	1.96764	0	0	0
XLOC_019899	Cluster III	0	0	0	0	0	0	0	0	0	0	0	0.159373	0	0	0	0	0.0323506	0	0	0	0	0	0	0.0877341	0	0	0	0	0	0	0	0	0	0	0	0.440145	0.178865	2.52746	0.18154	0	0
XLOC_030425	Cluster III	0	0	0	0	0	0	0	0	0	0	0	0	0	0	0	0	0	0	0	0	0	0	0	0	0	0	0	0	0	0	0	0	0	0	0	0.230092	0	1.81674	0	0	0
XLOC_106151	Cluster III	0	0	0	0	0	0	0	0	0	0	0	0	0	0	0	0	0	0	0	0	0	0	0	0	0	0	0	0	0	0	0	0	0	0	0	0.296205	0.0709332	2.58933	0.023998	0	0.195396
XLOC_067486	Cluster III	0	0	0	0	0	0	0	0	0	0	0	0	0.056206	0	0	0	0	0	0	0	0	0	0	0	0	0	0	0	0	0.0947785	0	0	0	0	0	0.0607581	0.407398	1.13935	0	0	0
XLOC_107201	Cluster III	0	0	0	0	0	0	0	0	0	0	0	0	0	0	0	0	0	0	0	0	0	0.257606	0	0	0	0	0	0	0	0	0	0.280151	0	0	0.182006	0	0.313468	1.45341	0	0	0
XLOC_019898	Cluster III	0	0	0	0	0	0	0	0	0	0	0	0	0	0.198623	0.603734	0	0	0	0	0	0	0	0	0	0	0	0	0	0	0	0	0.0674553	0.134914	0	0.0730394	0	0.471733	2.08307	1.14909	0.472839	0
XLOC_107243	Cluster III	0	0	0	0	0	0	0.230793	0	0	0	0	0.184913	0.801677	0	0	0	0	0	0	0	0.178614	0	0	0	0	0	0	0	0	0	0	0.148377	0.0989212	0	0.321321	0.123801	0.899291	1.89389	0.421265	0.520039	0.381114
XLOC_226227	Cluster III	0	0	0	0.097789	0	0	0.76046	0.285278	0.55914	0	0.229918	0	0.495284	0	0	0	0	0	0	0	0	0	0.339505	1.84474	0	1.58344	0.431091	0.231121	1.3096	0.238624	0	0	0	0	0.264687	1.98862	1.28213	1.20781	1.04105	0.85676	0.117728
XLOC_106164	Cluster III	0	0	0	0	0	0	0.100623	0	0	0	0	0	0.748974	0	0	0	0	0	0	0	0	0	0	0	0	0	0	0	0	0	0	0	0	0	0	1.70023	2.262	0.559355	1.102	0	0
XLOC_106822	Cluster III	0	0	0	0	0	0	0	0	0	0	0	0	0.143494	0	0	0	0.0940582	0	0	1.63223	0	0	0	0	0	0	0	0	0	0	0	0	0	0	0	16.7525	12.091	14.85	0.439851	0	0
XLOC_139413	Cluster III	0	0	0	0	0	0	0	0	0	0	0	0	0	0	0	0	0	0	0	0	0	0	0	0	0	0	0	0	0	0	0	0	0.0901999	0.0496901	0	2.29535	1.42976	1.52266	0.341444	0.0526878	0.347513
XLOC_154557	Cluster III	0	0	0	0	0	0	0	0	0	0	0	0	0	0	0.57415	0.387994	1.22034	0	0	0	0	0	0	0	0	0	0	0	0	0	0	0	0.205286	0.169634	0.0555683	13.4239	9.1518	7.98737	1.16564	0.179868	0.840335
XLOC_067225	Cluster III	0	0	0	0	0	0	0	0	0	0	0	0	0	0	0	0.523196	0.0221131	0	1.91343	0	0.578752	0	0	0	0	0	0	0	0	0	0	0	0	0	0.0473253	14.3044	12.4708	3.50924	0.248182	0.0382966	0.210494
XLOC_179554	Cluster III	0	0	0	0	0	0	0.181482	0	0	0	0	0	0.810505	0	0	0	0	0	0	0	0	0	0	0	0	0	0	0	0	0	0	0	0	0	0	2.99351	1.71348	1.08091	0	0	0
XLOC_000914	Cluster III	0	0.68215	0	0	0	0	0	0.749684	0.20991	0	0	0	0	0	0	0	0	0	0	0	0	0	0	0	0	0	0	0	0	0	0	0	0	0	0.608626	1.30648	0	0.297564	0	0	0
XLOC_154752	Cluster III	0.225264	0.484834	0.108518	0.365294	0	0	0.213054	0	0.895151	0	0.51532	0.341402	0	0	0	0	0	0	2.18919	0	0.0549619	0	0	0	0	0.7098	0	0	0	0	0	0	0	0	0	2.45714	0.0638594	0.451182	0.129629	0	0
XLOC_166080	Cluster III	0	0	0	0	0.449892	0	0	0.123511	0.484159	0	0	0	0	1.71398	0	0.300054	0	0	0.0367721	0.776548	0.414057	0	0	0.87129	0.125181	0.438753	0.622136	0	0.170098	0.103312	0	0.63501	0	0	0.687577	2.11932	1.33224	1.99364	1.1268	0.0463668	0.203881
XLOC_106594	Cluster III	0	0.0374736	0	0	0	0	0	0	0	0	0	0	0.0408575	0.467598	0	1.15613	1.10697	0.183705	0.0613064	0	0.552252	0	0	0	0.0278269	0	0	0	0.113435	0.0688968	0	0	0	0	0.0191055	2.18624	0.0987159	4.38087	0.150288	0	0
XLOC_000323	Cluster III	0	0	0	0	0	0	0	0	0	0	0	0	0	0	0	0	0	0	0	0	0	0	0	0	0	0	0	0	0	0	0	0	0	0	0	1.0193	0	1.95614	0	0	0
XLOC_030133	Cluster III	0	0	0	0	0	0	0	0	0	0	0	0	0	0	0	0	0	0	0	0	0	0	0	0	0	0	0	0	0	0	0	0	0	0	0	1.59016	0	2.90636	0.0668019	0	0
XLOC_206063	Cluster III	0	0	0	0	0	0	0	0	0	0	0	0	0	0	0	0	0	0	0	0	0	0	0	0	0	0	0	0	0	0	0	0	0	0	0	0.864799	0.0460214	1.62576	0.0467096	0	0
XLOC_098800	Cluster III	0	0	0	0	0	0	0	0	0	0	0	0	0	0	0	0	0	0	0	0	0	0	0	0	0	0	0	0	0	0	0	0	0	0	0	0.820415	0.152808	1.16959	0	0	0.210467
XLOC_166424	Cluster III	0	0	0	0	0	0	0	0	0	0	0	0	0	0	0	0	0	0	0	0	0	0	0	0	0	0	0	0	0	0	0	0	0	0	0	2.36588	0.132198	3.09392	0.201263	0	0
XLOC_165927	Cluster III	0	0	0	0	0	0	0	0	0	0	0	0	0	0	0	0	0	0	0	0	0	0.280663	0	0	0	0	0	0	0	0	0	0	0.610469	0	0.0826233	1.33701	0.533632	1.31958	0.216645	0	0.293994
XLOC_041110	Cluster III	0	0	0	0.481563	1.04433	0	0	0	0	0	0	0	0	0	0	0	0	0	0	0	0	0	0	0	0	0	0	0	0	0	0	0.0859858	0	0	0	2.58276	0.962115	2.92083	0	0	0
XLOC_000322	Cluster III	0	0	0	0	0	0	0	0	0	0	0	0	0	0	0	0	0	0	0	0	0	0	0	0	0	0	0	0	0	0	0	0	0	0	0	2.29684	0	1.48521	0	0	0
XLOC_226469	Cluster III	0	0	0	0	0	0	0	0	0	0	0	0	0	0	0	0	0	0	0	0	0	0	0	0	0	0	0	0	0	0	0	0	0	0	0.0218558	0.808391	0.0846948	0.747986	0.143269	0	0.0388842
XLOC_041349	Cluster III	0	0	0	0	0	0	0	0	0	0	0	0	0	0.257393	0	0	0	0	0	0.0657836	0.526138	0	0	0	0	0	1.02771	0.330591	0	0	0	1.31122	0.174834	0	0.189301	1.64105	0.733575	0.971791	0.372273	0	0
XLOC_125266	Cluster III	0	0	0	0	0	0	0	0	0	0	0	0	0	1.34123	0.5824	0.860934	1.38273	0	0.45218	0	0	0.418845	0	0	0.256555	0.370924	1.22405	0	0.139444	0.508165	0.285882	2.08229	0.455515	0.21509	0.140917	2.44321	0.955634	1.00473	0.60043	0.342098	0.438741
XLOC_139040	Cluster III	0	0	0	0	0	0	0	0	0	0	0	0	0	0	0	0	0	0	0	0	0	1.2891	0	0	0	0	0	0	0	0.608222	0.456229	1.50576	0	0	0	2.53437	0.217866	0.897912	1.10562	0.636933	0.200049
XLOC_155006	Cluster III	0	0	0	0	0	0	0	0	0	0	0	0	0	0	0	0.207269	0	0	0	0	0	0	0	0	0	0	0	0	0	0	0	0.0234989	0	0.0776739	0.0763325	2.55866	0.328668	0.348318	0.533733	0.329439	0.769562
XLOC_216039	Cluster III	0	0	0	0	0	0	0	0	0	0	0	0	0	0	0	0	0	0	0	0	0	0	0	0	0	0	0	0	0	0	0.0790084	0.0269755	0.377668	0	0.233669	2.26199	0.339565	0.599777	0.995635	0	0.363761
XLOC_216618	Cluster III	0	0	0	0	0	0	0	0	0	0	0	0	0	0	0	0	0	0	0	0	1.8918	0	0	0.331738	0	0	0	0	0.388582	0	0	0	0	0	0	26.1744	3.15617	2.38919	1.54448	0	0
XLOC_107351	Cluster III	0	0	0	0	0	0	0	0	0	0	0	0	0	0	0	0	0	0	0	0	0	0	0	0	0	0	0	0	0	0	0	0	0	0	0	1.21659	0	0.466949	0.306649	0	0
XLOC_000321	Cluster III	0	0	0	0	0	0	0	0	0	0	0	0	0	0	0	0	0	0	0	0	0	0	0	0	0	0	0	0	0	0	0	0	0	0	0	2.60916	0	0.944219	0	0	0
XLOC_106414	Cluster III	0	0	0	0	0	0	0	0	0	0	0	0	0	0	0	0	0	0	0	0	0	0	0	0	0	0	0	0	0	0	0	0	0	0	0	1.23565	0	0.318141	0	0	0.082693
XLOC_131099	Cluster III	0	0.218085	0.0976254	0.0657258	0.698419	0	0.25556	0.127827	0.0805304	0	0	0	0.451779	1.81419	0.0919067	1.1904	0	0	0	0	0	0	0.969798	1.69076	0.0323888	0.574701	0	0	1.05625	0.20048	0	0.57505	0	0.0678852	0.489228	0.899627	1.32134	0.456633	1.86588	0.575844	0.830835
XLOC_166289	Cluster III	0	0	0	0	0	0	0	0	0.376088	0	0	0	0	0	0	0	0	0	0	0	0	0	0	0.263202	0	0	0	0	0	0.0468134	0	0	1.15099	0.158517	1.06449	0.180059	2.54883	1.80674	2.8933	2.60523	0.831453
XLOC_226160	Cluster III	0	0	0	0	0	0	0	0	0	0	0	0	0	0.528156	0	0.565038	0	0	0	0	0	0	0	0.369167	0.141438	0	0.42176	0.339178	1.20118	0.612829	0.262677	0.313897	2.60094	0	0.728319	1.57143	2.57148	1.10781	2.10068	1.02157	0.950232
XLOC_180330	Cluster III	0	0	0	0	0	0	0	0	0	0	0	0	0	0	0	0	0	0	0	0	0	0	0	0	0.117897	0	0	0.141362	0.801001	1.09463	0	1.15874	1.19616	0.370659	2.59028	1.16953	1.5684	0.554056	2.49391	0.58953	0.360034
XLOC_000311	Cluster III	0	0	0	0	0	0	0	0	0	0	0	0	0	0	0	0.141633	0.113737	1.92256	0	0	0	0	0	0	0	0.465979	0	0	1.14414	0.98751	0.164608	0	1.01165	0.371539	0.791099	1.89914	3.7731	0.555372	5.26559	1.57581	0.649599
XLOC_019410	Cluster III	0	0	0	0	0	0	0	0	0	0	0	0	0	0	0	0	0	0	0	0	0	0	0	0	0	0.214849	0	0	0	0	0	0.310952	0	0	0.224462	0.908066	1.15977	0.384097	1.76568	0.18164	0.199673
XLOC_138737	Cluster III	1.65162	0.321074	0.205326	0.0345587	1.10169	0.327695	0.302341	0.840146	0.0282286	1.77016	0.568773	0.161492	1.17523	0.826716	0.193299	0	0	0	0	0	0	0.119155	0	0	0	0.290987	0	0	0	0	0	0	0.215979	0	1.30957	1.91913	2.14471	0.533552	3.03523	0.719102	1.28976
XLOC_019975	Cluster III	0	0	0	0	0	0	0	0	0	0	0	0	0	0	0	0.480501	0.192932	0	0	0	0	0.350647	0	1.56968	0.601387	3.55696	0	0.180271	0	5.21143	0.698055	3.86101	0.858028	0	2.4258	4.95155	3.9335	0.529915	23.6833	2.75656	1.19373
XLOC_165972	Cluster III	0	0	0	0	0	0	0	0	0	0	0	0	0	0	0	0	0	0	0	0	0	0	0	0	0	0.104294	0	0	0	0.589388	0	0	0	0	0	0	0	0	1.42851	0	0.387708
XLOC_165971	Cluster III	0.139923	0.120462	1.07849	0.272283	0.551114	0	0.352903	0.617809	2.29823	0	0.853576	0	0	0	0.507657	0	1.60704	0.42181	0	0	1.09247	0	0	0	0	0	0	0	0.546967	0.553686	0.332257	2.15538	0.340333	0	1.71965	1.06483	0.872658	1.05094	2.49609	0.795186	0.764868
XLOC_216178	Cluster III	0	0	0	0	0	0	0	0	0	0	1.96611	0	0	0	0	0	0	0	0	0	0	0	0	0	0	0	0	0	0	0	0	0.111985	0.59727	0	0	1.86872	0	0.230545	0.953823	0	1.36628
XLOC_154405	Cluster III	0	0	0	0	0	0	0	0	0	0	0	0	0	0	0	0	0	0	0.315319	0	1.57042	0	0	0	0	0	0	0	0	0	0	0	0.226889	0	0	0	0	0.700629	0.966227	0.496991	1.85754
XLOC_001034	Cluster III	0	0	0	0	0	0	0	0	0	0	0	0	0	0	0	0	0.0884524	0	0	0	0	0	0	0	0	0	0	0	0	0	0	0.699315	0.349667	0	0	0.765821	0	0.431907	1.24091	0.153186	1.34716
XLOC_155009	Cluster III	0	0	0	0	0	0	0	0	0	0	0	0	0	0	0	0	0	0	0	0	0	0	0	0	0	0	0	0	0	0	0	1.34309	0.358168	0	0.0969518	0.560314	0	0	0.635538	0.784553	1.5524
XLOC_206519	Cluster III	0	0	0	0	0	0	0	0	0	0	0	0	0	0	0	1.46486	0	0	1.36982	0	0	0	0	0	0	0	0	0	0	0	0	0	0	0	0	0.126519	1.55529	1.49844	0	0	0
XLOC_216361	Cluster III	0	0	0	0	0	0	0	0	0	0	0	0	0	0.634942	2.79845	3.61377	0.938244	1.28288	2.23268	0.129821	3.97154	0.912099	0.718764	0	0.238049	0.379927	0	0	0	0	0.189472	0.237199	0.25877	0.0712768	0	7.12478	6.09232	10.681	1.28566	0.0755768	8.59882
XLOC_138853	Cluster III	0	0.0775991	0.0868427	0	0	0.184798	0	0	0	0	0	0	0	0	0	0	0	0	0	0	0	0	0	0	0	0	0	0	0	0.142669	0	0.21923	0.219236	0	1.50339	2.24074	3.57731	3.43012	0.985505	2.17703	1.6893
XLOC_206377	Cluster III	0	0	0	0	0	0	0	0	0	0	0	0	0	0	0	0	0	0	0	0	1.38897	0	0	0	0.0727869	0	0	0	0	0.360428	0.135179	0.0923072	0	0	3.99794	3.98567	8.97286	7.2403	4.97939	3.23522	1.60039
XLOC_019525	Cluster III	0	0	0	0	0	0	0	0	0.0208035	0	0	0	0	0	0	0	0	0	0	0	0	0	0	0	0	0	0	0	0	0	0	0	0	0	0	31.1551	52.4037	68.6738	5.28711	0.725197	0.643891
XLOC_154558	Cluster III	0	0	0	0.117555	0	0	0	0	0	0	0	0	0	0	0	0.74056	0	0	0	0	0	0	0	0	0	0	0	0	0	0	0	0.0734652	0	0	0	5.24087	7.08992	9.80061	1.46005	0	2.12286
XLOC_000186	Cluster III	0	0	0	0.28402	0	0	0	0	0	0	0	0.0553006	0	0	0	0.0559138	0.0898023	0	0	0	0	0	0	0	0	0	0	0	0	0.433165	0.259934	0.488116	0	0	0.0480476	1.77716	4.40655	2.46655	0.755908	0.466573	0.854827
XLOC_075894	Cluster III	0	0	0	0	0	0	0	0	0	0	0	0	0	0	0	0	0	0	0	0	0	0	0	0	0	0	0	0	0	0	0	0	0	0	0	0.185039	1.99895	1.58276	0	0	0
XLOC_179811	Cluster III	0	0	0	0	0	0	0	0	0	0	0	0	0	0	0	0	0	0	0	0	0.0501916	0.268377	1.38979	0	0	0	0	0	0	0	0.488481	0.458645	0.166785	0	0	0.417465	5.1902	0.257514	0.236756	1.24214	0.321286
XLOC_167054	Cluster III	0	0	0	0	0	0	0	0	0	0	0	0	0	0	0	0.176682	0	0	0	0	0	0	0	0	0	0	0	0	0	0	0	0	0	0	0	0.245685	2.11806	0.311762	0	0	0
XLOC_092961	Cluster III	0	0	0	0	0	0	0	0	0	0	0	0	0	0	0	0	0	0	0	0	0	0	0	0	0	0	0	0	0	0	0	0	0	0	0	0	1.13744	0.401813	0.230889	0	0.208883
XLOC_179899	Cluster III	0	0	0	0	0.133131	0	0	0	0	0	0	0	0	0	0	0	0	0	0	0	0	0	0	0	0	0	0	0	0	0	0	0	0	0	0	0.068594	2.45301	0.812396	0.155606	0	0
XLOC_098824	Cluster III	0	0	0	0	0	0	0	0	0	0	0	0	0	0	0	0	0	0	0	0	0	0.764247	0	0	0	0.10134	0.574787	0	0.104768	0	0.143194	0.0488901	0.293349	0.161603	0.0529374	0.36713	1.23085	0.241562	0.69403	0.42838	0.470911
XLOC_138949	Cluster III	0	0	0	0	0	0	0	0	0	0	0	0	0	0	0	0	0	0	0	0	0	0	0	0	0	0	0	0	0	0	0	0	0.14713	0	0.477917	1.28895	1.64623	0.272602	1.14871	0.128913	1.84226
XLOC_000041	Cluster III	0	0	0	0	0	0	0	0	0	0	0	0	0	0	0	0	0	0	0	0	0	0	0	0	0	0	0	0	0	0	0	0.38566	0.192836	0.318693	2.81871	0.241336	1.61822	2.14371	2.60049	9.12382	3.52896
XLOC_058738	Cluster III	0	0	0	0	0	0	0	0	0	0	0	0.898034	0	0	0	0	2.26848	0	0	0	0	0	0	0	0	0	0	0	0	0.312632	0	0.240199	1.12096	0	0.520167	0.300621	1.79176	0	0.34098	4.34961	0.616962
XLOC_206384	Cluster III	0	0	0.14477	0	0	0	0	0	0	0	0	0	0	0.717408	0	1.38151	1.91065	2.08366	2.11632	0	1.02652	0.0560087	0	0	0	1.26256	0	0.230357	0	0	0	0.670016	5.36028	0.805342	0	1.44841	1.27789	0.9781	2.0752	1.28089	1.05605
XLOC_138783	Cluster III	0	0	0	0	0	0	0	0	0	0	0	0	0.0425565	0	3.78328	3.05684	1.63652	0	0	0.636214	0.398227	0.033799	1.9399	0	0	1.98096	0	0	0.0787678	0.215285	0	0.110271	0.220549	0.121498	0.0397999	1.5181	2.77616	4.17711	3.33947	0.708551	1.06214
XLOC_000360	Cluster III	0	0	0	0	0	0	0	0	0	0	0	0	0	0	0	0	0	0	0	0	0	0	0	0	0	0	0	0	0	0	0	0	0.0665231	0	0	0.0416272	0.744321	2.25965	2.21914	0.291432	1.02517
XLOC_179447	Cluster III	0	0.0943165	0	0.0710621	0	0	0.207231	0	0	0	0	0.553451	0.102833	0	0	0	0	0	0	0	0	0	0	0	0	0	0	0	0.0475836	0.0867026	0	0.666148	0.355289	0	0.817465	0	1.55285	1.81026	2.33259	0	0
XLOC_125505	Cluster III	0	0	0	0	0	0	0	0	0	0	0	0	0	0	0	0	0	0	0	0	0	0	0	0	0.136134	0	0	0	0	0	0	0	0	0	0	0.97232	0.482937	1.27952	1.59302	1.36144	1.16403
XLOC_098643	Cluster III	0.252099	0	0	0.0654097	0	0.155058	0.0635826	0.127212	0.106857	0	0	2.90374	0.118317	8.48568	0.457323	5.74311	2.79199	4.28627	0.113622	0.123049	7.82399	2.87547	1.58963	3.5896	2.90098	1.56753	1.05729	0.463782	15.7675	4.66866	5.1482	9.74927	4.12874	0.743146	5.2671	31.5913	38.1347	59.1525	28.1728	21.5619	33.1917
XLOC_131144	Cluster III	0	0	0	0.0156545	0.166349	0	0	0	0	0	0	0	0	0	0	0	0	0.0727542	0.00679831	0	0.0353306	0.782645	0.163049	0.0536938	0.0308574	0.395437	0.207033	0.369991	0.566048	0.802202	0.487118	1.03702	1.44796	0.129351	1.47244	6.69755	3.7766	7.38364	7.06898	3.29171	4.5043
XLOC_154796	Cluster III	0	0	0	0	0	0	0	0	0	0	0	0	0	0	0	0.0221838	0	0	0	0.198734	0	0	0	0	0	0	0	0	0	0.274973	0.103129	0.80985	0.528178	0.465548	0.915017	7.66784	7.9289	11.2431	8.14745	1.4192	4.20549
XLOC_226169	Cluster III	0	0	0.494873	0.666341	0	0.0877559	0.377841	0.107995	0.272144	0.418274	1.43612	0	0.642838	0.715267	0.776473	0.13118	2.66868	0	0.120572	0.861798	3.04949	1.56357	0.48196	2.85687	0.492546	0.935105	0.24479	0.656199	1.0411	3.3875	0.609834	1.07577	0.76347	0.114706	0.450899	2.30186	2.42682	0.214326	1.03451	0.0608127	0.200551
XLOC_192784	Cluster III	0	0.0198797	0.0222477	0.0299564	0	0	0.0145598	0	0	0	0	0	0.0216748	13.3952	7.74947	45.3036	26.8712	0.779641	2.04894	0.394478	46.9877	19.5126	4.52412	4.52091	8.81298	27.7749	11.0709	3.78785	14.4826	20.9795	3.72857	33.9507	4.2498	1.60891	4.39877	14.9485	9.96313	5.51527	26.8283	3.26431	2.61467
XLOC_216148	Cluster III	0.130093	0.0895989	0.726972	0.540061	0.179338	0.906845	0.721841	0.443112	0.179213	0	0.912648	0.131442	1.1967	2.70189	0	2.8972	1.53682	0	0	0.00793723	16.5561	5.41168	0.908198	1.12878	9.43116	11.4012	2.50479	0.997202	4.17002	14.7435	3.76875	6.21226	6.85583	3.66059	6.30397	14.7842	4.30752	2.34506	13.8644	1.79285	0.954948
XLOC_098555	Cluster III	0.186692	0.0803629	0.314775	0.0908232	0.275746	0.239225	0.147144	0.176638	0.148374	0.319264	0	0.0943141	0.416194	0	0	3.17071	1.45498	0.0562799	0.092031	2.89033	4.96502	0.678492	0	0.0519193	1.40237	0.215695	0.311409	0	2.69616	2.43789	0.498727	1.04059	0.113522	0.187614	1.6184	2.41526	6.08632	4.93113	1.98749	2.95083	1.3121
XLOC_165926	Cluster III	0	0	0	0	0	0	0	0	0	0	0	0	0	0	0	0	0	0	0	0	0	0	0	0	0	0	0	0	0	0	0	0.18446	0	0	0.699056	0.346291	0.644991	1.59495	0	0.161626	0.355345
XLOC_226164	Cluster III	0	0	0	0	0	0	0	0	0	0	0	0	0	0	0	0	0	0	0	0	0	0.487898	0	0	0.73637	4.90525	1.14781	0.2408	1.86473	0.20718	0.0621626	0	0	0	0	0	0	0	0	0	0
XLOC_040965	Cluster III	0	0	0	0	0	0	0	0	0	0	0	0	0	0	0	0	0	0	0	0	0.0364405	0.361862	0	0	0	0.533355	0.0711792	0	1.49201	0	0.177325	0	0	0	0	0	0	0	0	0	0
XLOC_052147	Cluster III	0	0	0	0	0	0	0	0	0	0	0	0	0	0	0	0	0	0	0	0	0	0	0	0	1.02367	20.4063	0.508754	0.272759	24.7285	0	0	0	0	0	0	0	0	0	0	0	0
XLOC_000129	Cluster III	0	0	0	0	0	0	0	0	0	0	0	0	0.499381	0	0	0	0	0	0	0	0	0	0	0	0	0.633294	0	0	2.1182	0.631569	0	1.00643	0	0.11881	0	0.089971	1.10601	0.088798	0	0	0
XLOC_154676	Cluster III	0	0	0	0	0	0	0	0	0	0	0	0	0	0	3.73377	3.30416	2.08049	0	0	0	0	0.301402	0.331081	1.88075	0	0.308831	0.630592	0.225387	4.27831	0	0	0.119193	0.0595981	0	0	0.0745876	0.500129	0.0368076	0	0	0
XLOC_216212	Cluster III	0	0	0	0	0	0	0	0	0	0	0	0	0	0	3.74589	1.52351	2.82333	0	0	0	0	0.855218	6.71694	0	0.586707	0.963926	0	0	1.89341	1.45263	2.45165	0.558039	0	0	0	0	1.56101	0	0	1.1409	0
XLOC_040873	Cluster III	0	0	0.351399	0	0	0.124628	0	0	0	0	0	0	0.0570583	0.43534	0	6.89295	3.44088	0	0.342463	2.29943	2.96628	15.2717	6.57083	8.92587	10.4147	14.8634	2.20173	0.186382	15.5774	0	0.144344	0	0	0	0	0	0	0	0.0699602	0	0
XLOC_083480	Cluster III	0	0	0	0	0	0	0	0	0	0	0	0	0	0	0	0	0	0	0	0	0.550669	0	0	0.0965634	0.832414	0.0364696	0	0	1.77205	0	0	1.16122	0	0	0	0	0	0	0	0	0
XLOC_092912	Cluster III	0	0	0	0	0	0	0	0	0	0	0	0	0	0	0	0	0	0	0	0	0	0	0	0	0.531796	0.349485	0.264297	0	2.83023	0	0	0	0	0	0	0	0	0	0	0	0
XLOC_020029	Cluster III	0	0	0	0	0	0	0	0	0	0	0	0	0	0	0	0	0	8.46776	0.0732635	0	2.03065	0.872518	3.80712	6.6544	2.49406	2.40393	0	0.398729	0.903725	0	0	0	0	0	0	0	0	0	0	0	0
XLOC_180047	Cluster III	0	0	0	0	0	0	0	0	0	0	0	0	0	0	0	0.0719882	0	0.254918	0	0	1.23792	1.2608	1.11085	1.411	0	0	0	0	0	0	0	0	0	0	0	0	0	0	0	0	0
XLOC_154419	Cluster III	0	0	0	0	1.23683	0	0.528	0	0	0	0	0	1.17903	0.24988	0	0	0.601096	0	1.00251	0	2.24744	1.40461	4.9502	0.232879	0.535336	0	0	0	2.54598	0.16568	0	0.0848631	0	0.280509	0	1.0621	0.474776	0.104825	0.120469	0	0
XLOC_125411	Cluster III	0	0	0	0	0	0	0	0	0	0	0	0	0	8.20055	4.83266	1.43236	1.78288	0	4.14708	7.22861	5.13147	11.5502	24.4709	7.33067	11.2941	3.23986	13.3644	4.72895	17.9652	1.55351	0.998822	1.47777	0	0.187872	0.184627	2.0629	0.238487	1.54456	0.0806846	0.199205	0
XLOC_154761	Cluster III	0.141717	0	0.182054	0.18385	0	0.193702	0.238286	0.178781	0.525611	0.138487	0.216131	0.453427	0.443413	0.394699	0.942641	1.64078	1.02697	0	0	0.144108	0.922064	0.93324	8.351	5.09727	8.0029	1.25033	4.32256	1.08631	4.67807	2.31792	1.79476	1.60855	0.0765996	0.18989	0.165877	0.383461	0.214267	0.165577	0.190287	0.0335577	0.147558
XLOC_098549	Cluster III	0.103955	0	0.300472	0	0	0	0	0	0	0	0.951239	0.0525166	0.048789	0	0	0	0.810173	0	0.029283	0.317126	0.760914	0	1.40463	0.578202	0.0664576	0.0873489	3.66619	1.11559	3.11547	2.05679	0.617121	1.39063	0.337132	0.278583	0.136886	0.158221	0.353638	0.156159	1.43571	0	0
XLOC_106139	Cluster III	0	0	0	0	0	0	0	0	0	0	0	0	0	0	0	0.936331	0.549476	0	0	0	0	0.604448	3.8106	1.64702	0.360583	0.444314	9.47552	0.648527	3.79723	0	0	0	0	0	0	0	0	0	0	0	0
XLOC_134450	Cluster III	0	0	0	0	0	0	0	0	0	0	0	0	0	0	0	0	0	0	0	0	0	0	1.48987	1.7122	1.00125	0.431103	18.4802	3.4774	6.72046	5.85558	1.2183	3.0978	0.985194	0.180911	0.0592622	6.82248	3.39883	2.00113	0.435092	0	0
XLOC_000664	Cluster III	0.138924	0	0	0	0	0	0	0	0	0	0	0	0	0	0	0.0709609	0	0	0	0	0	0	0.312857	0	0	0	1.19176	0	0.482723	0	0	0	0	0	0	0	0.866431	0	0.0799444	0	0
XLOC_041288	Cluster III	0	0	0	0	0	0	0	0	0.117796	0	0.339063	0.112315	0	0	0	0.794924	0	0	0	0	1.30187	0	0	0	0	0	1.90721	0	0.289693	0	0	0	0	0	0	0	0	0	0	0	0
XLOC_131281	Cluster III	0	0	0	0	0	0	0	0	0	0	0	0	0	0	0	0	0	0	0	0	0	0	0	0	0.317978	0	0	2.2876	0.324055	0	0.590544	0	0	0	0	0	0	0	0	0	0
XLOC_000613	Cluster III	0	0	0	0	0	0	0	0	0	0	0	0	0	0.253186	0	1.84189	0.870069	0.511556	0	0	0.207016	3.67657	11.5839	14.8655	3.32231	9.13442	0	0	11.5163	0	0	0	0	0	0	0	0	0	0	0	0.0828217
XLOC_075832	Cluster III	0	0	0	0	0	0	0	0	0	0	0	0	0	0	0	0	0	0	0	0	0	0.163695	0	3.74533	0	1.04551	0	0	3.24263	0	0	0	0	0	0	0	0	0	0	0	0
XLOC_075733	Cluster III	0	0	0	0	0	0	0	0	0	0	0	0	0	0	0	0	0	0	0	0	0	1.17287	0	1.20321	0	0.619667	0	0	3.41668	0	0	0.597899	0.159444	0	0.0431596	2.29478	0	0	0	0	0
XLOC_226204	Cluster III	0	0	0	0	0	0	0	0	0	0	0	0	0	0	0	0	0	0	0	0	0	0	0.617708	0.784612	0	1.11946	0	0	2.1785	0.496184	0	0.190613	0	0.105009	0.171993	0.437361	0.710936	0.70635	0.90196	0.556721	0.550796
XLOC_052131	Cluster III	0	0	0	0	0	0	0	0	0	0.0396011	0	0	0	9.91609	4.77844	4.28481	2.32717	1.44155	5.23968	8.86394	6.58513	7.65851	1.73397	2.79497	14.249	5.19282	1.12018	0	11.7754	2.46954	1.10663	5.47038	0.459985	0.1629	0.97831	6.51747	2.94099	2.31326	3.98773	2.13031	0.854446
XLOC_166955	Cluster III	0	0	0	0	0	0	0	0	0	0	0	0	0	0	0	0.210469	0.676062	0	0	0	0	0	0	0	0.658548	0.995401	0.0981874	0	1.43175	0	0	0	0	0	0	0.209048	0	0	0	0	0
XLOC_180221	Cluster III	0	0	0	0	0	0	0	0	0	0	0	0	0	0.746774	0	0.319568	0	0	0	0.0318096	2.0862	0.388676	4.81385	5.45173	8.06598	2.01517	2.08718	0	7.24639	0	0	0	0	0	0	0	0	0	0.0600041	0	0
XLOC_019382	Cluster III	0	0	0	0	0	0	0	0	0	0	0	0	0	1.50622	0	0	0	0	0	0	0	0	0	0	0	0	0.740182	0	1.51779	0	0	0.118047	0	0	0	0.049247	0.110071	0	0.0558586	0	1.06123
XLOC_098488	Cluster III	0	0	0	0	0	0	0.0640327	0	0	0	0	0	0	0	0	0	0	0	0.572132	1.88978	0.991116	0	0	0	1.1686	0	0.0967973	0.622753	2.64653	0	0	0	0	0	0	0	0	0	0	0	0
XLOC_179633	Cluster III	0	0	0	0	0	0	0	0	0	0	0	0	0	0	0	0.410089	0	0	0	1.2246	0	0	0	0	0	0	0	0.615416	2.35381	0	0	0	0	0	0	0	0	0	0.231003	0	0
XLOC_216299	Cluster III	0.466729	0	0	0	0	0	0	0	0	0	0	0	0	0	0	0	0	0	0	0	0	0.0434931	0	0	0.0745941	0.0490216	1.11217	0	6.13225	0.0923442	0	0	0	0	0	0	0	0	0	0	0
XLOC_139620	Cluster III	0	0	0	0	0	0	0	0	0	0	0	0	0	0	0	0	0	0	0	0	0	0	0	0	0	0.208398	0	0	1.66971	0	0	0	0	0	0	0	0	0.124188	0	0	0.290517
XLOC_041292	Cluster III	0	0	0	0	0	0	0	0	0	0	0	0	0	0	0	0	0	0	0	0	0	0	0	0	0.14213	0.37362	0	0	1.73816	0	0	0	0	0	0	0	0	0	0	0	0
XLOC_205826	Cluster III	0	0	0	0	0	0	0	0	0	0	0	0	0	0	0	0	0	0	0	0	0	0.115019	0.115816	0	0	0.648195	0.490196	0.473058	3.12723	0.0814023	0	0	0	0	0	0	0	0	0	0	0
XLOC_019954	Cluster III	0	0	0	0	0	0	0	0	0	0	0	0	0	0	0	0	0	0	0	0	0	0	0	0	0	0	0	0	1.64159	0.439878	0	0	0	0	0	0	0	0	0	0	0
XLOC_030741	Cluster III	0	0	0	0	0	0	0	0	0	0	0	0	0	0	0	0	0	0	0	0	0	0	0	0	0	0	0	0	1.96542	0	0	0	0	0	0	0	0	0	0	0	0
XLOC_098774	Cluster III	0	0	0	0	0	0	0	0	0	0	0	0	0	0	0	0	0	0	0	0	0.136652	0.0695889	0.105107	0.311516	0	0.156869	0.0889739	0	2.91915	0	0	0	0	0	0	0	0.158774	0.0467406	0	0	0
XLOC_193692	Cluster III	0.108594	0	0	0	0	0	0	0.136994	0	0.106118	0	0	0	0	0	0.166405	0	0	0	0	0	0	0	0	0	0	0.103508	0	1.98099	0	0	0	0	0	0	0	0	0	0	0	0
XLOC_226161	Cluster III	0	0	0	0	0	0	0	0	0	0	0	0	0	0	0	0	0	0	0	0	0	0	0	0	0	0	0	0	1.82585	0	0	0	0	0	0	0	0	0.0420983	0	0	0.131309
XLOC_180324	Cluster III	0	0	0	0	0	0	0	0	0	0	0	0	0	0	0	0	0	0	0	0	0	0	0	0	0.170168	0	0	0	2.31226	0	0	0	0	0	0	0	0	0	0	0	0
XLOC_216350	Cluster III	0	0	0	0	0	0	0.103783	0	0	0	0	0	0	0	0	0	0	0	0	0	0	0	0	0	0	0	0	0	3.57451	0	0	0	0	0	0	0	0	0.082417	0	0	0
XLOC_226071	Cluster III	0	0	0	0	0	0	0	0	0	0	0	0	0	0	0	0	0	0	0	0	0	0	0	0	0	0	0	0	4.84573	0	0	0.177354	0	0	0	0	0	0	0	0	0
XLOC_040890	Cluster III	0	0	0	0	0	0	0	0	0	0	0	0	0	0	0	0	0	0	0	0	0	0	0	0	0	0	0	0	1.5603	0	0	0	0	0	0	0	0	0	0	0	0
XLOC_167027	Cluster III	0	0	0	0	0	0	0	0	0	0	0	0	0	0	0	0	0	0	0	0	0	0	0	0	0	0	0	0	2.1703	0	0	0	0	0	0	0	0	0	0	0	0
XLOC_139631	Cluster III	0	0	0	0	0	0	0	0	0	0	0	0	0	0	0	0	0	0	0	0	0	0	0	0	0	0	0	0	2.4473	0	0	0	0	0	0	0	0	0	0	0	0
XLOC_166220	Cluster III	0	0	0	0	0	0	0	0	0	0	0	0	0	0	0	0	0	0	0	0	0	0	0	0	0	0	0	0	1.89032	0	0	0	0	0	0	0	0	0	0	0	0
XLOC_001283	Cluster III	0.261583	1.57641	1.26014	2.20579	0.386362	1.07261	2.88639	2.80496	5.89036	0	1.39628	0.991113	0.491074	6.40073	0	1.13571	0	6.30853	0.589483	0	2.23382	1.70633	5.74356	2.03691	5.35131	0.989088	2.61799	0.401024	11.0776	0.103511	0.155287	0.954343	0	0	0	0.46449	0.296621	0	0	0.371646	0
XLOC_107392	Cluster III	0	0	0	0	0	0	0	0	0	0	0	0	0	0	0	0	0	0	0	0	1.00412	0	0	0	1.2143	0.266003	0.603493	0	1.51251	0	0	0	0	0	0	0	0	0	0	0	0
XLOC_166302	Cluster III	0	0	0	0	0	0	0	0	0	0	0	0	0	0	0	0.139784	0	0	0	0	0	0	0.308145	0.761067	2.62428	0.229949	1.17381	0.839091	3.32817	0	0	1.44216	0.221877	0	0.240238	0	0	0	1.33859	0.777621	0.213707
XLOC_098557	Cluster III	0	0	0	0.0461866	0	0	0	0	0	0	0	0	0	0	0	0	0	0	0	0	0.138984	0.716613	5.21142	5.30695	3.82371	0.538469	7.66924	2.5107	13.8552	1.01434	1.09902	0.346369	0.461839	0.190816	0	3.14285	2.2204	0.178269	0.614619	0.050582	0
XLOC_154766	Cluster III	0	0	0	0	0	0	0	0	0	0	0.0513707	0	0	0.522674	0.427732	2.04743	0.870445	0.0203086	0.256187	0	0.197243	2.09678	13.3127	22.7819	10.9177	3.38222	15.8926	2.68526	56.8385	10.1034	2.19958	12.4802	0.873909	0.180535	0.0443544	0.700655	0.0381957	0.0674654	0.290752	0	0
XLOC_139266	Cluster III	0	0	0.325418	0	0.332581	0	0	0	0	0	0	0	0	0	0	1.03513	0.415628	0	0	0	0.906497	1.57373	0	0	0.431851	0	0.804845	0	0.953558	0	0.601521	0	0	0	0	0	0.191499	0	0	0	0
XLOC_052188	Cluster III	0	0	0	0	0	0	0	0	0	0	0	0	0	0.606986	0	2.16457	0	0	0	0	1.15803	0.379104	0.95433	0.565688	0.108366	0	0	0	0	0	0	0	0	0	0	0	0	0	0	0	0
XLOC_067232	Cluster III	0	0	0	0	0	0	0	0	0	0	0	0	0	0	0	0	0	0	0	0	0	0	0	0	0	0	0	0	0	0	0	0	0	0	0	0	0	0	0	0	0
XLOC_019489	Cluster III	0.120075	0	0	0	0	0	0	0	0	0	0	0	0	0	0	0	0	0	0	0	0	0	3.10969	0	1.15144	0	0.457804	0.368165	3.38996	1.42544	0	0.243374	0.194705	0	1.52842	1.40113	0.748871	0.601245	0.276389	0.341194	0.375069
XLOC_166263	Cluster III	0.119864	0.41277	0	0.155499	0	0	0	0.831663	0.0635083	0.117131	0	1.08996	0.168766	0	0	0.244899	2.70414	0	0.101293	0.914143	1.11132	1.65312	5.5336	1.33337	0	1.41003	0	0	1.77009	0	0.284625	0.0485892	0.0971811	0	0	0	0	0	0	0	0
XLOC_106221	Cluster III	0	0	0	0.482737	0	0	0.0586566	0	0	0	0	0	0	0	0	0	0	0	0	0	0	0	0.314245	0.517421	1.78415	0	1.50739	0.285234	1.77784	0.515362	0	0	0.377116	0	0	0.188786	0.369208	0	0.214131	0	0
XLOC_216161	Cluster III	0	0	0	0	0	0	0	0	0	0	0	0	0	6.09573	0.181652	0.0511481	3.69667	0.965979	0.0282072	2.10778	0.586368	0.0373254	0	1.67088	6.40161	1.51452	0	0.153515	2.17465	0	0	2.11079	0	0	0	0	0.283872	0.300843	0	0.711344	0
XLOC_106130	Cluster III	0	0	0.543036	0.0731193	0	0	0	0.497722	0	0	0	0.227789	0.10581	0	0	0	0	0	0	0	1.59521	0	1.14235	0.75238	1.51335	0.142077	2.36381	1.03689	3.96585	0.981338	0.133837	0.91391	0.0913937	0	0.29687	0	0.127824	0.395111	0.064868	0.400388	0
XLOC_030490	Cluster III	0	0	0	0	0	0	0	0	0	0	0	0	0	0	0	0	0	0	0	0	0	0	1.67941	5.18483	4.05237	0.0783273	0.710818	0.571638	2.83418	1.62303	0.66406	2.94745	0	0	0.245496	0.567519	0	0	0.750996	0.13244	0
XLOC_206409	Cluster III	0	0	0	0	0	0	0	0	0	0	0	0	0	0	0	0	0	0	0	0	0	0	0	0.270964	0.467163	0.767523	0	0	0.634788	0	0	0	0	0	0	0	0	0	0	0	0
XLOC_226247	Cluster III	0	0	0	0	0	0	0	0	0	0	0	0	0	0	0	0	0	0	0	0	0	1.80329	0.265725	0.525037	0	2.03251	0.112469	0.36179	1.1275	0	0	0	0	0	0.0517915	0	0	0	0	0	0
XLOC_052172	Cluster III	0	0	0	0	0	0	0	0	0	0	0	0	0	0.343916	0	0	0.315162	0	0	0	0	0.787596	0	0	0	0	0.183089	0	1.83547	0	0	0.0778659	0	0	0	0	0	0	0	0	0.150001
XLOC_106942	Cluster III	0	0	0	0	0	0	0	0	0	0	0	0	0	0	0	0.0569196	0	0	0	0	0	0	0	0	0	0.187268	0	0	2.03283	0	0	0	0	0	0	0	0	0	0	0	0
XLOC_092747	Cluster III	0	0	0	0	0	0	0	0	0	0	0	0	0	0	0	0	0	0	0	0	0.876099	0.912574	0	0.544687	1.14777	0.137143	1.71128	0.75066	2.76475	0	0	0.198488	0.132329	0	0.716398	0.0828057	0.0925388	0.0817261	0.469613	0.231889	0
XLOC_019520	Cluster III	0	0	0	0	0	0	0	0	0	0	0	0	0	0	0	0	0	0	0	0	0.102868	0.903634	0	0	0	0	0.100466	0	1.51075	0	0	0	0	0	0	0	0	0	0	0	0
XLOC_083961	Cluster III	0	0	0	0	0	0	0	0	0.363773	0	0	0	0	0	0	0	0	0	0	0	0	0	0.128847	0	3.43822	0	1.30884	1.22799	6.11323	0	0	0	0	0	0	0	0	0	0	0	0
XLOC_000350	Cluster III	0	0	0	0	0	0	0	0.518991	0	0	0	0	0	0	0.135691	1.6811	1.07386	2.75098	3.09733	0	0	1.86805	0.505344	1.0817	1.38675	0.0942764	1.35463	1.2614	0.779723	0	0	0	0	0	0	0	0	0	0	0	0
XLOC_040771	Cluster III	0	0	0	0	0	0	0	0	0	0.0944528	0	0	0	2.76889	1.05204	3.7028	7.8897	0	0	0.176916	1.88664	7.60197	3.04736	1.39777	0.617915	1.78675	0.829161	0.29636	0.377834	0.45897	0.114758	0.0391815	0.391826	0	0.1697	0.833636	1.15083	0.483981	0.723071	0.480636	0.301918
XLOC_075818	Cluster III	0	0	0	0	0	0	0	0	0	0	0	0	0	0	0	0	0.817279	0	0	0	0.291684	2.67368	0.224351	0	0	0	0	0.305459	0	0	0	0	0	0	0	0.101086	0	0	0	0	0
XLOC_041005	Cluster III	0	0	0	0.166481	0.758171	0.263103	0.647322	0.485671	0	0	0	0	0.240913	3.67621	2.79355	4.8506	5.36911	0.309486	0	0.548072	1.62816	0.956684	0	0	0.492237	0	0	0	0	0	0	0	0	0	0	0.390637	0	0	0	0	0
XLOC_106705	Cluster III	0	0	0	0	0.333683	0	0.106836	0	0	0	0	0	0.265074	2.6966	6.96708	5.48131	10.4251	0	0	0.0689187	0	2.23158	1.20832	0.0628282	1.76924	3.10845	0.646011	0.346347	0.932188	1.02807	0.402344	0.686853	0.0457915	0	0.0743712	0.114617	0.096067	0.113123	0.292511	0	0
XLOC_000551	Cluster III	0	0.0629114	0.0704055	0.0474001	0.0719551	0.824012	0.138228	0.138279	0.0774358	0	0.334336	0	0.514443	3.6634	4.37456	3.6206	0.0299742	0	0	2.80883	2.99535	2.09737	0.164564	2.19481	1.21462	5.83318	0.208958	0	2.03132	1.50365	0.086761	1.48112	0.296233	0	0.352821	1.5571	0.621473	1.28067	0.883074	0.0519109	0.342389
XLOC_075819	Cluster III	0	0	0	0	0	0	0	0	0	0	0	0	0	0	0.98852	3.00606	0.804666	0.361397	0.0153499	1.41299	1.35614	1.52339	0.981727	1.0305	0.452874	1.41941	1.0388	0.4177	2.39048	0	0	0.331343	0	0	0	0.0829381	0	0.0272856	0	0	0
XLOC_098541	Cluster III	0	0	0.0448757	0.241698	0	0.477469	0.0881052	0.264413	0	0.273093	0.0710341	0	0	6.28228	9.46331	9.01681	10.4124	3.62261	0.432971	10.5288	5.70488	5.92029	4.30055	5.69942	3.15631	22.3863	0.488353	0.35703	10.277	0.589791	1.10601	0.509788	0.0377631	0	0	0.638022	0.13204	0	0	0	0
XLOC_138968	Cluster III	0	0	0	0	0	0	0.0530444	0	0	0.0616567	0	0	0	2.88693	2.70884	1.47175	3.16605	0.0253607	0.0118488	0.442699	0.574725	1.77957	0.331541	1.31016	0.484033	0.910107	2.20513	0.419157	11.9027	14.5309	3.79552	27.6656	2.13146	0.7327	2.07706	14.6608	8.87173	2.75914	9.4401	0.881484	0.459865
XLOC_030573	Cluster III	0	0	0	0	0	0	0	0	0	0	0	0	0	0	0	0	0.396819	0	0	0	0	0	0	0	0.0773079	0	0.172895	0	0	0.191407	0.143575	1.83826	0	0	0.238852	0.429458	0.308531	0.151378	0.382733	0.171808	0.094433
XLOC_030691	Cluster III	0	0	0	0	0	0	0	0	0	0	0	0	0	0	0	0	0	0	0	0	0	0	0.130935	0	0	0	0	0	0.15152	0	0	2.21549	0	0	0	0	0	0	0	0	0
XLOC_166932	Cluster III	0	0	0	0	0	0	0	0	0	0	0	0	0	0	0	0	0	0	0	0	0	0	0	0	0	0	0	0.14252	0	0.662157	0.331124	2.67562	0	0	0.163218	0	0	0	0.106992	0.132079	0
XLOC_076010	Cluster III	0	0	0	0	0.47114	0	0	0	0.295765	0	0	0	0	0	0	0.040733	0	0	0	0	0.0389139	0	0	0.975804	0	0	0.760105	0.855785	2.49384	2.08269	0.473403	2.00424	0.129309	0.106853	0.665047	0.60687	0.271281	0.199653	0.321228	0	0
XLOC_139201	Cluster III	0	0	0	0	0	0	0.396456	0	0	1.22887	0	0	0.516421	0	0	0.642331	0	0	0	0	0	0	1.94696	3.49722	0.301474	0	0.898976	0.481969	2.38961	5.59817	1.49305	4.33301	0	0.210624	0.551965	0	0	0.0787097	0	0.334996	0
XLOC_107213	Cluster III	0	0	0	0	0	0	0	0	0	0	0	0	0	0	0	0	0	0	0	0	0	0	0	0	0	0.0944839	0	0	0	2.1358	0	0.364659	0.729339	0	0	0.114097	0.255016	0	0.517659	0	0
XLOC_154750	Cluster III	0	0	0	0	0	0	0	0	0	0	0	0	0	0	0	0	0	0	0	0	0	0.285928	0	0	0.49039	0	0.731156	0	1.22164	12.1416	0.910746	0.414603	0.414615	0	1.23454	9.08066	0	0.640162	4.56133	0	0
XLOC_106417	Cluster III	0	0	0	0	0	0	0	0	0	0	0	0	0	3.70383	7.8807	1.14119	0.4073	0	0	0.265051	0	0	0	0	0.238049	0.260734	2.95769	1.332	2.10252	12.8683	10.4631	3.82394	0.70443	0	0.599282	0.755658	0.0703733	0.435054	0.214277	2.38067	1.26005
XLOC_106882	Cluster III	0	0	0	0	0	0	0	0	0	0	0	0	0	0	2.90516	4.25365	0	0	0	0	0.0781479	0.0596944	0	0	0.102381	0	0.763231	0	0.139116	1.39417	2.66196	0.908863	0.519365	0	0	0	0	0	0	0	0
XLOC_154420	Cluster III	0.167839	0.577979	0.323414	0.072579	0.110178	0.516161	0.670241	0.211733	0.0592848	0	0.767903	0.226106	0.420114	0.0667784	0.507449	1.3431	0.206534	0.168655	0	0.324273	0.0273005	1.18867	0.251981	0	6.25905	1.05771	1.27982	0.0857692	1.11778	2.30239	0.199272	0.952515	0.54431	0	0	6.04573	1.30052	0.420205	0.0321943	0	0
XLOC_041216	Cluster III	0	0	0	0	0	0	0	0	0	0	0	0	0	0	0	0	0	0	0	0	0	0.949837	0	0	1.57287	0	0	0	0	0.139082	0.208651	0.783629	0.142482	0	0.0385682	0.133738	0	0.131995	1.46637	0.187261	0.411706
XLOC_179692	Cluster III	0	0	0	0	0	0	0	0	0	0.0735793	0	0	0	0	0	1.19226	0	1.5435	0.25452	3.58328	0.918562	1.23492	0.423912	1.08887	6.11326	2.18273	0.502383	0	1.24275	0.893851	0.178795	0.427316	1.0378	0.10089	0.49574	0.420204	0	0.301619	1.68983	0.32093	0.117598
XLOC_216561	Cluster III	0	0	0	0	0	0	0	0	0	0	0	0	0	0.582011	0	0.996245	0	0	0	0	0	2.54454	0	0	5.76683	0	0	0	0	0	0	0	0	0	0	0	0	0	0	0	0
XLOC_052486	Cluster III	0	0.121585	0.544274	0	0.41719	0	0.178097	0	0.224484	0.138009	0	0.142693	0.397694	13.4858	4.09913	10.4599	5.56123	0	0	0.430831	0	2.36891	0	0	20.4949	0	0	0	0	0	0	0	0	0	0	0	0	0	0	0	0
XLOC_083572	Cluster III	0	0	0	0	0	0	0	0	0	0	0	0	0	0	0	0	0	0	0	0	0	0	0	0	2.36675	0	0	0	0	0	0	0	0	0	0	0	0	0	0	0	0
XLOC_029964	Cluster III	0	0	0	0	0	0	0	0	0	0	0	0	0	0	0	0.696126	0	0	0	0	0	0	0	0	2.06924	0.501001	0	0	0	0	0	0	0	0	0	0	0	0	0	0	0
XLOC_138825	Cluster III	0	0	0	0	0	0	0	0	0	0	0	0.201609	0	0	0	0	0	0	0	0	0	0	0	0	2.55127	0	0	0	0	0	0	0	0	0	0	0	0	0	0	0	0
XLOC_216004	Cluster III	0.353375	0	0.226977	0.229217	1.04388	1.56975	4.53055	1.63457	2.43401	3.56831	0.538926	1.30915	3.15113	0.140598	2.77785	3.06849	1.30454	0	5.508	2.26382	3.56374	0.482973	0	0	10.2413	0	0	0	0	0	0	0	0	0	0.155106	0	0	0	0	0	0
XLOC_216044	Cluster III	0.17815	0.153372	0.343284	0.0385191	0.70168	0.365248	0.973521	0.973881	1.13269	0.464239	0	1.49998	0.557406	0.141762	1.2927	0.151662	0.998683	0.10741	0	0	0.2608	0.110675	0	0	5.96025	0	0	0.0910387	0	0	0	0	0	0	0	0	0	0	0	0	0
XLOC_192685	Cluster III	0	0	0	0	0	0	0	0	0	3.40689	0	0	0	0	0	1.05228	0	0	0	0	0	0	0	0	0	0	0	0	3.02853	0	0	0	0	0	0	0.0803985	0	0	0	0	0.371253
XLOC_192698	Cluster III	0	0.625425	0	0	0	0	0.274836	0	0.153964	4.25944	0	1.5414	0	0	0	3.26541	0	0	0	1.24105	0.425398	0.0541577	0	0	1.11462	0.67146	0.415465	0	2.46116	0	1.38004	0.765668	0.117798	0	0.255093	0.51599	1.0709	0	1.50497	4.23174	0.680763
XLOC_106191	Cluster III	0	0	0	0	0	0	0	0	0	0	0	0	0	3.31464	0	1.96399	0	0	0	0	0	0	0.721581	0	0	0.269235	0	0	0	0	0	0	0	0	0	0	0	0	0	0	0
XLOC_019766	Cluster III	0	0	0	0	0	0	0	0	0	0	0	0	0.147379	0	0	0	1.22366	0	0	0	0	0	0	0	0	0	0	0	0	0	0	0	0	0	0	0	0	0	0	0	0
XLOC_083487	Cluster III	0	0.151785	0.254799	0.0571806	0	0.180734	0	0	0	0	0	0.178135	0.0413728	0.105221	3.67805	0.18011	0.831658	0.106298	0.173823	4.14139	5.72123	1.93868	0.893341	0.784499	2.36694	0.407393	0.252074	0.946013	0.536038	0.697658	0.627979	0.571755	0	0.118119	0.309543	0.760302	1.24951	0.220703	0.456552	0.939332	1.30795
XLOC_030643	Cluster III	0.24164	1.24819	0.93125	0.15674	0	1.73396	0	1.21934	0	0	0	1.70903	1.13408	0	0	0	0	0	0	0	0	0	0	0	0	0	0	0	0	0	0	0	0	0	0	0	0	0	0	0	0
XLOC_052173	Cluster III	0	0	0	0	0	0	0	0	0	0	0	0	0	0.0606533	0	1.53137	0.145904	0.153185	0	0.372038	0.818281	0.378821	0.171651	0.904426	0.877107	0.298882	0.774956	0.0779022	0.816621	0	0	0.0205988	0	0	0	0.103121	0.259295	0	0	0	0
XLOC_067187	Cluster III	0	0	0	0	0	0	0	0	0	0	0	0	0	0	0	2.09084	0	0.145174	0.067827	0	0	0	0	0	0	0	0	0	0	0	0	0	0	0	0	0	0	0	0	0	0
XLOC_139322	Cluster III	0	0	0	0	0	0	0	0	0	0	0	0	0	0	0	1.65958	0	0	0	0.455399	0	0	0.692135	1.07452	0	0.405818	0.0836997	0.134622	0.953511	0	0	0	0	0	0	0	0	0	0	0	0
XLOC_216006	Cluster III	0	0	0	0	0	0.545732	0	0	0	0	0	0	0	0	0	1.49558	0	0	0	0	0	0	0	0	0	0	0	0	0	0	0	0	0	0	0	0	0	0	0	0	0
XLOC_075820	Cluster III	0	0	0	0	0	0	0	0	0	0	0	0	0	0	0	0	0	0	0	0	0	0	0	0	0	0.546795	0.354439	0	0.726802	0	0	0.150739	0	0	0	0	0	0	0	0	0
XLOC_083718	Cluster III	0	0	0	0	0	0	0	0	0	0	0	0	0	0	0	0	0	0	0	0	0	0	0	0.156616	0	0	0	0	0.0611508	0	0	0.0570722	0	0	0	0	0	0	0	0	0
XLOC_179818	Cluster III	0	0	0.48542	0	0	0	0	0	0	0	0	0	0	0	0	0	0	0	0	0	0	0	0	0	0	0	0	0	0	0	0	0	0	0	0	0	0	0	0	0.357907	0
XLOC_092977	Cluster III	0	0	0	0	0	0	0	0	0	0	0	0	0	0	0	0	0.200365	0	0	0	0	1.54767	0	0.271693	0	0	0	0	0	0	0	0	0	0	0	0	0	0	0	0	0
XLOC_179966	Cluster III	0.257141	0	0.247748	0	0	0.527198	0	0.162196	0	0	0	0	0.603419	0	0	0	0	0	0	0	0	0	0	0	0	0	0	0	0	0	0	0	0	0	0	0	0	0	0	0	0
XLOC_030574	Cluster III	0	0	0	0	0	0	0	0	0	0	0	0	0	0	0	0	0	0	0	0	0	0	0	0	0	0	0	0.600384	0	0	1.16242	0	0	0	0	0	0	0	0	0	0
XLOC_040857	Cluster III	0	0	0	0	0	0	0	0	0	0	0	0	0	0	0	0	0	0	0	0	0.770544	0	0	0	0	0	0	0	0	0	0	0	0	0	0	0	0	0	0	0	0
XLOC_058556	Cluster III	0	0	0	0	0	0	0	0	0	0	0	0	0	0	0	0	0	0	0	0	0.082511	0	0	0	0	0	0	0	0	0	0	0	0	0	0	0	0	0	0	0	0
XLOC_058873	Cluster III	0	0	0	0	0	0	0	0.245962	0	0	0	0	0	0	0	0	0	0	0	0	0	0	0	0	0	0	0	0	0	0	0	0	0	0	0	0	0	0	0	0	0
XLOC_180038	Cluster III	0	0	0	0	0	0	0	0	0	0	0	0	0	0	0	0	0	0	0	0	0	0	0	0	0	0	0	0	0	0	0	0	0	0	0	0	0	0	0	0	0
XLOC_107095	Cluster III	0	0	0	0	0	0	0	0	0	0	0	0	0	0	0	0	0	0	0	0	0	0	0	0	0	0	0	0	0	0	0	0	0	0	0	0	0.118877	0	0	0	0
XLOC_107192	Cluster III	0	0	0	0	0	0	0	0	0	0	0	0	0	0	0	0	0	0	0	0	0	0	0	0	0	0	0	0	0	0	0	0	0	0	0	0	0	0	0	0	0
XLOC_041399	Cluster III	0	0	0	0	0	0	0	0	0	0	0	0	0	0	0	0	0	0	0	0	0	0	0	0	0	0	0	0	0	0	0	0	0	0	0	0	0	0	0	0	0
XLOC_216437	Cluster III	0	0	0	0	0	0	0	0	0	0	0	0	0	0	0	0	0	0	0	0	0	0	0	0	0	0	0	0	0	0	0	0	0	0	0	0	0	0	0	0	0
XLOC_226587	Cluster III	0	0	0	0	0	0	0	0	0	0	0	0	0	0	0	0	0	0	0	0	0	0	0	0	0	0	0	0	0	0	0	0	0	0	0	0	0	0	0	0	0
XLOC_107042	Cluster III	0.182199	0	0	0	0	0	0	0	0	0	0	2.4852	0.0855112	0.217476	0	0.465325	0	0.219702	0	2.16769	0	3.25989	0	0	0.116479	0.459283	0	0	0	0	0	0	0	0	0	0	0	0.0912317	0	0	0
XLOC_030120	Cluster III	0	0	0	0	0	0	0	0	0	0	0	0	0	0	0	0.217389	0	3.6494	0.173168	2.6255	0	2.00943	1.65064	0.789059	1.81386	3.49662	0.360588	0	1.88961	0	0	0.172524	0	0	0	0.311886	0.160867	0	0	0	0
XLOC_166338	Cluster III	0	0	0	0	0	0	0	0	0.101275	0	0	0	0	0	0	0.14645	1.21526	0	0	0.0291551	0.13991	2.9568	0	0.212629	0.610982	1.7667	0	0	0.498126	0.151273	0	0.232451	0	0	0	0.581846	0.216746	0.38284	0.16499	0.0678919	0
XLOC_226191	Cluster III	0	0	0	0	0	0	0	0	0	0	0	0	0	0	0	0	0.755431	0	0.194544	0	0	0.343243	0	0	0	0	0.877716	0	3.39965	0.72877	0	0	0.186647	0	0	0	0	0	0	0	0
XLOC_154753	Cluster III	0	0	0	0	0	0	0	0	0	0	0	0	0	0	0	0.0860478	0.2764	0	0	0	0.575435	0.18838	0	0	0.107696	0.566202	0	0	1.39022	0	0	0.136578	0	0	0.147884	0	0	0	0.0969412	0	0.131552
XLOC_206402	Cluster III	0	0	0	0	0	0	0	0	0	0	0	0	0	0	0	0.629409	0	0	0	0	0.0601301	0	0	0	0	0.155309	0.58726	0	2.35491	0	0	0	0.099905	0	0	0.31258	0	0	0	0	0
XLOC_139112	Cluster III	0	0	0	0	0	0	0	0	0	0	0	0	0	0	0	2.25989	0.291662	0	0	0	0.462636	1.35466	0.889601	0.966753	1.3132	1.89198	0.0753055	0	3.32859	0	0	0	0	0	0	0	0	0	0	0	0
XLOC_000107	Cluster III	0	0	0	0	0	0	0	0	0	0	0	0	0	0	0	1.28001	4.74415	0.116222	0.923099	0.23522	1.03471	3.16152	2.38758	3.64537	1.60203	0.809862	1.46989	0.591043	4.43745	0	0	0	0	0	0	0.293392	0	0	0.110927	0	0
XLOC_125226	Cluster III	0.557973	0.480368	0	0.271447	0.686777	3.14592	0.0879549	1.67176	0.147818	0	1.27643	0	0.916554	0	0	3.34882	3.54751	0	0	0.936187	0.544556	3.32773	0.471206	2.9483	2.76449	2.227	0	0	5.3317	0.551986	0	0	0	0	0	0.283082	0	0	0.0802717	0	0
XLOC_019662	Cluster III	0	0	0	0	0	0	0	0	0	0	0	0	0	0	0	2.99585	0.0437417	0	0	0	0.0520375	0	1.20075	2.60978	0.681737	1.12006	1.11809	0.163485	1.43585	0	0.126611	0.216142	0	0	0	0.162307	0.302308	0.106794	0.122731	0	0
XLOC_179512	Cluster III	0	0	0	0	0	0	0	0	0	0	0	0	0	0	0	2.8441	0	0	0	4.61048	1.42324	0	0	0.589901	0.169506	0.556977	0	0	0	0	0	0	0	0	0	0	0.15033	0	0	0	0.414109
XLOC_179669	Cluster III	0	0	0	0	0	0	0	0	0	0	0	0	0	0	0	0	0	0	0	0	0	0	0	0	0.085923	0	1.79352	0.206049	0	0	0	0	0	0	0	0	0	0	0	0	0
XLOC_098668	Cluster III	0	0	0	0	0	0	0	0	0	0	0	0	0	5.73597	2.09221	0.883658	0.157692	0	0	5.74664	5.15898	6.80676	1.73152	4.4904	2.21194	1.77667	0.366437	0	0	0	0	0	0	0	0	0	0	0	0	0	0
XLOC_019510	Cluster III	0	0	0	0	0	0	0	0	0	0.062059	0	0	0	0	0	1.39485	0.338642	0	0.0178891	2.92538	1.98334	2.55657	0	1.83677	0.0405992	0.346852	0	0	0.220667	0	0	0	0	0	0	0	0	0	0	0	0
XLOC_041164	Cluster III	0	0.0391621	0	0	0	0.0466313	0	0	0	0	0	0.0229804	0	0	0.247559	0.813232	0	0	0	5.66178	2.39734	2.95033	0.307322	0.253011	0.203565	0.745338	0.390226	0	0.217334	0	0	0	0	0	0	0	0.077373	0	0	0	0
XLOC_019511	Cluster III	0.176193	0.151687	0.169756	4.00006	0.693969	1.89648	0.44438	0.666816	0.560121	0.258265	0	0.133515	0.826922	0	0	0	0.0361357	0	0	4.11183	1.76255	5.71376	0	0	0	1.03633	0	0	0	0	0	0	0	0	0	0	0	0	0	0	0
XLOC_139509	Cluster III	0.0957561	0	0.66887	0.248449	0.117861	0.0245402	0.0452829	0.0301998	0.063419	0	0	0.193499	0.0898821	0.114296	0	0.0855943	0.0392776	0	0.00674338	2.49758	0.841082	3.45329	0	0.10652	0.0153041	0	0	0.0367001	0	0	0	0	0	0	0	0	0.0135728	0.0599344	0	0	0.0560825
XLOC_166471	Cluster III	0	0.235366	0.131701	0	0	0	0	0.0862224	0	0	0	0.0690565	0	0	0	0	0	0	0.0385056	0.792306	0	2.19097	0	0	0	0	0	0	0	0	0	0	0	0	0	0	0	0	0	0	0
XLOC_139133	Cluster III	1.6368	0	0.664001	0.558794	0.084827	1.23635	1.24933	2.44524	0.410796	5.1352	3.02178	0.130561	1.85984	1.74806	0	4.13628	1.34278	1.19461	0.703737	3.52154	3.53118	7.35347	0.0970014	0.0958309	0.33044	2.063	0	0.396208	0.449006	0.681782	0.409126	0.314294	0.628606	0	0.869685	1.92306	2.73522	1.29408	2.42911	0.734366	0.874549
XLOC_193405	Cluster III	0	0.173053	0.0968335	0	0	0	0	0	0	0	0.766393	0	0.0471699	0	0.546967	1.12941	0.123677	0	0	0	2.1089	1.19882	0	0	0.449765	0.295576	0	0	0.0436534	0	0	0	0	0	0	0	0	0.0503254	0	0	0
XLOC_000559	Cluster III	0	0	0	0	0	0	0	0	0	0	0	0	0	0	0	0.886488	0	0	0	0	6.81977	10.0783	0.925674	3.45479	2.80298	2.18744	1.30598	0.560144	0.714136	0	0.108451	0	0	0	0.0801866	0	0.155368	0	0.315384	0	0.142662
XLOC_226259	Cluster III	0	0	0	0	0	0	0	0	0	0	0	0	0	1.92511	2.04805	3.87195	0	0	0	0	15.1109	14.248	2.36086	0	0.721754	7.1148	1.84476	0	4.76354	0	0	0	0	0	0	0	0	0	0	0	0
XLOC_107183	Cluster III	0	0	0	0.111337	0	0	0	0	0	0	0	0	0	0	0	0.0876733	0	0	0	0	5.27676	4.92644	0	0	0.10973	0	0	0	0	0	0	0	0	0	0	0	0	0	0	0	0
XLOC_131037	Cluster III	0.159087	0.273922	1.07293	1.16951	0.365515	0.271804	0.167183	0.434836	0.449549	0.207282	0.323495	0.214317	0.547538	0.0632966	0	0.650079	0	0	0.0298755	1.32652	7.11618	8.30193	0	0.23596	0.372913	0.334186	0	0	0.115163	0	0	0	0	0	0	0	0	0	0.0305157	0	0
XLOC_192728	Cluster III	0	0	0	0	0	0	0	0	0	0	0	0	0	0	0.157772	2.13236	0	0.0524369	0	0.238785	3.0557	3.69572	0.29379	0.290245	0.278002	0.730788	0	0	0.151101	0	0	0	0	0	0	0	0	0	0	0	0
XLOC_106432	Cluster III	0	0	0	0	0	0	0	0	0	0	0	0	0	0	0	0.66615	0	0	0	0	1.33644	1.94449	0	0	0	0	0	0	0	0	0	0	0	0	0	0	0	0	0	0	0
XLOC_192895	Cluster III	0	0	0	0	0	0	0.239198	0	0	0	0	0	0	0	0	3.4879	0.0778036	0	0	0.405047	4.62797	4.80779	0	0	0.0606305	0	0	0	0	0	0	0	0	0	0	0	0	0	0	0.0673722	0
XLOC_139754	Cluster III	0	0.917663	0	0	0	0	0	0	0	0	0	0.0769266	0	0.54527	0.276233	2.80006	0	0	0	0	2.30349	2.58257	1.80032	0.423476	0	0.671733	0.145142	0	0	0	0	0.216045	0.061729	0	0	0	0.086335	0	0	0	0
XLOC_058694	Cluster III	0	0	0.178648	0.300684	0	0.285117	0.526114	0.175436	0.442095	0	0	0	0.0870237	0	0.504549	3.69373	0.532399	0.614867	0.0261157	0	2.48824	4.63074	0.313176	0	0	0	0	0	0	0	0	0	0	0	0	0	0	0	0	0	0
XLOC_166129	Cluster III	0	0	0	0	0	0	0	0	0	0	0	0	0	0.140598	0.213681	4.51249	0	0	0	0	0	7.63975	0	0	0	0	0	0	0	0	0	0.0477492	0	0	0	0	0	0	0	0	0
XLOC_000414	Cluster III	0	0	0	0	0	0	0	0	0	0	0	0	0	2.62813	3.4433	1.0471	6.41548	0.0457764	0	0	4.22365	6.93369	2.05178	0.929053	1.35907	1.08454	0	0	2.11054	0.180264	0	1.81588	0.738685	0.101733	1.9662	0	2.75503	0	1.31073	2.04954	0.652192
XLOC_052390	Cluster III	0	0	0	0	0	0.278487	0	0	0	0	0	0	0	9.07938	10.8419	0.277525	20.095	4.53156	20.2026	13.5914	33.6276	32.7752	0	0.302202	1.2736	0.57067	0	0	0	0	0	0	0	0	0	0	0	0	0	0	0
XLOC_052430	Cluster III	0	0	0	0	0	0	0	0	0	0	0	0	0	2.70369	0.456563	0	0.929118	0	0	0	3.13176	3.04893	0	0	0	0	0	0	0	0	0	0.102024	0.102027	0	0	0	0	0.0630113	0.072415	0	0.294809
XLOC_216191	Cluster III	0	0	0	0	0	0	0	0	0	0	0	0	0	2.67273	4.06201	0.0519885	2.25445	0.490925	0	0	5.16535	7.47392	0.573025	0	0.32534	0	0	0	0	0	0	0	0	0	0	0	0	0	0	0	0
XLOC_067405	Cluster III	0	0	0	0	0	0	0	0	0	0	0	0	0	0.700042	0.0664951	0.711479	2.28539	0.110501	1.1358	0	1.75293	4.97342	0	0.0407758	0	0.3542	0	0	0	0	0	0	0	0	0	0	0	0	0	0	0
XLOC_083700	Cluster III	0	0	0	0	0	0	0	0	0	0	0	0	0	0	0	1.0313	1.96692	0.76082	0	0	0.369466	4.23333	0	0.280749	0	0.106032	0	0	0	0	0	0.102307	0	0	0	0	0	0	0	0	0
XLOC_192727	Cluster III	0	0	0	0	0	0	0	0	0	0	0.0372951	0	0	0.379461	1.02032	4.09706	4.86496	0	0.00688858	0.141742	1.93318	6.83652	0.275357	0.516864	0.453374	1.04795	0	0.0749807	0.0318647	0	0	0.426265	0	0	0	0.0248135	0	0.110205	0.0281448	0	0
XLOC_206072	Cluster III	0	0	0	0	0.0865503	0.18021	0.138555	0.388098	0.186285	0	0	0.111011	0	5.40317	2.79039	4.75907	3.0646	0	0.0123799	0.0670352	1.11519	10.9758	0.692805	4.20445	2.24769	3.54511	0	0	1.96613	0.139127	0.0521797	0.071262	0	0	0	0.156078	0	0.0440124	0.0505807	0	0
XLOC_139755	Cluster III	0	0	0	0	0	0	0	0.071816	0	0	0	0	0	0	0	3.02411	1.16754	0	0	0	3.88912	10.143	0.512803	1.6465	0.145574	0.765343	0	0	0.0989039	0	0	0	0	0	0.0999486	0	0	0	0	0	0
XLOC_226278	Cluster III	0.39522	0.0567085	0.0634636	0	0.129721	0.405145	0.332265	0.166194	0.767808	0.579317	0.301371	1.59728	0.216402	0.0786236	0	1.68228	0.702489	1.50914	0.0927744	1.72811	3.18216	20.0597	0	0	1.51597	0	0.376709	0	1.94548	0.417044	0.0782065	0	0	0	0	0	0	0	0	0.18717	0
XLOC_020112	Cluster III	0	0	0	0	0	0	0	0	0	0	0	0	0	0	0	0	0	0	0	0	0.835776	4.19533	0	0	0	0	0	0.375105	0	0	0	0	0	0	0	0	0	0	0	0	0
XLOC_166138	Cluster III	0	0	0	0	0	0	0	0	0	0	0	0	0	0	0	0	0.505138	0	0	0.500906	1.00156	9.12971	0	0	0.0874759	0	0	0	0.0594317	0	0	0	0	0	0	0	0	0	0.157481	0	0
XLOC_083894	Cluster III	0	0	0	0	0	0	0	0	0	0	0	0	0	0.281928	2.57084	1.44775	0	0.142407	0	4.32325	4.49506	11.3573	1.32978	3.67845	0.603993	1.19079	0	0.362104	2.46214	0	0.560864	0	0	0	0	0	0	0	0	0	0
XLOC_154701	Cluster III	0	0	0	0	0	0	0	0	0	0	0	0	0	3.42719	4.36073	1.22786	0.410842	0	0.0188094	6.88507	11.3718	19.7873	5.41345	4.30821	8.7937	5.94734	1.20928	0.511842	5.80049	0	0	0.0541361	0	0	0	0	0	0	0	0	0
XLOC_000099	Cluster III	0	0	0	0	0	0	0	0	0	0	0	0	0	0	0	0	0	0	0	0	0.902454	3.02254	0	0	0.545674	0	0	0	2.03904	0	0	0.115336	0	0	0	0	0	1.13973	0.327455	0	0.111092
XLOC_216155	Cluster III	0	0	0	0	0	0.1444	0.0444093	0.31098	0	0	0.322241	0.249067	0.066111	0	0	0	0.462238	0	0	0.709035	0.996699	1.6802	0	0	0.270158	0	0	0	1.62133	0.445924	0	0	0	0.0943728	0.092743	0	0	0.0352668	0.24318	0.150099	0.220002
XLOC_040750	Cluster III	0	0	0	0	0	0	0	0	0	0	0	0	0	0	0	0	0	0	0	0	0	1.68658	0	0	0	0	0	0	2.35833	0	0	0	0	0	0	0	0	0	0	0	0
XLOC_166663	Cluster III	0	0	0	0	0	0	0	0	0	0	0	0	0	0	0	0.394965	0	0	0	0	0.377327	4.82779	0	0	2.34808	0.974591	2.39536	0.29636	4.45004	0.30598	1.3771	1.09708	0	0	0	0.392299	0.328808	0	1.22366	0	0
XLOC_107246	Cluster III	0	0	0	0	0	0	0	0	0	0	0	0.111047	1.23798	0	0	0.898228	0.991808	0	0	0	0	2.13032	0	0	0.562103	0	0	0	0.954741	0	0	0	0	0	0.0964826	0.892164	0	2.6416	0	0.156151	0
XLOC_083555	Cluster III	0	0	0	0	0	0	0	0	0	0	0	0	0	0	0	0.228238	0	0	0	0	0	2.45672	0	0	0	0	0	0	0	0	0	0.13585	0	0	0	0.736767	0	1.734	0.321416	0.0793556	0.0872344
XLOC_166234	Cluster III	0	0	0	0	0	0.53405	0	0	0	0	0	0	0	0	0	0	0.0427385	0.25128	0	0	0	2.71865	0	0	0.666101	0	0	0	0	0	0	0.0422369	0	0	0.0457334	0.422891	0	1.09562	0.659541	0.22205	0.0813654
XLOC_165853	Cluster III	0	1.12817	0.701422	0.0944457	0.860232	0	0.459038	0.183683	0.0771462	0	0	1.25047	0.341679	0	0	0	0	0	0	0	0	6.45854	0.163949	0.323941	2.7925	0	0	0	0	0	0	0.236093	0.2361	0	0	0.147741	0.412766	1.74978	0.586515	0	0
XLOC_134536	Cluster III	0	0	1.41843	0	0	0	0	0	0	0	0.32075	0	0	0	0	0	0	0	0	0	0	5.01728	0	0	0	0.795239	0	0	0	0	0	0	0	0	0	0	0	0	0	0	0
XLOC_139681	Cluster III	0	0	0	0	0	0	0	0.121076	0	0	0	0	0	0	0	0.294138	0.787351	0	0	0	0.187335	3.79211	0	0	0	0	0	0	0	0	0	0	0	0	0	0	0	0	0	0	0
XLOC_180340	Cluster III	0	0	0	0	0	0	0	0	0	0	0	0	0.0592244	0	0.228916	0.0644561	0	0	0	0.115487	0.184733	4.51555	0	0.421124	0	0.0530159	0	0	0.0548092	0	0	0	0	0	0	0	0	0	0	0	0
XLOC_083897	Cluster III	0	0	0	0	0	0	0	0	0	0	0	0	0	0	0	0	0	0	0	0.161269	0.515934	2.24639	0.476202	1.6466	0.540735	0	1.41088	0	0	0	0	0	0	0	0	0	0	0	0	0	0
XLOC_106243	Cluster III	0.0582165	0	0	0	0	0	0	0	0	0	0	0	0.0273227	0	0	1.81391	0.0238795	0	0	0	0.227267	2.19171	0.393309	0.906648	1.04209	0.513627	0.776859	0.356999	1.01143	0.368588	0.345598	0.30679	0	0	0	0.649782	0	0	0	0	0
XLOC_216074	Cluster III	0	0.0754047	0.253161	0.227252	0	0	0.110452	0.386726	0.649694	0.599132	0	1.15044	0.657711	0	0.476662	2.50534	0.467047	0	0	0.721421	1.83783	3.42802	0.788978	0.0974322	0.78391	2.31826	0.250454	0.268552	1.63582	0.346587	0	0.497071	0.568097	0	0.307554	1.24421	0.347615	2.2367	1.46166	0.186659	0.683971
XLOC_041009	Cluster III	0	0	0	0	0	0	0.084247	0	0	0	0	0	0.313541	0	0	1.16021	0	0	0	1.46736	1.304	2.44039	0	0	0	0	0	0	1.27673	0.740202	0	0.379138	0	0	0	0.135574	0	0.133806	0.153775	0	0.104339
XLOC_206362	Cluster III	0	0	0	0	0	0	0	0	0	0	0	0	0	0	0	1.88679	0	0	0	0	0	2.17403	0	0	0.248576	0.0816793	0	0	3.03992	0.461589	0.692479	0.23643	0	0	0	0.394538	0.661368	0	0.223753	0	0
XLOC_000408	Cluster III	0	0	0.0556382	0.0374581	0	0	0	0	0	0	0	0	0	3.1018	8.17113	5.98787	8.90641	0.0348172	3.5462	6.32436	9.49653	9.88016	4.22655	1.99141	1.0337	5.87129	2.36686	0.354125	3.18544	1.64529	0.274253	2.41115	0.983218	0.619021	5.09477	5.65447	7.17038	8.76149	5.9816	3.07671	4.91544
XLOC_098546	Cluster III	0	0.0622439	0	0.375178	0	0	0.82057	0.456041	0	0	0	0	0	4.48751	9.57438	4.98552	2.13525	0.479499	1.36453	0.882233	2.29324	5.28211	1.30255	0.24128	1.5715	3.34127	0.0689135	0.22168	1.47592	0.801067	0.429202	0.732704	0.117236	0.387504	0.761624	2.09079	2.21357	2.17214	2.28827	0.873122	2.87943
XLOC_139745	Cluster III	0	0	0	0	0	0	0	0	0.0279014	0	0	0	0	0.188569	0.095529	0.268982	1.05842	0	0.445016	0.0963877	1.79879	0.588871	0.355772	0.11716	0.538646	0.398234	0.351358	0	0.27447	0	0	0.0853877	0	0	0	0.1603	0	0.105473	0.0303035	0.0374088	0
XLOC_192697	Cluster III	0	0	0.125292	0	0	0	0	0	0	0.381236	0	0	0.0610328	5.27753	0.589764	1.89309	3.17382	0	1.88653	5.43493	22.3372	6.78625	0	0.0723304	2.03682	2.40393	4.02845	0.498411	3.24776	2.16128	0	0.342651	0	0	1.28429	0.659759	0.884769	0.195347	1.30958	0.369519	0.456982
XLOC_106284	Cluster III	0	0	0	0	0	0	0.0333199	0	0	0	0	0.0800884	0	0.0630757	0.766899	0.809763	0.823681	0	0	1.08008	1.41827	0.768204	0.0595022	0.235137	0	0.532832	0	0.162027	0.114761	0	0	0	0	0	0	0	0	0	0	0	0.0412664
XLOC_179965	Cluster III	0	0	0	0	0	0	0	0	0	0	0	0	0.0476088	0	0	0.492237	0.520115	0	1.1287	0	0.618756	0.794044	0.171332	0	0	0.554033	0	0	0	0	0	0	0	0	0.0445249	0	0	0	0.058374	0	0
XLOC_098538	Cluster III	0	0	0	0	0	0	0	0	0	0	0	0	0	0	0	0.731481	1.02797	0	0	0	1.74704	1.0676	0	0	0.0762924	1.65454	0.227499	0	0.362835	0.0944466	0.141689	0.725646	0.387023	0	0.523811	0.484362	0.879604	0.657315	0.686737	0.508654	0.465963
XLOC_019436	Cluster III	0	0	0	0	0	0	0	0	0	0	0	0	0	0	2.68565	4.4952	0	5.45477	0.115842	0	7.26446	7.23523	1.667	0.182987	0.315483	2.5225	0	0	5.21564	1.30185	0.488259	5.23452	0.133367	0	0	0	0	0.411836	0.378638	0.292136	0.0642281
XLOC_040763	Cluster III	0	0.0662506	0	0.099832	0	0.0788862	0	0.145619	0	0	0	0	0	2.02077	0	1.65089	2.58834	0.324777	0.0650312	0.798169	4.09313	4.58949	0.779845	1.88329	1.82025	0.484957	0.0733495	0.23595	1.77147	0.669925	0.639562	1.12301	0.124783	0	0.337771	0.663708	1.26529	0.616522	2.39129	0.765327	0.420656
XLOC_138724	Cluster III	0	0	0	0	0	0	0	0	0	0	0	1.09285	0	0	0	0	0.549301	0	0	0.0628499	3.06632	1.80468	1.50788	0.80214	0.0658548	0.476062	0	0	0.40268	0	0	0.083516	0	0	0	0	0	0	0	0	0
XLOC_154731	Cluster III	0	0	0	0	0	0	0.220338	0.11021	0.185151	0	0	0	0	0	0	4.3731	0	0	0	0.426412	4.68938	0.781537	0.983694	2.13801	0	0	0.499623	0	1.4419	0	0	0	0	0	0.0766913	0.531867	0.198128	0.0874888	0.301636	0	0.136444
XLOC_154807	Cluster III	0	0	0	0	0	0	0	0	0	0	0	0	0	1.19883	0.140152	6.11676	0.823951	0	0.0217631	0.0235687	4.18477	1.5551	0.26098	2.32048	0	0.584257	1.84101	0.473773	0.872473	0	0	0.0313185	0	0	0	0	0	0	0	0	0
XLOC_138820	Cluster III	0	0.0555276	0	0.0836737	0	0	0.244009	0.0813665	0.102521	0	0	0	0	0.153973	1.87206	2.96504	2.30169	0.0388872	0.690403	0.668981	3.36768	1.70695	0	0	0.0824666	0.406464	0	0	2.43723	0	0	0	0	0	0	0	0	0	0	0	0
XLOC_154768	Cluster III	0.168617	0.435496	0.527987	0.109374	0.332066	0	0.318956	0.425431	0	1.19461	0.257155	0	0.158274	12.1262	4.89411	28.7881	34.6339	0.279572	1.89991	23.3274	37.3557	30.0903	22.119	10.6916	8.974	17.9936	6.99132	1.48638	15.7643	2.4354	1.45143	2.76827	0.410127	0.169451	1.05465	3.07966	0.310705	2.02634	2.03765	0.568965	0.72421
XLOC_166450	Cluster III	0.407226	0.373959	1.46477	1.37356	0	0	0.855896	0.445231	0.47468	0.132648	0.124211	0.617175	0.942872	40.4412	30.091	52.5284	34.5434	8.54423	11.9147	1.91312	66.2257	38.3732	5.50241	7.03662	12.7912	39.5782	4.60609	1.16537	8.8673	5.30696	2.32077	2.85033	0.506252	0.10913	0.977127	6.28069	1.46228	0.543755	3.74942	0.867853	0.127202
XLOC_075731	Cluster III	0	0	0	0	0	0	0	0	0	0	0	0	0	0	2.56298	0.555125	0	0	0	1.49193	5.40941	4.57766	1.59085	2.05524	3.33497	2.28298	3.62565	1.83275	7.26943	0.602078	2.58069	0.61678	0.088114	0	0	0.827066	0.49295	0.163257	0.0625402	0.231612	0
XLOC_098534	Cluster III	0.0541996	0.0933226	0.130549	0.10547	0.0266845	0.0277804	0.222135	0.307685	0.272811	0.450196	0.619942	0.123214	0.572342	0.129387	2.753	1.89639	0	0.931321	0.198477	0	7.73609	2.71728	1.61726	1.14555	1.05681	5.41945	1.80814	0.78937	4.44926	1.88735	1.09396	2.31793	0.0439431	0	0.0237897	0.742435	0.445581	0.0949869	0.0779732	0.115507	0.275112
XLOC_019760	Cluster III	0.0597479	0	0.201478	0.1744	0	0	0	0.188434	0	1.02176	0.0455602	0.0150919	0	0.0356581	0	1.12918	2.21794	0	0	0.537689	6.18099	5.97974	0.201828	0.564944	1.24138	3.13773	0.996617	0.0915974	1.54408	0.472854	0	0.55706	0.0484414	0.120086	0.0131125	0	0.118564	0.359007	0.120337	0.0636654	0.163302
XLOC_098583	Cluster III	0	0	0	0	0	0.0392106	0	0	0	0	0	0	0	0.273936	2.35919	4.96256	0.658962	0.945527	0.398662	4.92415	18.2732	7.45674	1.1198	2.85083	3.10553	4.09784	2.69794	0.586398	2.77446	0.18163	0.454137	0.54269	0.0620235	0	0	0.116435	0.542169	0.114917	0.132066	0	0
XLOC_000094	Cluster III	0	0	0.072585	0.684144	0.0741826	0	0	0	0	0	0	0	0.141431	1.25893	0.68333	9.19703	3.27562	0.0908442	0	7.21648	26.4692	2.55544	4.66561	5.44737	17.3385	12.5972	8.40162	1.96345	8.99853	0.536607	0.447234	1.19104	0	0	0	1.87285	0.341713	0	0.0433529	0	0
XLOC_019808	Cluster III	0	0.0381684	0	0	0	0.0908962	0.111818	0	0	0	0.0676141	0.0223973	0.0208075	0.687944	0.723832	4.89145	1.92765	0.0801906	0	1.32543	8.41575	3.37124	0.399366	0.59182	0.651886	2.06752	1.09872	1.22342	3.13878	1.3684	0.210552	0.449299	0.035945	0	0.175138	2.09183	0.0502732	0.044399	1.30114	0	0
XLOC_125297	Cluster III	0	0	0	0	0	0	0	0	0	0	0	0	0	1.29572	0.895108	9.65302	5.54566	0	0	1.7461	13.869	6.98913	13.2232	8.89208	4.47932	0.435337	5.50273	1.66421	9.21557	1.13247	0	3.36036	0.640086	0	0.129948	1.97765	2.6857	0.296486	0	0	0
XLOC_106315	Cluster III	0	0	0	0	0	0	0	0	0.0605779	0	0	0	0	3.34351	0.933331	8.81838	14.7727	1.61993	0.0644129	2.86004	24.8832	25.4	10.1703	13.3544	6.90722	6.31655	7.30154	3.59324	12.0672	1.26679	0.746603	0.370778	0.0926971	0	0	0.232023	0.0648237	0	0.0328966	0	0
XLOC_216176	Cluster III	0	0	0	0	0	0	0	0	0	0	0	0	0	0	0	5.30789	0.0979876	0	0	0	7.16913	3.78439	2.55536	2.12592	1.14539	0.150545	0.796945	2.74672	0.466911	0	0	0	0	0	0	0.484787	0	0.35885	0	0	0
XLOC_167078	Cluster III	0	0	0	0	0	0	0	0	0	0	0	0	0	0.442284	0.80662	2.23336	0.030398	0	0.0626265	0	2.74839	0.248613	0	0	0.0947536	0.06227	0	0	0	0	0	0	0	0	0	0	0	0	0	0	0
XLOC_000352	Cluster III	0	0	0	0	0	0	0	0	0	0	0	0	0	0	0	2.64048	0.674678	0	0.860467	0	6.42107	0.262758	1.05832	0.261387	0.450652	1.08591	0.447938	0	0.204117	0	0	0	0.190508	0	0.103137	0	0	0	0	0	0
XLOC_083475	Cluster III	0	0	0	0	0	0	0	0	0	0	0	0	0	0.871236	0	2.23698	2.09579	0	0	0.715717	5.49535	0.388676	0.0587055	0	0.233314	0.153328	4.82039	0.799288	0.973734	0.165047	0.309505	0.0211346	0	0	0	0.370313	0	0.182743	0	0	0
XLOC_000630	Cluster III	0	0	0	0	0	0	0	0.249532	0	0	0	0	0	0	0	0.404137	1.05475	0	0	1.26717	6.08091	0.0737299	2.22723	1.10018	0.126453	0	0.377074	0.606484	1.46052	0	0	0	0	0	0	0	0	0	0	0	0
XLOC_000401	Cluster III	0	0	0	0	0	0	0	0	0	0	0	0	0	0	0	0.609814	3.31494	1.16276	5.32908	0	18.06	3.42318	0	0	0	0	0	0	0.63821	0	0	0.0744553	0.148915	0.123053	0.201547	0	0	1.24159	0.211389	1.56572	0
XLOC_000087	Cluster III	0	0	0	0	0	0	0	0	0	0	0	0	0	0	0	0	0	0	0	0	2.65052	0	0	0	0	0	0	0	0	0	0	0	0	0	0	0	0	0	0	0	0
XLOC_166156	Cluster III	0	0	0	0	0	0	0	0	0	0	0	0	0	0	0	0	0	0	0	0	2.83705	0	0	0	0	0	0	0	0	0	0	0	0	0	0	0	0	0	0	0	0
XLOC_040889	Cluster III	0	0	0	0	0	0	0	0	0	0	0	0	0	0	1.38504	0	0	0	0	0	2.42171	0	0	0	0	0	0	0	0	0	0	0	0	0	0	0	0	0	0	0	0
XLOC_040924	Cluster III	0	0	0	0	0	0	0	0	0	0	0	0	0	0	0	1.0205	0	0	0	0	2.43732	0.159581	0	0	0	0	0	0	0	0	0	0	0	0	0	0	0	0	0	0	0
XLOC_040815	Cluster III	0	0	0	0	0	0	0	0	0	0	0	0	0	0	0	0.108262	0	0	0	0	2.68912	0	0	0	0	0	0	0	0	0	0	0	0	0	0	0	0	0	0	0	0
XLOC_131102	Cluster III	0	0	0	0	0	0	0	1.32096	0	0	0	0	0.453634	0	0	0	0	0	0	0	4.55937	0	0	0	0	0	0	0	0	0	0	0	0	0	0	0	0	0	0	0	0
XLOC_206629	Cluster III	0	0	0	0	0	0	0	0	0	0	0	0	0	2.41409	3.95115	0.158933	1.78682	0.0937998	0	0	3.71997	0	0	2.24984	3.67998	0	0	0	0.405438	0	0	0	0	0	0	0	0	0	0	0	0
XLOC_041086	Cluster III	0	0	0	0	0	0	0	0	0	0	0	0	0	166.126	151.928	122.892	118.3	42.2319	41.0495	100.338	223.29	99.0457	8.74443	7.1144	15.1862	32.4351	0	0	1.58732	0	0	0.432091	0	0	0	0	0	0	0	0.108172	0
XLOC_167076	Cluster III	0	0	0	0	0	0	0	0	0.049492	1.82561	1.28212	0	0	1077.16	935.539	1095.72	867.265	318.312	320.382	1956.49	2743.71	1180.06	158.715	170.932	69.6888	543.375	0.35614	0.42961	5.63945	0.221778	0	0.113597	0.0757333	0	0	0	0.0529608	0.0467726	0.161259	0.199069	0.364722
XLOC_030306	Cluster III	0	0	0	0	0	0	0	0	0	0	0	0	0	2.38704	8.19618	8.13408	1.76213	0	0	5.06133	7.80698	1.98782	0	0	0.89967	0	0	0	0	0	0	0	0	0	0	0	0	0.0741753	0	0	0
XLOC_166443	Cluster III	0	0	0	0	0	0	0	0	0	0	0	0	0	2.53262	9.17856	12.0051	2.2093	0	0	3.98325	12.2654	7.66562	0.55134	0	3.23462	3.08572	0.155571	0.25022	0.779801	0	0	0	0	0	0	0	0	0	0	0	0
XLOC_058485	Cluster III	0	0	0	0	0	0	0	0	0	0	0	0	0	0	1.86447	1.04996	0.843166	0	0	0	2.7083	0.383107	0	0	0	1.81358	0	0	0	0	0	0	0	0	0	0	0	0	0	0	0
XLOC_131168	Cluster III	0	0	1.1794	0	0	0	0	0.257376	1.56741	0	0	1.18528	0.335132	0.487043	4.99639	0	1.21344	0	0.632172	1.02693	8.56188	0.380239	0	0	0	0.900001	0	0	0	0.080732	0	0	0	0	0	0	0	0.306473	0	0	0
XLOC_216515	Cluster III	1.10034	0.135328	0	0.101962	0	0.161139	0.396456	0.297452	1.33257	0	0.47946	0.714699	0.147549	0	0	0	0	0	0	1.82221	2.76141	0.64452	0	0	0	0.264162	0.149829	0.722954	0.751019	0	0	0.191162	0	0	0.0689957	0	0.26737	0	0	0.446661	0
XLOC_125392	Cluster III	0.186182	0.881576	0.08969	0	0.549985	0.190857	0.410877	0.411029	0.049323	0	0.567885	0	0.0436902	0.555574	0	1.90198	0	0	3.27784	10.8766	18.7156	1.45737	0.838559	0.41422	1.24976	2.97237	0	0	0.566063	0	0	0.754725	0.226424	0	0	0.0944573	0.2639	0.652581	0.107139	0.0661297	0.145391
XLOC_216360	Cluster III	0	0	0	0	0	0	0	0	0	0	0	0.349193	0	0	0	0.470753	0	0.0694578	0	5.79874	6.24001	0	0	0	0.44189	0	0	0	0	0	0	0.186799	0.186805	0	0	0.0584469	1.11039	0.34611	0	0.982051	0.179926
XLOC_067336	Cluster III	0.328397	0.0706806	0.0791001	0	0	0.336644	0.103532	1.03571	0.173997	0	0	0.082951	0.0385316	4.40979	1.7872	2.93547	11.5845	2.42546	4.7872	6.76223	16.666	3.33566	0.554661	0	0	0.758831	0.0782542	0	0	0	0	0	0	0	0.0360357	0.333218	0.465481	0	0	0	0
XLOC_106129	Cluster III	0	0	0	0	0	0	0	0	0	0	0	0	0	2.6248	3.78971	0.702023	9.13283	2.91684	1.54861	12.2763	21.3006	3.60661	0.371415	1.34542	0.0702912	0.346454	0	0	0.90737	0	0	0	0	0	0	0	0	0	0.0949077	0	0.042931
XLOC_166335	Cluster III	0	0	0	0.219794	0	0.41683	0	0	0	0.066225	0	0	0	46.9978	43.0284	40.5006	20.1258	0.449455	2.8826	73.8885	65.3464	20.3099	11.9041	13.6452	11.6543	31.063	0.516766	0.935059	15.2474	0.321804	0.885083	0.137359	0.274726	0	0.208222	0.75641	0.461083	0.441142	0.545975	1.15541	0.0529219
XLOC_205898	Cluster III	0	0	0	0	0	0	0	0	0	0	0	0	0	0.148967	0	2.48617	4.55611	0	0.0351557	6.81498	5.9074	3.25641	1.12422	2.49897	1.59571	2.41193	0	0	0.921518	0	0	0	0	0	0	0	0	0.562428	0.143636	0	0
XLOC_075898	Cluster III	0	0	0	0	0	0	0	0	0	0	0	0	0	0	0	0.195724	0	0	0.107938	0.0389646	1.86984	0.0476101	0	0	0	0	0	0	1.77526	0	0	0	0	0	0	0	0	0	0	0	0
XLOC_138817	Cluster III	0	0	0	0	0	0	0	0	0	0	0	0	0	0	0	0	0	0	0	0	2.47226	0	0	0	0.582999	0.0425704	0	0	4.40104	0	0	0	0	0	0	0.0514072	0	0	0	0	0
XLOC_179651	Cluster III	0	0	0	0	0	0	0	0	0	0	0	0	0	0	0	0	0	0	0	0	3.15483	0	0	0	0	0	0	0	1.57252	0	0	0	0	0	0.454036	0	0	0	0	0	0
XLOC_206137	Cluster III	0	0	0	0	0	0	0	0	0	0	0	0	0	0	0.229128	1.54838	0.569899	0	0.0711586	1.38712	3.88299	0.282483	0.284442	0.562018	0.80747	0.424521	0	0	2.13954	0.0999611	0	0.307206	0	0	0	0.448563	0.0716125	0.316225	0.799518	0.179451	0.0986339
XLOC_179521	Cluster III	0	0.481353	0.134673	0.136002	0.48173	0.358224	0.264406	0.44084	0.444362	0	0.532938	0.52961	0.459217	0.750795	0.126784	0.392687	0.0286676	0	4.66587	0.0852825	6.24114	0.0260512	0	0	0	0	0	0	0.0607118	0	0	0	0	0	0.0306765	0	0.0792511	0.62992	0.160873	0.198593	0
XLOC_001163	Cluster III	0.541888	0	0.522092	0.527244	1.86754	0	0.170839	0	0.287113	0.794305	0	0.136877	0.254324	0	0	0	0	0	0	0	3.96644	0	0	0	0	0	0	0	0	0.643288	0.321688	0.439331	0	0	0.118925	0	0	0	0.467746	0	0
XLOC_233604	Cluster III	0	0	0.426319	0.143508	0.435702	0.907191	0.1395	1.11641	0.351667	0	0.337412	0.223537	0.20767	0.264078	0.401346	0.339023	0	0	0	0.337461	3.67067	0.494804	0.747352	0.246111	0.424315	0.3718	0.42176	0	0.0960941	0.525282	0.525354	0.0896848	0	0.296447	0.582655	0.448979	0	0.443125	0.381942	0.157165	0.518308
XLOC_192792	Cluster III	0	0	0	0	0	0	0.128448	0	0	0	0	0	0	3.28262	6.09757	1.09257	1.50409	3.07058	6.36965	0.248581	28.2319	3.75874	0	0	0	0.513518	0.29126	0	0	0	0	0.0825798	0	0	0	0	0.0577503	0	0	0	0
XLOC_138933	Cluster III	0	0	0	0	0	0	0	0	0	0	0.15569	0	0	0	0	1.51218	1.08873	0	0	0	13.5499	0.951309	0	0	0.0652629	0.343114	0	0	0	0.242377	0	0	0	0	0	0	0.05788	0.0511171	0.0587456	0	0
XLOC_139590	Cluster III	0	0	0	0	0	0	0	0	0	0	0	0	0	0	0	0.262194	0	0	0	0	6.38738	0	0	0	0.738356	0.323487	0	0	0	0	0	0.0520206	0	0	0	0	0	0.192772	0	0	0
XLOC_154487	Cluster III	0	0	0	0	0	0	0	0	0	0	0	0	0	0	0	0	0.303403	0	0	0	3.15826	0	0	0	0	0	0	0	0	0	0	0	0	0	0	0	0	0	0	0	0
XLOC_179591	Cluster III	0	0	0	0	0	0	0	0	0	0	0	0	0	0	0	0	0	0	0	0.806945	4.82644	0	0	0	0	0	0	0	0	0	0	0	0	0	0	0	0	0	0	0	0
XLOC_192764	Cluster III	0	0	0.141646	0	0.144764	0.376773	0.0463495	0.0463666	0.0778952	0.215499	0	0	0	1.93031	2.80033	23.805	11.4276	0	0.227773	6.45828	72.6736	21.6461	1.32433	1.63543	3.00758	4.47805	2.17204	1.12694	0.893976	0.465407	1.48369	0.625762	0.476785	0	0.742094	0.671289	1.08361	0.736152	1.48052	1.77544	1.32028
XLOC_041459	Cluster III	0	0	0	0	0	0	0	0	0	0	0	0	0	0	0	0.800687	0	0	0	0	15.6136	4.33071	0	0	0	0.154959	0	0	0	0	0	0	0	0	0	0	0	0	0	0	0
XLOC_075805	Cluster III	0	0	0	0	0	0	0.144667	0.0964801	0.0810425	0	0	0	0.39483	0	0.138737	0.156257	0.407814	0	0	2.02977	7.65056	3.02177	0	0	0.195569	0	0	0	0	0	0	0	0	0	0	0	0	0	0	0	0
XLOC_000663	Cluster III	0	0	0	0	0	0	0	0	0	0	0	0	0	0	0.114352	2.47927	6.36072	5.96692	2.00651	0.0769199	11.6274	6.88454	0.780767	0.420734	0.161195	0.344285	0.420589	0.579835	1.28683	0.997761	0.523897	1.58429	0.357754	0.0844641	1.0514	0.447733	0.21444	0.31564	1.92255	0.806036	0.590708
XLOC_193107	Cluster III	0	0	0	0	0	0	0.303187	0.086657	0.145582	0	0	0	0	2.21378	3.86295	9.26297	14.06	11.5135	7.77863	3.16424	33.4196	9.49938	5.56898	4.04992	2.23963	7.82092	0.720223	1.47433	0.596713	0	0	0.0278457	0.222772	0	0	0	0	0	0	0	0
XLOC_040964	Cluster III	0.101984	0.0585332	0.556799	0.0441014	0	0	0.235782	0.32164	0.324211	0.199319	0.10369	0.171737	0.303139	1.17673	1.54171	10.9394	6.34457	2.72597	2.03011	0.0103705	24.8166	16.9798	2.9474	1.32356	5.7374	8.59787	0.810065	0.0521162	3.9128	0.0807119	0.161446	0.60634	0.0826852	0.0455503	0.0149212	0.310444	0	0.017022	0.117374	0	0
XLOC_205807	Cluster III	0	0	0	0	0	0	0	0	0	0	0	0	0	0	0	0	2.23515	0	0	0	8.33722	3.42757	1.66175	2.14684	0.145149	0.810806	1.6772	0.0870195	0.369808	0.224611	0	0.667276	0.0460204	0.0760563	0.672686	0	0.0321824	1.70532	0	0.241934	0.31028
XLOC_125391	Cluster III	0	0	0	0	0	0	0	0	0	0	0	0	0.168544	0	0	1.69675	0	0.378907	0	0.0273881	3.54863	0.435045	0	0.998712	1.09051	0.0377189	0	0	0	1.2079	0	0.0727877	0	0	0	0.182194	0.509024	0.719276	0.309982	0.127554	0
XLOC_216240	Cluster III	0	0	0	0	0	0	0	0	0	0	0	0	0	0	0	2.73224	0	0	0	0	4.19905	0	0	0	0.297358	0	0	0	0	0	0	0	0	0	0	0	0	0	0	0	0
XLOC_030169	Cluster III	0	0	0	0	0	0	0	0	0	0	0	0.141957	0	0	0	0	0	0	0	0	1.50834	0.99505	0	0	0.808385	0.413196	0	0	0	0	0	0	0	0	0	0.285125	0	0.0703518	0	0	0
XLOC_083785	Cluster III	0	0	0	0	0	0	0	0	0	0	0	0	0	0	0.317367	0	0	0	0	0	3.15872	0	0	0	2.12502	0.147002	0	0	0	0.415371	0	0	0	0	0	0	0	0	0	0	0
XLOC_154732	Cluster III	0	0	0	0	0	0	0	0	0	0	0	0	0	0	0	0	0	0	0	0	3.83519	0.0311656	0.282435	0	1.17593	0.24589	0.956333	0.12818	0	0	0	0	0.271153	0	0	0	0	0	0	0	0
XLOC_106272	Cluster III	0.442005	0.82448	0.354882	0	0.50777	0.830693	2.55473	0.650536	0.507414	0	0.561745	0.744317	0.449465	1.93448	9.48825	2.74688	1.99434	1.24363	2.9467	0	0	1.62011	0	0	5.65141	0.309498	0	0	0.19198	0	0	0	0.537543	0	0	0.523242	1.04419	0	0	0	0
XLOC_165886	Cluster III	0	0	0	0	0	0	0	0	0	0	0	0	0	0	4.06563	0.981227	4.68403	0	0.871818	0.0976708	0	0.119342	0	0	0	0	0	0	0	0	0	0	0	0	0	0	0	0	0	0	0
XLOC_058708	Cluster III	0	0	0	0	0	0	0	0	0	0	0	0	0	3.14757	9.24119	8.20413	4.6462	0	0.0168822	4.68041	2.95378	2.01055	0	0.333343	0.19157	0.125895	0	0	0.390462	0	0	0	0	0	0	0	0	0	0	0	0
XLOC_179502	Cluster III	0	0	0	0	0	0	0	0	0	0	0	0	0	4.84361	8.61134	7.6261	5.40176	0	0	3.87724	0	1.28427	0	0	0.195789	0	0	0	0	0	0	0	0	0	0	0	0	0	0	0	0
XLOC_166074	Cluster III	0	0	0	0	0	0	0	0	0	0	0	0	0	0	5.94081	3.60287	0	0	0	0	0.983422	0.0939	0	0	0.483138	0	0	0	0	0	0	0	0	0	0	0	0	0	0	0	0
XLOC_206012	Cluster III	0	0	0	0	0.685374	0	0	0	0	0	0	0	0	2.32626	11.1114	3.41308	3.82577	0.839312	0	0.594538	5.90995	4.30684	0.313496	1.70342	0.622964	0	0	0	0	0	0	0	0	0	0.0611024	0	0	0	0	0	0
XLOC_019694	Cluster III	0	0	0	0	0	0	0	0	0	0	0	0	0	0	3.70226	0	0.558089	0	0	0.830121	0	1.35241	0	0	0.434905	0	0	0	0	0	0	0	0	0	0	0	0	0	0	0	0
XLOC_206094	Cluster III	0	0	0	0	0	0	0.224757	0	0	0	0	0	0	0	2.80207	0	0	0	0	0	0.115961	1.32868	0	0	0	0.199676	0	0	0	0	0	0	0	0	0	0.120563	0	0	0	0	0
XLOC_106591	Cluster III	0	0	0	0	0	0	0	0	0	0	0	0	0	0	4.07201	0.0818972	0	0	0	0	0	0	1.44429	0	0	0	0	0	0	0	0	0	0	0	0	0	0	0	0	0	0
XLOC_076115	Cluster III	0	0	0	0	0	0	0	0	0	0	0	0	0	0.915603	6.49382	0	0	0	0	0	0	0	0	0	0	0	0	0	0	0	0	0	0	0	0	0	0	0	0	0	0
XLOC_098523	Cluster III	0	0	0	0	0	0	0	0	0	0	0	0	0	1.59362	14.9045	1.04917	0	0.0619206	0	0	1.10255	1.83753	0	0	0	0	0	0	0.133822	0	0	0	0	0	0	0	0.232916	0	0	0	0
XLOC_052192	Cluster III	0	0	0	0	0	0	0	0	0	0	0	0	0	3.59497	8.87839	0	6.25422	0	0	0	0	0	0	0	4.33223	0.0790846	0	0	0	0	0	0	0	0	0	0	0	0	0	0	0
XLOC_216411	Cluster III	0	0	0	0	0	0	0	0	0	0	0	0	0	1.98381	3.4457	0	2.82431	0	0	0	1.04274	0	0	0	0	0	0	0	0	0	0	0	0	0	0	0	0	0	0	0	0
XLOC_067602	Cluster III	0	0	0	0	0	0	0.0683627	0	0	0	0	0	0	0.129413	2.55686	0	0	0.0653688	0	0	0.158721	0.121241	0	0	0	0	0	0	0	0.0858059	0.128726	0.175802	0	0	0	0.0550061	0	0.271445	0.499128	0	0
XLOC_052472	Cluster III	0	0	0	0	0	0	0	0	0	0	0	0	0	0	4.99693	0	0.215214	0	0	0.0400146	0.192023	0	0	0	0.503134	0.495972	0	0	0.170916	0	0	0	0	0.175757	0	0	0	0	0	0	0
XLOC_216429	Cluster III	0	0	0	0	0	0	0	0	0	0	0	0	0.192079	1.70977	4.82579	0	0.755431	0	0	1.49821	0.199711	0	0	0	0	0	0	0	0	0	0	0	0	0	0	0	0	0	0	0	0
XLOC_139337	Cluster III	0	0	0	0	0	0	0	0	0	0	0	0	0	0	1.97257	0	0	0	0	0.165859	0	0	0	0	0.231718	0	0	0	0.0787154	0	0	0	0	0	0	0.36778	0	0	0	0	0
XLOC_155083	Cluster III	0	0	0	0	0	0	0	0	0	0	0	0	0	0	3.87593	0	0	0	0	0	0	0	0	0	0	0	0	0	0	0	0	0	0	0	0	0	0	0	0	0	0
XLOC_193181	Cluster III	0	0	0	0	0	0	0	0	0	0	0	0	0	0	2.35252	0	0	0	0	0	0	0	0	0	0	0	0	0	0	0	0	0	0	0	0	0	0	0	0	0	0
XLOC_107110	Cluster III	0	0	0	0	0	0	0	0	0	0	0	0	0	0.303493	9.68621	2.85723	5.63191	5.51879	0.0716233	3.18019	3.47408	4.07537	0	0	0	0	0	0	0	0	0	0	0	0	0	0	0	0	0	0	0
XLOC_030170	Cluster III	0	0	0	0	0	0	0	0	0	0	0	0	0	2.15301	8.90751	0	6.16565	0	0	0.36684	3.1785	0	0	0	2.62659	0	0	0	0	0	0	0	0	0	0	0	0	0	0	0	0
XLOC_206027	Cluster III	0	0	0	0	0	0	0	0	0	0	0	0	0	6.75549	11.499	7.28504	7.61455	0	0.0637709	0	0.331415	0.675082	0	0	0	0	0	0	0	0	0	0	0	0	0	0	0	0	0	0	0
XLOC_106489	Cluster III	0	0.934367	0.448144	0.20114	0.305338	0	0.293283	0.586783	0.492893	0.151511	0	0.313307	0	3.51624	4.21892	2.85103	0.826763	0.186959	0	0	0.151317	2.60068	0.872902	0	0.495597	0.065139	0	0	0	0	0.184083	0.188552	0.125705	0	0	0	0	0	0	0.110141	0
XLOC_131054	Cluster III	0	0	0	0	0	0	0.0301939	0	0.0253721	0	0	0	0	6.00161	6.77578	8.36526	0.962471	0.288716	0.0134891	2.67332	2.47695	3.21293	0.59312	1.43827	0.306135	1.93137	0.502081	0.440479	1.39353	0.265287	0.45484	0.33	0.116474	0	0.147131	0.583073	0	0.0479559	0.192895	0.102053	0.186975
XLOC_138695	Cluster III	0	0.117565	0	0	0	0	0.0861041	0	0	0	0	0	0	5.29744	6.19311	7.18447	2.66066	3.54033	0.269269	1.2081	5.96403	5.93005	0.230646	0.455725	1.35316	0.344232	0.325406	0	0.860033	0	0	0.525887	0	0	0	0.346406	0	0	0	0	0.0533196
[truncated: 419 more rows]

## Sheet: Novel Genes.genePred
Name	Chrom	Strand	txStart	txEnd	cdsStart	cdsEnd	Exon Count	Exon Starts	Exon Ends	Score	Name2	cdsStartstat	cdsEndstat	Exon Frames
[truncated: 10,084 more rows]
